# Supplementary material for: Toward the Development of a Novel Newborn Screening Modality: In-Depth Nontargeted Proteome Analysis of Dried Blood Spots with a Robotic Pipeline Using Low-Cost Iron Powders
Source: Anal Chem. 2025 Aug 12;97(33):17992–8000. doi: 10.1021/acs.analchem.5c01720 (PMC12392252; doi:10.1021/acs.analchem.5c01720)
Supplement: Supplementary file 1 [file ac5c01720_si_001.xlsx]

## Sheet: Info
Supporting Information
Toward the development of a novel newborn screening modality: In-depth non-targeted proteome analysis of dried blood spots with a robotic pipeline using low-cost iron powders.
Daisuke Nakajima, Masaki Ishikawa, Ryo Konno, Yusei Okuda, Hideo Sasai, Osamu Ohara, Yusuke Kawashima
Department of Applied Genomics, Kazusa DNA Research Institute
	SUPPLEMENTAL INFORMATION
	This Excel file contains list of identified DBS proteins with or without alkylation.

## Sheet: Table S1
Table S1. List of identified DBS proteins with or without alkylation.
Uniprot Ac.	Protein name	Gene name	Molecular Weight (kDa)	Alkylated-1a	Alkylated-2a	Alkylated-3a	Alkylated-4a	Non-alkylated-1a	Non-alkylated-2a	Non-alkylated-3a	Non-alkylated-4a
P04114	Apolipoprotein B-100	APOB	515.553	X	X	X	X	X	X	X	X
Q15149	Plectin	PLEC	531.798	X	X	X	X	X	X	X	X
Q9UPN3	Microtubule-actin cross-linking factor 1, isoforms 1/2/3/4/5	MACF1	838.323	X	X	X	X	X	X	X	X
P02549	Spectrin alpha chain, erythrocytic 1	SPTA1	280.019	X	X	X	X	X	X	X	X
Q14204	Cytoplasmic dynein 1 heavy chain 1	DYNC1H1	532.418	X	X	X	X	X	X	X	X
P11277	Spectrin beta chain, erythrocytic	SPTB	246.47	X	X	X	X	X	X	X	X
Q13813	Spectrin alpha chain, non-erythrocytic 1	SPTAN1	284.544	X	X	X	X	X	X	X	X
Q09666	Neuroblast differentiation-associated protein AHNAK	AHNAK	629.112	X	X	X	X	X	X	X	X
Q5T4S7	E3 ubiquitin-protein ligase UBR4	UBR4	573.853	X	X	X	X	X	X	X	X
P21333	Filamin-A	FLNA	280.742	X	X	X	X	X	X	X	X
P35579	Myosin-9	MYH9	226.536	X	X	X	X	X	X	X	X
Q01082	Spectrin beta chain, non-erythrocytic 1	SPTBN1	274.614	X	X	X	X	X	X	X	X
Q63HN8	E3 ubiquitin-protein ligase RNF213	RNF213	591.42	X	X	X	X	X	X	X	X
P01024	Complement C3	C3	187.152	X	X	X	X	X	X	X	X
P46939	Utrophin	UTRN	394.474	X	X	X	X	X	X	X	X
Q709C8	Intermembrane lipid transfer protein VPS13C	VPS13C	422.398	X	X	X	X	X	X	X	X
Q92614	Unconventional myosin-XVIIIa	MYO18A	233.116	X	X	X	X	X	X	X	X
Q9Y490	Talin-1	TLN1	269.773	X	X	X	X	X	X	X	X
P16157	Ankyrin-1	ANK1	206.27	X	X	X	X	X	X	X	X
Q96RL7	Intermembrane lipid transfer protein VPS13A	VPS13A	360.285	X	X	X	X	X	X	X	X
P78527	DNA-dependent protein kinase catalytic subunit	PRKDC	469.099	X	X	X	X	X	X	X	X
P02751	Fibronectin	FN1	272.323	X	X	X	X	X	X	X	X
Q14008	Cytoskeleton-associated protein 5	CKAP5	225.499	X	X	X	X	X	X	X	X
P15924	Desmoplakin	DSP	331.78	X	X	X	X	X	X	X	X
Q14789	Golgin subfamily B member 1	GOLGB1	376.027	X	X	X	X	X	X	X	X
Q14980	Nuclear mitotic apparatus protein 1	NUMA1	238.263	X	X	X	X	X	X	X	X
P12259	Coagulation factor V	F5	251.709	X	X	X	X	X	X	X	X
P50851	Lipopolysaccharide-responsive and beige-like anchor protein	LRBA	319.112	X	X	X	X	X	X	X	X
Q15075	Early endosome antigen 1	EEA1	162.468	X	X	X	X	X	X	X	X
Q7Z6Z7	E3 ubiquitin-protein ligase HUWE1	HUWE1	481.899	X	X	X	X	X	X	X	X
Q9Y4D8	Probable E3 ubiquitin-protein ligase HECTD4	HECTD4	439.353	X	X	X	X	X	X	X	X
Q9Y4I1	Unconventional myosin-Va	MYO5A	215.409	X	X	X	X	X	X	X	X
O75643	U5 small nuclear ribonucleoprotein 200 kDa helicase	SNRNP200	244.511	X	X	X	X	X	X	X	X
P02671	Fibrinogen alpha chain	FGA	94.975	X	X	X	X	X	X	X	X
P42345	Serine/threonine-protein kinase mTOR	MTOR	288.896	X	X	X	X	X	X	X	X
O75116	Rho-associated protein kinase 2	ROCK2	160.903	X	X	X	X	X	X	X	X
P35580	Myosin-10	MYH10	229.002	X	X	X	X	X	X	X	X
Q9UPU5	Ubiquitin carboxyl-terminal hydrolase 24	USP24	294.369	X	X	X	X	X	X	X	X
Q13576	Ras GTPase-activating-like protein IQGAP2	IQGAP2	180.581	X	X	X	X	X	X	X	X
Q92616	Stalled ribosome sensor GCN1	GCN1	292.713	X	X	X	X	X	X	X	X
Q9Y4G6	Talin-2	TLN2	271.62	X	X	X	X	X	X	X	X
O43149	Zinc finger ZZ-type and EF-hand domain-containing protein 1	ZZEF1	331.083	X	X	X	X	X	X	X	X
O75165	DnaJ homolog subfamily C member 13	DNAJC13	254.422	X	X	X	X	X	X	X	X
P01023	Alpha-2-macroglobulin	A2M	163.292	X	X	X	X	X	X	X	X
P12111	Collagen alpha-3(VI) chain	COL6A3	343.671	X	X	X	X	X	X	X	X
P42858	Huntingtin	HTT	347.607	X	X	X	X	X	X	X	X
P49327	Fatty acid synthase	FASN	273.431	X	X	X	X	X	X	X	X
O60610	Protein diaphanous homolog 1	DIAPH1	141.35	X	X	X	X	X	X	X	X
P04275	von Willebrand factor	VWF	309.27	X	X	X	X	X	X	X	X
P46940	Ras GTPase-activating-like protein IQGAP1	IQGAP1	189.254	X	X	X	X	X	X	X	X
Q14571	Inositol 1,4,5-trisphosphate receptor type 2	ITPR2	308.07	X	X	X	X	X	X	X	X
Q7RTP6	[F-actin]-monooxygenase MICAL3	MICAL3	224.298	X	X	X	X	X	X	X	X
Q8N3C0	Activating signal cointegrator 1 complex subunit 3	ASCC3	251.464	X	X	X	X	X	X	X	X
Q9BZF9	Uveal autoantigen with coiled-coil domains and ankyrin repeats	UACA	162.509	X	X	X	X	X	X	X	X
P02768	Albumin	ALB	69.365	X	X	X	X	X	X	X	X
Q6P2Q9	Pre-mRNA-processing-splicing factor 8	PRPF8	273.605	X	X	X	X	X	X	X	X
Q86UP2	Kinectin	KTN1	156.279	X	X	X	X	X	X	X	X
O75592	E3 ubiquitin-protein ligase MYCBP2	MYCBP2	513.646	X	X	X	X	X	X	X	X
Q13459	Unconventional myosin-IXb	MYO9B	243.405	X	X	X	X	X	X	X	X
Q13464	Rho-associated protein kinase 1	ROCK1	158.178	X	X	X	X	X	X	X	X
Q14152	Eukaryotic translation initiation factor 3 subunit A	EIF3A	166.569	X	X	X	X	X	X	X	X
P29144	Tripeptidyl-peptidase 2	TPP2	138.352	X	X	X	X	X	X	X	X
Q14643	Inositol 1,4,5-trisphosphate receptor type 1	ITPR1	313.933	X	X	X	X	X	X	X	X
Q5JSH3	WD repeat-containing protein 44	WDR44	101.369	X	X	X	X	X	X	X	X
Q92608	Dedicator of cytokinesis protein 2	DOCK2	211.95	X	X	X	X	X	X	X	X
A5YKK6	CCR4-NOT transcription complex subunit 1	CNOT1	266.945	X	X	X	X	X	X	X	X
O95347	Structural maintenance of chromosomes protein 2	SMC2	135.661	X	X	X	X	X	X	X	X
P11171	Protein 4.1	EPB41	97.018	X	X	X	X	X	X	X	X
P18206	Vinculin	VCL	123.801	X	X	X	X	X	X	X	X
P35612	Beta-adducin	ADD2	80.856	X	X	X	X	X	X	X	X
Q6ZNJ1	Neurobeachin-like protein 2	NBEAL2	302.521	X	X	X	X	X	X	X	X
Q9C0C9	(E3-independent) E2 ubiquitin-conjugating enzyme	UBE2O	141.296	X	X	X	X	X	X	X	X
O95425	Supervillin	SVIL	247.75	X	X	X	X	X	X	X	X
P22105	Tenascin-X	TNXB	458.395	X	X	X	X	X	X	X	X
Q9UDY2	Tight junction protein ZO-2	TJP2	133.958	X	X	X	X	X	X	X	X
A2RRP1	NBAS subunit of NRZ tethering complex	NBAS	268.575	X	X	X	X	X	X	X	X
P07384	Calpain-1 catalytic subunit	CAPN1	81.892	X	X	X	X	X	X	X	X
P16885	1-phosphatidylinositol 4,5-bisphosphate phosphodiesterase gamma-2	PLCG2	147.873	X	X	X	X	X	X	X	X
Q00610	Clathrin heavy chain 1	CLTC	191.617	X	X	X	X	X	X	X	X
Q08211	ATP-dependent RNA helicase A	DHX9	140.961	X	X	X	X	X	X	X	X
Q14C86	GTPase-activating protein and VPS9 domain-containing protein 1	GAPVD1	164.979	X	X	X	X	X	X	X	X
Q15021	Condensin complex subunit 1	NCAPD2	157.186	X	X	X	X	X	X	X	X
Q5VYK3	Proteasome adapter and scaffold protein ECM29	ECPAS	204.294	X	X	X	X	X	X	X	X
Q8N3D4	EH domain-binding protein 1-like protein 1	EHBP1L1	161.858	X	X	X	X	X	X	X	X
Q92878	DNA repair protein RAD50	RAD50	153.893	X	X	X	X	X	X	X	X
Q9Y5S2	Serine/threonine-protein kinase MRCK beta	CDC42BPB	194.317	X	X	X	X	X	X	X	X
O94915	Protein furry homolog-like	FRYL	339.603	X	X	X	X	X	X	X	X
O95248	Myotubularin-related protein 5	SBF1	208.446	X	X	X	X	X	X	X	X
P06727	Apolipoprotein A-IV	APOA4	45.373	X	X	X	X	X	X	X	X
P07814	Bifunctional glutamate/proline--tRNA ligase	EPRS1	170.594	X	X	X	X	X	X	X	X
P16452	Protein 4.2	EPB42	77.008	X	X	X	X	X	X	X	X
P42704	Leucine-rich PPR motif-containing protein, mitochondrial	LRPPRC	157.907	X	X	X	X	X	X	X	X
P49589	Cysteine--tRNA ligase, cytoplasmic	CARS1	85.474	X	X	X	X	X	X	X	X
Q01970	1-phosphatidylinositol 4,5-bisphosphate phosphodiesterase beta-3	PLCB3	138.802	X	X	X	X	X	X	X	X
Q04637	Eukaryotic translation initiation factor 4 gamma 1	EIF4G1	175.493	X	X	X	X	X	X	X	X
Q14203	Dynactin subunit 1	DCTN1	141.696	X	X	X	X	X	X	X	X
Q562E7	WD repeat-containing protein 81	WDR81	211.7	X	X	X	X	X	X	X	X
Q86VP6	Cullin-associated NEDD8-dissociated protein 1	CAND1	136.377	X	X	X	X	X	X	X	X
Q8NF91	Nesprin-1	SYNE1	1011.11	X	X	X	X	X	X	X	X
Q92508	Piezo-type mechanosensitive ion channel component 1	PIEZO1	286.794	X	X	X	X	X	X	X	X
Q96JH7	Deubiquitinating protein VCPIP1	VCPIP1	134.324	X	X	X	X	X	X	X	X
Q9NTJ3	Structural maintenance of chromosomes protein 4	SMC4	147.183	X	X	X	X	X	X	X	X
Q9NZM3	Intersectin-2	ITSN2	193.463	X	X	X	X	X	X	X	X
O43314	Inositol hexakisphosphate and diphosphoinositol-pentakisphosphate kinase 2	PPIP5K2	140.408	X	X	X	X	X	X	X	X
P01031	Complement C5	C5	188.308	X	X	X	X	X	X	X	X
P07996	Thrombospondin-1	THBS1	129.385	X	X	X	X	X	X	X	X
P09874	Poly [ADP-ribose] polymerase 1	PARP1	113.086	X	X	X	X	X	X	X	X
Q05682	Caldesmon	CALD1	93.231	X	X	X	X	X	X	X	X
Q08378	Golgin subfamily A member 3	GOLGA3	167.355	X	X	X	X	X	X	X	X
Q5JSL3	Dedicator of cytokinesis protein 11	DOCK11	237.675	X	X	X	X	X	X	X	X
Q9H2G2	STE20-like serine/threonine-protein kinase	SLK	142.697	X	X	X	X	X	X	X	X
A6NHR9	Structural maintenance of chromosomes flexible hinge domain-containing protein 1	SMCHD1	226.377	X	X	X	X	X	X	X	X
O15439	ATP-binding cassette sub-family C member 4	ABCC4	149.528	X	X	X	X	X	X	X	X
P02675	Fibrinogen beta chain	FGB	55.931	X	X	X	X	X	X	X	X
P02730	Band 3 anion transport protein	SLC4A1	101.795	X	X	X	X	X	X	X	X
P04264	Keratin, type II cytoskeletal 1	KRT1	66.038	X	X	X	X	X	X	X	X
P50990	T-complex protein 1 subunit theta	CCT8	59.619	X	X	X	X	X	X	X	X
P53396	ATP-citrate synthase	ACLY	120.838	X	X	X	X	X	X	X	X
P53618	Coatomer subunit beta	COPB1	107.143	X	X	X	X	X	X	X	X
P53621	Coatomer subunit alpha	COPA	138.349	X	X	X	X	X	X	X	X
Q13045	Protein flightless-1 homolog	FLII	144.753	X	X	X	X	X	X	X	X
Q86UX7	Fermitin family homolog 3	FERMT3	75.953	X	X	X	X	X	X	X	X
Q9H7D0	Dedicator of cytokinesis protein 5	DOCK5	215.312	X	X	X	X	X	X	X	X
Q9HBL0	Tensin-1	TNS1	197.024	X	X	X	X	X	X	X	X
Q9P2E9	Ribosome-binding protein 1	RRBP1	152.457	X	X	X	X	X	X	X	X
O14980	Exportin-1	XPO1	123.387	X	X	X	X	X	X	X	X
O43432	Eukaryotic translation initiation factor 4 gamma 3	EIF4G3	176.656	X	X	X	X	X	X	X	X
Q15042	Rab3 GTPase-activating protein catalytic subunit	RAB3GAP1	110.526	X	X	X	X	X	X	X	X
Q15746	Myosin light chain kinase, smooth muscle	MYLK	210.717	X	X	X	X	X	X	X	X
Q8NF50	Dedicator of cytokinesis protein 8	DOCK8	238.534	X	X	X	X	X	X	X	X
Q8TEW0	Partitioning defective 3 homolog	PARD3	151.426	X	X	X	X	X	X	X	X
Q93008	Probable ubiquitin carboxyl-terminal hydrolase FAF-X	USP9X	290.467	X	X	X	X	X	X	X	X
Q93009	Ubiquitin carboxyl-terminal hydrolase 7	USP7	128.303	X	X	X	X	X	X	X	X
Q96P48	Arf-GAP with Rho-GAP domain, ANK repeat and PH domain-containing protein 1	ARAP1	162.193	X	X	X	X	X	X	X	X
Q9H2K8	Serine/threonine-protein kinase TAO3	TAOK3	105.405	X	X	X	X	X	X	X	X
Q9NZN5	Rho guanine nucleotide exchange factor 12	ARHGEF12	173.237	X	X	X	X	X	X	X	X
Q9UDT6	CAP-Gly domain-containing linker protein 2	CLIP2	115.837	X	X	X	X	X	X	X	X
Q9Y4D1	Disheveled-associated activator of morphogenesis 1	DAAM1	123.474	X	X	X	X	X	X	X	X
O14974	Protein phosphatase 1 regulatory subunit 12A	PPP1R12A	115.284	X	X	X	X	X	X	X	X
O60313	Dynamin-like 120 kDa protein, mitochondrial	OPA1	111.631	X	X	X	X	X	X	X	X
O75533	Splicing factor 3B subunit 1	SF3B1	145.831	X	X	X	X	X	X	X	X
P02647	Apolipoprotein A-I	APOA1	30.777	X	X	X	X	X	X	X	X
P08133	Annexin A6	ANXA6	75.875	X	X	X	X	X	X	X	X
P11586	C-1-tetrahydrofolate synthase, cytoplasmic	MTHFD1	101.531	X	X	X	X	X	X	X	X
P12814	Alpha-actinin-1	ACTN1	103.062	X	X	X	X	X	X	X	X
P13639	Elongation factor 2	EEF2	95.342	X	X	X	X	X	X	X	X
P42356	Phosphatidylinositol 4-kinase alpha	PI4KA	236.834	X	X	X	X	X	X	X	X
Q05397	Focal adhesion kinase 1	PTK2	119.234	X	X	X	X	X	X	X	X
Q14624	Inter-alpha-trypsin inhibitor heavy chain H4	ITIH4	103.358	X	X	X	X	X	X	X	X
Q14644	Ras GTPase-activating protein 3	RASA3	95.7	X	X	X	X	X	X	X	X
Q16891	MICOS complex subunit MIC60	IMMT	83.679	X	X	X	X	X	X	X	X
Q5VW36	Focadhesin	FOCAD	200.06	X	X	X	X	X	X	X	X
Q6P1N0	Coiled-coil and C2 domain-containing protein 1A	CC2D1A	104.061	X	X	X	X	X	X	X	X
Q70J99	Protein unc-13 homolog D	UNC13D	123.284	X	X	X	X	X	X	X	X
Q7Z478	ATP-dependent RNA helicase DHX29	DHX29	155.239	X	X	X	X	X	X	X	X
Q92835	Phosphatidylinositol 3,4,5-trisphosphate 5-phosphatase 1	INPP5D	133.294	X	X	X	X	X	X	X	X
Q96QH2	PML-RARA-regulated adapter molecule 1	PRAM1	73.969	X	X	X	X	X	X	X	X
Q9Y2A7	Nck-associated protein 1	NCKAP1	128.79	X	X	X	X	X	X	X	X
Q9Y2Q0	Phospholipid-transporting ATPase IA	ATP8A1	131.369	X	X	X	X	X	X	X	X
Q9Y5K6	CD2-associated protein	CD2AP	71.452	X	X	X	X	X	X	X	X
P00450	Ceruloplasmin	CP	122.221	X	X	X	X	X	X	X	X
P02679	Fibrinogen gamma chain	FGG	51.511	X	X	X	X	X	X	X	X
P27708	Multifunctional protein CAD	CAD	242.985	X	X	X	X	X	X	X	X
P31948	Stress-induced-phosphoprotein 1	STIP1	62.639	X	X	X	X	X	X	X	X
P43304	Glycerol-3-phosphate dehydrogenase, mitochondrial	GPD2	80.852	X	X	X	X	X	X	X	X
P47897	Glutamine--tRNA ligase	QARS1	87.799	X	X	X	X	X	X	X	X
P49915	GMP synthase [glutamine-hydrolyzing]	GMPS	76.718	X	X	X	X	X	X	X	X
P54577	Tyrosine--tRNA ligase, cytoplasmic	YARS1	59.144	X	X	X	X	X	X	X	X
P55072	Transitional endoplasmic reticulum ATPase	VCP	89.322	X	X	X	X	X	X	X	X
Q13201	Multimerin-1	MMRN1	138.114	X	X	X	X	X	X	X	X
Q13617	Cullin-2	CUL2	86.982	X	X	X	X	X	X	X	X
Q14697	Neutral alpha-glucosidase AB	GANAB	106.874	X	X	X	X	X	X	X	X
Q16531	DNA damage-binding protein 1	DDB1	126.97	X	X	X	X	X	X	X	X
Q6PGP7	Superkiller complex protein 3	SKIC3	175.491	X	X	X	X	X	X	X	X
Q6VY07	Phosphofurin acidic cluster sorting protein 1	PACS1	104.9	X	X	X	X	X	X	X	X
Q8WUM4	Programmed cell death 6-interacting protein	PDCD6IP	96.023	X	X	X	X	X	X	X	X
Q96K76	Ubiquitin carboxyl-terminal hydrolase 47	USP47	157.314	X	X	X	X	X	X	X	X
Q9BXJ9	N-alpha-acetyltransferase 15, NatA auxiliary subunit	NAA15	101.275	X	X	X	X	X	X	X	X
Q9UIA9	Exportin-7	XPO7	123.908	X	X	X	X	X	X	X	X
Q9Y613	FH1/FH2 domain-containing protein 1	FHOD1	126.554	X	X	X	X	X	X	X	X
B0I1T2	Unconventional myosin-Ig	MYO1G	116.444	X	X	X	X	X	X	X	X
O00203	AP-3 complex subunit beta-1	AP3B1	121.321	X	X	X	X	X	X	X	X
O43426	Synaptojanin-1	SYNJ1	173.105	X	X	X	X	X	X	X	X
O43707	Alpha-actinin-4	ACTN4	104.855	X	X	X	X	X	X	X	X
O60841	Eukaryotic translation initiation factor 5B	EIF5B	138.829	X	X	X	X	X	X	X	X
P20810	Calpastatin	CAST	76.573	X	X	X	X	X	X	X	X
P26640	Valine--tRNA ligase	VARS1	140.479	X	X	X	X	X	X	X	X
P46459	Vesicle-fusing ATPase	NSF	82.597	X	X	X	X	X	X	X	X
P98160	Basement membrane-specific heparan sulfate proteoglycan core protein	HSPG2	468.836	X	X	X	X	X	X	X	X
Q02790	Peptidyl-prolyl cis-trans isomerase FKBP4	FKBP4	51.805	X	X	X	X	X	X	X	X
Q02880	DNA topoisomerase 2-beta	TOP2B	183.272	X	X	X	X	X	X	X	X
Q13200	26S proteasome non-ATPase regulatory subunit 2	PSMD2	100.201	X	X	X	X	X	X	X	X
Q14289	Protein-tyrosine kinase 2-beta	PTK2B	115.875	X	X	X	X	X	X	X	X
Q15386	Ubiquitin-protein ligase E3C	UBE3C	123.924	X	X	X	X	X	X	X	X
Q27J81	Inverted formin-2	INF2	135.625	X	X	X	X	X	X	X	X
Q5XPI4	E3 ubiquitin-protein ligase RNF123	RNF123	148.518	X	X	X	X	X	X	X	X
Q6ZMI0	Protein phosphatase 1 regulatory subunit 21	PPP1R21	88.315	X	X	X	X	X	X	X	X
Q92888	Rho guanine nucleotide exchange factor 1	ARHGEF1	102.435	X	X	X	X	X	X	X	X
Q96A65	Exocyst complex component 4	EXOC4	110.499	X	X	X	X	X	X	X	X
Q99460	26S proteasome non-ATPase regulatory subunit 1	PSMD1	105.837	X	X	X	X	X	X	X	X
Q9NYU2	UDP-glucose:glycoprotein glucosyltransferase 1	UGGT1	177.192	X	X	X	X	X	X	X	X
Q9UQE7	Structural maintenance of chromosomes protein 3	SMC3	141.543	X	X	X	X	X	X	X	X
Q9Y450	HBS1-like protein	HBS1L	75.475	X	X	X	X	X	X	X	X
Q9Y4E8	Ubiquitin carboxyl-terminal hydrolase 15	USP15	112.422	X	X	X	X	X	X	X	X
O00159	Unconventional myosin-Ic	MYO1C	121.682	X	X	X	X	X	X	X	X
O00160	Unconventional myosin-If	MYO1F	124.846	X	X	X	X	X	X	X	X
O00429	Dynamin-1-like protein	DNM1L	81.877	X	X	X	X	X	X	X	X
O14617	AP-3 complex subunit delta-1	AP3D1	130.159	X	X	X	X	X	X	X	X
O76074	cGMP-specific 3',5'-cyclic phosphodiesterase	PDE5A	99.986	X	X	X	X	X	X	X	X
O94874	E3 UFM1-protein ligase 1	UFL1	89.597	X	X	X	X	X	X	X	X
O95466	Formin-like protein 1	FMNL1	121.856	X	X	X	X	X	X	X	X
P02545	Prelamin-A/C	LMNA	74.141	X	X	X	X	X	X	X	X
P11021	Endoplasmic reticulum chaperone BiP	HSPA5	72.331	X	X	X	X	X	X	X	X
P13667	Protein disulfide-isomerase A4	PDIA4	72.934	X	X	X	X	X	X	X	X
P14735	Insulin-degrading enzyme	IDE	117.97	X	X	X	X	X	X	X	X
P20700	Lamin-B1	LMNB1	66.409	X	X	X	X	X	X	X	X
P22314	Ubiquitin-like modifier-activating enzyme 1	UBA1	117.849	X	X	X	X	X	X	X	X
P33527	Multidrug resistance-associated protein 1	ABCC1	171.593	X	X	X	X	X	X	X	X
P34932	Heat shock 70 kDa protein 4	HSPA4	94.333	X	X	X	X	X	X	X	X
P35240	Merlin	NF2	69.692	X	X	X	X	X	X	X	X
P35611	Alpha-adducin	ADD1	80.956	X	X	X	X	X	X	X	X
P41252	Isoleucine--tRNA ligase, cytoplasmic	IARS1	144.498	X	X	X	X	X	X	X	X
P42566	Epidermal growth factor receptor substrate 15	EPS15	98.659	X	X	X	X	X	X	X	X
Q04656	Copper-transporting ATPase 1	ATP7A	163.376	X	X	X	X	X	X	X	X
Q13423	NAD(P) transhydrogenase, mitochondrial	NNT	113.895	X	X	X	X	X	X	X	X
Q13586	Stromal interaction molecule 1	STIM1	77.423	X	X	X	X	X	X	X	X
Q13618	Cullin-3	CUL3	88.931	X	X	X	X	X	X	X	X
Q14254	Flotillin-2	FLOT2	47.064	X	X	X	X	X	X	X	X
Q15477	Superkiller complex protein 2	SKIC2	137.757	X	X	X	X	X	X	X	X
Q6ZU35	Capping protein-inhibiting regulator of actin dynamics	CRACD	136.762	X	X	X	X	X	X	X	X
Q7L7X3	Serine/threonine-protein kinase TAO1	TAOK1	116.072	X	X	X	X	X	X	X	X
Q8IZH2	5'-3' exoribonuclease 1	XRN1	194.109	X	X	X	X	X	X	X	X
Q9NTI5	Sister chromatid cohesion protein PDS5 homolog B	PDS5B	164.67	X	X	X	X	X	X	X	X
Q9P2J5	Leucine--tRNA ligase, cytoplasmic	LARS1	134.468	X	X	X	X	X	X	X	X
Q9Y2W1	Thyroid hormone receptor-associated protein 3	THRAP3	108.667	X	X	X	X	X	X	X	X
Q9Y3Z3	Deoxynucleoside triphosphate triphosphohydrolase SAMHD1	SAMHD1	72.203	X	X	X	X	X	X	X	X
Q9Y4L1	Hypoxia up-regulated protein 1	HYOU1	111.34	X	X	X	X	X	X	X	X
A0AVT1	Ubiquitin-like modifier-activating enzyme 6	UBA6	117.972	X	X	X	X	X	X	X	X
O15357	Phosphatidylinositol 3,4,5-trisphosphate 5-phosphatase 2	INPPL1	138.6	X	X	X	X	X	X	X	X
O75369	Filamin-B	FLNB	278.167	X	X	X	X	X	X	X	X
O95782	AP-2 complex subunit alpha-1	AP2A1	107.547	X	X	X	X	X	X	X	X
P00488	Coagulation factor XIII A chain	F13A1	83.268	X	X	X	X	X	X	X	X
P00751	Complement factor B	CFB	85.534	X	X	X	X	X	X	X	X
P01009	Alpha-1-antitrypsin	SERPINA1	46.735	X	X	X	X	X	X	X	X
P02788	Lactotransferrin	LTF	78.183	X	X	X	X	X	X	X	X
P08670	Vimentin	VIM	53.652	X	X	X	X	X	X	X	X
P29350	Tyrosine-protein phosphatase non-receptor type 6	PTPN6	67.561	X	X	X	X	X	X	X	X
P43405	Tyrosine-protein kinase SYK	SYK	72.068	X	X	X	X	X	X	X	X
P48634	Protein PRRC2A	PRRC2A	228.866	X	X	X	X	X	X	X	X
P49588	Alanine--tRNA ligase, cytoplasmic	AARS1	106.813	X	X	X	X	X	X	X	X
P55160	Nck-associated protein 1-like	NCKAP1L	128.156	X	X	X	X	X	X	X	X
Q00013	55 kDa erythrocyte membrane protein	MPP1	52.295	X	X	X	X	X	X	X	X
Q03252	Lamin-B2	LMNB2	69.949	X	X	X	X	X	X	X	X
Q14683	Structural maintenance of chromosomes protein 1A	SMC1A	143.236	X	X	X	X	X	X	X	X
Q3V6T2	Girdin	CCDC88A	216.049	X	X	X	X	X	X	X	X
Q5T2T1	MAGUK p55 subfamily member 7	MPP7	65.522	X	X	X	X	X	X	X	X
Q86WI1	Fibrocystin-L	PKHD1L1	465.743	X	X	X	X	X	X	X	X
Q8IYB7	DIS3-like exonuclease 2	DIS3L2	99.279	X	X	X	X	X	X	X	X
Q8NE71	ATP-binding cassette sub-family F member 1	ABCF1	95.927	X	X	X	X	X	X	X	X
Q92619	Rho GTPase-activating protein 45	ARHGAP45	124.616	X	X	X	X	X	X	X	X
Q92620	Pre-mRNA-splicing factor ATP-dependent RNA helicase PRP16	DHX38	140.508	X	X	X	X	X	X	X	X
Q92621	Nuclear pore complex protein Nup205	NUP205	227.922	X	X	X	X	X	X	X	X
Q96BY6	Dedicator of cytokinesis protein 10	DOCK10	249.535	X	X	X	X	X	X	X	X
Q96C24	Synaptotagmin-like protein 4	SYTL4	76.022	X	X	X	X	X	X	X	X
Q9H3S7	Tyrosine-protein phosphatase non-receptor type 23	PTPN23	178.974	X	X	X	X	X	X	X	X
Q9H4A3	Serine/threonine-protein kinase WNK1	WNK1	250.797	X	X	X	X	X	X	X	X
Q9NSY1	BMP-2-inducible protein kinase	BMP2K	129.173	X	X	X	X	X	X	X	X
Q9NTJ5	Phosphatidylinositol-3-phosphatase SAC1	SACM1L	66.968	X	X	X	X	X	X	X	X
Q9NZ08	Endoplasmic reticulum aminopeptidase 1	ERAP1	107.238	X	X	X	X	X	X	X	X
Q9NZB2	Constitutive coactivator of PPAR-gamma-like protein 1	FAM120A	121.888	X	X	X	X	X	X	X	X
Q9P265	Disco-interacting protein 2 homolog B	DIP2B	171.492	X	X	X	X	X	X	X	X
A2RUS2	DENN domain-containing protein 3	DENND3	135.893	X	X	X	X	X	X	X	X
O43182	Rho GTPase-activating protein 6	ARHGAP6	105.948	X	X	X	X	X	X	X	X
O43242	26S proteasome non-ATPase regulatory subunit 3	PSMD3	60.978	X	X	X	X	X	X	X	X
P01042	Kininogen-1	KNG1	71.959	X	X	X	X	X	X	X	X
P02787	Serotransferrin	TF	77.05	X	X	X	X	X	X	X	X
P08237	ATP-dependent 6-phosphofructokinase, muscle type	PFKM	85.184	X	X	X	X	X	X	X	X
P08514	Integrin alpha-IIb	ITGA2B	113.378	X	X	X	X	X	X	X	X
P08603	Complement factor H	CFH	139.097	X	X	X	X	X	X	X	X
P12270	Nucleoprotein TPR	TPR	267.298	X	X	X	X	X	X	X	X
P22102	Trifunctional purine biosynthetic protein adenosine-3	GART	107.766	X	X	X	X	X	X	X	X
P30622	CAP-Gly domain-containing linker protein 1	CLIP1	162.249	X	X	X	X	X	X	X	X
P31939	Bifunctional purine biosynthesis protein ATIC	ATIC	64.616	X	X	X	X	X	X	X	X
P35606	Coatomer subunit beta'	COPB2	102.488	X	X	X	X	X	X	X	X
Q06124	Tyrosine-protein phosphatase non-receptor type 11	PTPN11	68.012	X	X	X	X	X	X	X	X
Q08J23	RNA cytosine C(5)-methyltransferase NSUN2	NSUN2	86.473	X	X	X	X	X	X	X	X
Q13724	Mannosyl-oligosaccharide glucosidase	MOGS	91.917	X	X	X	X	X	X	X	X
Q14BN4	Sarcolemmal membrane-associated protein	SLMAP	95.199	X	X	X	X	X	X	X	X
Q15276	Rab GTPase-binding effector protein 1	RABEP1	99.291	X	X	X	X	X	X	X	X
Q15393	Splicing factor 3B subunit 3	SF3B3	135.578	X	X	X	X	X	X	X	X
Q15833	Syntaxin-binding protein 2	STXBP2	66.453	X	X	X	X	X	X	X	X
Q5T447	E3 ubiquitin-protein ligase HECTD3	HECTD3	97.114	X	X	X	X	X	X	X	X
Q6PCE3	Glucose 1,6-bisphosphate synthase	PGM2L1	70.441	X	X	X	X	X	X	X	X
Q6WCQ1	Myosin phosphatase Rho-interacting protein	MPRIP	116.533	X	X	X	X	X	X	X	X
Q86UE4	Protein LYRIC	MTDH	63.837	X	X	X	X	X	X	X	X
Q8IY21	Probable ATP-dependent RNA helicase DDX60	DDX60	197.857	X	X	X	X	X	X	X	X
Q8TEM1	Nuclear pore membrane glycoprotein 210	NUP210	205.115	X	X	X	X	X	X	X	X
Q92900	Regulator of nonsense transcripts 1	UPF1	124.346	X	X	X	X	X	X	X	X
Q93034	Cullin-5	CUL5	90.956	X	X	X	X	X	X	X	X
Q9H3U1	Protein unc-45 homolog A	UNC45A	103.077	X	X	X	X	X	X	X	X
Q9H9A6	Leucine-rich repeat-containing protein 40	LRRC40	68.25	X	X	X	X	X	X	X	X
Q9P2R3	Rabankyrin-5	ANKFY1	128.399	X	X	X	X	X	X	X	X
Q9UBC2	Epidermal growth factor receptor substrate 15-like 1	EPS15L1	94.257	X	X	X	X	X	X	X	X
Q9UHB9	Signal recognition particle subunit SRP68	SRP68	70.73	X	X	X	X	X	X	X	X
Q9UKV8	Protein argonaute-2	AGO2	97.209	X	X	X	X	X	X	X	X
Q9ULH1	Arf-GAP with SH3 domain, ANK repeat and PH domain-containing protein 1	ASAP1	125.499	X	X	X	X	X	X	X	X
Q9Y520	Protein PRRC2C	PRRC2C	316.918	X	X	X	X	X	X	X	X
Q9Y678	Coatomer subunit gamma-1	COPG1	97.719	X	X	X	X	X	X	X	X
Q9Y6F6	Inositol 1,4,5-triphosphate receptor associated 1	IRAG1	97.959	X	X	X	X	X	X	X	X
O00231	26S proteasome non-ATPase regulatory subunit 11	PSMD11	47.464	X	X	X	X	X	X	X	X
O60645	Exocyst complex component 3	EXOC3	85.567	X	X	X	X	X	X	X	X
O75955	Flotillin-1	FLOT1	47.356	X	X	X	X	X	X	X	X
P04040	Catalase	CAT	59.757	X	X	X	X	X	X	X	X
P08575	Receptor-type tyrosine-protein phosphatase C	PTPRC	147.488	X	X	X	X	X	X	X	X
P11413	Glucose-6-phosphate 1-dehydrogenase	G6PD	59.259	X	X	X	X	X	X	X	X
P14868	Aspartate--tRNA ligase, cytoplasmic	DARS1	57.136	X	X	X	X	X	X	X	X
P17858	ATP-dependent 6-phosphofructokinase, liver type	PFKL	85.018	X	X	X	X	X	X	X	X
P23588	Eukaryotic translation initiation factor 4B	EIF4B	69.151	X	X	X	X	X	X	X	X
P23743	Diacylglycerol kinase alpha	DGKA	82.632	X	X	X	X	X	X	X	X
P26038	Moesin	MSN	67.82	X	X	X	X	X	X	X	X
P30101	Protein disulfide-isomerase A3	PDIA3	56.783	X	X	X	X	X	X	X	X
P30740	Leukocyte elastase inhibitor	SERPINB1	42.741	X	X	X	X	X	X	X	X
P35573	Glycogen debranching enzyme	AGL	174.768	X	X	X	X	X	X	X	X
P36915	Guanine nucleotide-binding protein-like 1	GNL1	68.661	X	X	X	X	X	X	X	X
P40818	Ubiquitin carboxyl-terminal hydrolase 8	USP8	127.523	X	X	X	X	X	X	X	X
P40939	Trifunctional enzyme subunit alpha, mitochondrial	HADHA	82.999	X	X	X	X	X	X	X	X
P42224	Signal transducer and activator of transcription 1-alpha/beta	STAT1	87.333	X	X	X	X	X	X	X	X
P45974	Ubiquitin carboxyl-terminal hydrolase 5	USP5	95.788	X	X	X	X	X	X	X	X
P46379	Large proline-rich protein BAG6	BAG6	119.41	X	X	X	X	X	X	X	X
P48426	Phosphatidylinositol 5-phosphate 4-kinase type-2 alpha	PIP4K2A	46.224	X	X	X	X	X	X	X	X
P48444	Coatomer subunit delta	ARCN1	57.212	X	X	X	X	X	X	X	X
P48506	Glutamate--cysteine ligase catalytic subunit	GCLC	72.768	X	X	X	X	X	X	X	X
P50416	Carnitine O-palmitoyltransferase 1, liver isoform	CPT1A	88.367	X	X	X	X	X	X	X	X
P50748	Kinetochore-associated protein 1	KNTC1	250.751	X	X	X	X	X	X	X	X
P55196	Afadin	AFDN	206.808	X	X	X	X	X	X	X	X
P55786	Puromycin-sensitive aminopeptidase	NPEPPS	103.277	X	X	X	X	X	X	X	X
P78371	T-complex protein 1 subunit beta	CCT2	57.488	X	X	X	X	X	X	X	X
P78559	Microtubule-associated protein 1A	MAP1A	305.49	X	X	X	X	X	X	X	X
P98171	Rho GTPase-activating protein 4	ARHGAP4	105.025	X	X	X	X	X	X	X	X
Q0ZGT2	Nexilin	NEXN	80.661	X	X	X	X	X	X	X	X
Q12906	Interleukin enhancer-binding factor 3	ILF3	95.341	X	X	X	X	X	X	X	X
Q13315	Serine-protein kinase ATM	ATM	350.694	X	X	X	X	X	X	X	X
Q15029	116 kDa U5 small nuclear ribonucleoprotein component	EFTUD2	109.439	X	X	X	X	X	X	X	X
Q4V328	GRIP1-associated protein 1	GRIPAP1	96.006	X	X	X	X	X	X	X	X
Q7KZF4	Staphylococcal nuclease domain-containing protein 1	SND1	101.999	X	X	X	X	X	X	X	X
Q7KZI7	Serine/threonine-protein kinase MARK2	MARK2	87.911	X	X	X	X	X	X	X	X
Q7Z2W4	Zinc finger CCCH-type antiviral protein 1	ZC3HAV1	101.433	X	X	X	X	X	X	X	X
Q8N4C8	Misshapen-like kinase 1	MINK1	149.824	X	X	X	X	X	X	X	X
Q8N766	ER membrane protein complex subunit 1	EMC1	111.761	X	X	X	X	X	X	X	X
Q8WXH0	Nesprin-2	SYNE2	796.458	X	X	X	X	X	X	X	X
Q92538	Golgi-specific brefeldin A-resistance guanine nucleotide exchange factor 1	GBF1	206.578	X	X	X	X	X	X	X	X
Q92974	Rho guanine nucleotide exchange factor 2	ARHGEF2	111.544	X	X	X	X	X	X	X	X
Q9NQ75	Cas scaffolding protein family member 4	CASS4	87.144	X	X	X	X	X	X	X	X
Q9NR09	Baculoviral IAP repeat-containing protein 6	BIRC6	530.279	X	X	X	X	X	X	X	X
Q9UHB6	LIM domain and actin-binding protein 1	LIMA1	85.228	X	X	X	X	X	X	X	X
Q9UKE5	TRAF2 and NCK-interacting protein kinase	TNIK	154.947	X	X	X	X	X	X	X	X
Q9UPT5	Exocyst complex component 7	EXOC7	83.382	X	X	X	X	X	X	X	X
Q9Y230	RuvB-like 2	RUVBL2	51.156	X	X	X	X	X	X	X	X
Q9Y2L5	Trafficking protein particle complex subunit 8	TRAPPC8	160.998	X	X	X	X	X	X	X	X
Q9Y315	Deoxyribose-phosphate aldolase	DERA	35.231	X	X	X	X	X	X	X	X
O00410	Importin-5	IPO5	123.633	X	X	X	X	X	X	X	X
O15067	Phosphoribosylformylglycinamidine synthase	PFAS	144.738	X	X	X	X	X	X	X	X
O43143	ATP-dependent RNA helicase DHX15	DHX15	90.934	X	X	X	X	X	X	X	X
O60885	Bromodomain-containing protein 4	BRD4	152.22	X	X	X	X	X	X	X	X
O75083	WD repeat-containing protein 1	WDR1	66.194	X	X	X	X	X	X	X	X
O94906	Pre-mRNA-processing factor 6	PRPF6	106.929	X	X	X	X	X	X	X	X
P00915	Carbonic anhydrase 1	CA1	28.87	X	X	X	X	X	X	X	X
P04196	Histidine-rich glycoprotein	HRG	59.578	X	X	X	X	X	X	X	X
P05455	Lupus La protein	SSB	46.835	X	X	X	X	X	X	X	X
P07237	Protein disulfide-isomerase	P4HB	57.118	X	X	X	X	X	X	X	X
P07332	Tyrosine-protein kinase Fes/Fps	FES	93.498	X	X	X	X	X	X	X	X
P09543	2',3'-cyclic-nucleotide 3'-phosphodiesterase	CNP	47.58	X	X	X	X	X	X	X	X
P13671	Complement component C6	C6	104.789	X	X	X	X	X	X	X	X
P14543	Nidogen-1	NID1	136.379	X	X	X	X	X	X	X	X
P16284	Platelet endothelial cell adhesion molecule	PECAM1	82.524	X	X	X	X	X	X	X	X
P19827	Inter-alpha-trypsin inhibitor heavy chain H1	ITIH1	101.39	X	X	X	X	X	X	X	X
P20042	Eukaryotic translation initiation factor 2 subunit 2	EIF2S2	38.389	X	X	X	X	X	X	X	X
P26639	Threonine--tRNA ligase 1, cytoplasmic	TARS1	83.436	X	X	X	X	X	X	X	X
P27816	Microtubule-associated protein 4	MAP4	121.007	X	X	X	X	X	X	X	X
P28331	NADH-ubiquinone oxidoreductase 75 kDa subunit, mitochondrial	NDUFS1	79.469	X	X	X	X	X	X	X	X
P30041	Peroxiredoxin-6	PRDX6	25.034	X	X	X	X	X	X	X	X
P33176	Kinesin-1 heavy chain	KIF5B	109.688	X	X	X	X	X	X	X	X
P35241	Radixin	RDX	68.564	X	X	X	X	X	X	X	X
P35527	Keratin, type I cytoskeletal 9	KRT9	62.066	X	X	X	X	X	X	X	X
P40763	Signal transducer and activator of transcription 3	STAT3	88.068	X	X	X	X	X	X	X	X
P43243	Matrin-3	MATR3	94.624	X	X	X	X	X	X	X	X
P46019	Phosphorylase b kinase regulatory subunit alpha, liver isoform	PHKA2	138.409	X	X	X	X	X	X	X	X
P48735	Isocitrate dehydrogenase [NADP], mitochondrial	IDH2	50.911	X	X	X	X	X	X	X	X
P49756	RNA-binding protein 25	RBM25	100.186	X	X	X	X	X	X	X	X
P50570	Dynamin-2	DNM2	98.067	X	X	X	X	X	X	X	X
P51812	Ribosomal protein S6 kinase alpha-3	RPS6KA3	83.737	X	X	X	X	X	X	X	X
P52272	Heterogeneous nuclear ribonucleoprotein M	HNRNPM	77.518	X	X	X	X	X	X	X	X
P54136	Arginine--tRNA ligase, cytoplasmic	RARS1	75.378	X	X	X	X	X	X	X	X
P55060	Exportin-2	CSE1L	110.419	X	X	X	X	X	X	X	X
P60228	Eukaryotic translation initiation factor 3 subunit E	EIF3E	52.223	X	X	X	X	X	X	X	X
Q00341	Vigilin	HDLBP	141.441	X	X	X	X	X	X	X	X
Q06187	Tyrosine-protein kinase BTK	BTK	76.28	X	X	X	X	X	X	X	X
Q08379	Golgin subfamily A member 2	GOLGA2	113.089	X	X	X	X	X	X	X	X
Q12802	A-kinase anchor protein 13	AKAP13	307.555	X	X	X	X	X	X	X	X
Q12913	Receptor-type tyrosine-protein phosphatase eta	PTPRJ	145.944	X	X	X	X	X	X	X	X
Q13228	Methanethiol oxidase	SELENBP1	52.39	X	X	X	X	X	X	X	X
Q13616	Cullin-1	CUL1	89.679	X	X	X	X	X	X	X	X
Q14669	E3 ubiquitin-protein ligase TRIP12	TRIP12	220.438	X	X	X	X	X	X	X	X
Q14689	Disco-interacting protein 2 homolog A	DIP2A	170.37	X	X	X	X	X	X	X	X
Q14766	Latent-transforming growth factor beta-binding protein 1	LTBP1	186.797	X	X	X	X	X	X	X	X
Q14CX7	N-alpha-acetyltransferase 25, NatB auxiliary subunit	NAA25	112.293	X	X	X	X	X	X	X	X
Q15418	Ribosomal protein S6 kinase alpha-1	RPS6KA1	82.725	X	X	X	X	X	X	X	X
Q16181	Septin-7	SEPTIN7	50.682	X	X	X	X	X	X	X	X
Q16512	Serine/threonine-protein kinase N1	PKN1	103.933	X	X	X	X	X	X	X	X
Q2TAZ0	Autophagy-related protein 2 homolog A	ATG2A	212.862	X	X	X	X	X	X	X	X
Q5K651	Sterile alpha motif domain-containing protein 9	SAMD9	184.282	X	X	X	X	X	X	X	X
Q5S007	Leucine-rich repeat serine/threonine-protein kinase 2	LRRK2	286.109	X	X	X	X	X	X	X	X
Q5T5U3	Rho GTPase-activating protein 21	ARHGAP21	217.468	X	X	X	X	X	X	X	X
Q6P1M0	Long-chain fatty acid transport protein 4	SLC27A4	72.067	X	X	X	X	X	X	X	X
Q7L576	Cytoplasmic FMR1-interacting protein 1	CYFIP1	145.185	X	X	X	X	X	X	X	X
Q7Z460	CLIP-associating protein 1	CLASP1	169.453	X	X	X	X	X	X	X	X
Q86VN1	Vacuolar protein-sorting-associated protein 36	VPS36	43.816	X	X	X	X	X	X	X	X
Q86YV0	RAS protein activator like-3	RASAL3	111.899	X	X	X	X	X	X	X	X
Q8IY17	Patatin-like phospholipase domain-containing protein 6	PNPLA6	150.958	X	X	X	X	X	X	X	X
Q8NC51	SERPINE1 mRNA-binding protein 1	SERBP1	44.967	X	X	X	X	X	X	X	X
Q92625	Ankyrin repeat and SAM domain-containing protein 1A	ANKS1A	123.11	X	X	X	X	X	X	X	X
Q96B97	SH3 domain-containing kinase-binding protein 1	SH3KBP1	73.126	X	X	X	X	X	X	X	X
Q96KP1	Exocyst complex component 2	EXOC2	104.066	X	X	X	X	X	X	X	X
Q96N67	Dedicator of cytokinesis protein 7	DOCK7	242.565	X	X	X	X	X	X	X	X
Q96QK1	Vacuolar protein sorting-associated protein 35	VPS35	91.707	X	X	X	X	X	X	X	X
Q9BPX3	Condensin complex subunit 3	NCAPG	114.337	X	X	X	X	X	X	X	X
Q9BSJ8	Extended synaptotagmin-1	ESYT1	122.857	X	X	X	X	X	X	X	X
Q9BX66	Sorbin and SH3 domain-containing protein 1	SORBS1	142.514	X	X	X	X	X	X	X	X
Q9BXP5	Serrate RNA effector molecule homolog	SRRT	100.669	X	X	X	X	X	X	X	X
Q9HCM2	Plexin-A4	PLXNA4	212.459	X	X	X	X	X	X	X	X
Q9HD20	Endoplasmic reticulum transmembrane helix translocase	ATP13A1	132.957	X	X	X	X	X	X	X	X
Q9NQT8	Kinesin-like protein KIF13B	KIF13B	202.792	X	X	X	X	X	X	X	X
Q9NRW7	Vacuolar protein sorting-associated protein 45	VPS45	65.075	X	X	X	X	X	X	X	X
Q9NRY5	Protein FAM114A2	FAM114A2	55.467	X	X	X	X	X	X	X	X
Q9UJU6	Drebrin-like protein	DBNL	48.207	X	X	X	X	X	X	X	X
Q9UKV3	Apoptotic chromatin condensation inducer in the nucleus	ACIN1	151.864	X	X	X	X	X	X	X	X
Q9UNZ2	NSFL1 cofactor p47	NSFL1C	40.571	X	X	X	X	X	X	X	X
Q9Y262	Eukaryotic translation initiation factor 3 subunit L	EIF3L	66.726	X	X	X	X	X	X	X	X
Q9Y265	RuvB-like 1	RUVBL1	50.226	X	X	X	X	X	X	X	X
Q9Y4W6	AFG3-like protein 2	AFG3L2	88.584	X	X	X	X	X	X	X	X
Q9Y606	Pseudouridylate synthase 1 homolog	PUS1	47.471	X	X	X	X	X	X	X	X
Q9Y6C2	EMILIN-1	EMILIN1	106.696	X	X	X	X	X	X	X	X
A0FGR8	Extended synaptotagmin-2	ESYT2	102.358	X	X	X	X	X	X	X	X
A4D1P6	WD repeat-containing protein 91	WDR91	83.344	X	X	X	X	X	X	X	X
O00178	GTP-binding protein 1	GTPBP1	72.457	X	X	X	X	X	X	X	X
O00391	Sulfhydryl oxidase 1	QSOX1	82.576	X	X	X	X	X	X	X	X
O00567	Nucleolar protein 56	NOP56	66.051	X	X	X	X	X	X	X	X
O15117	FYN-binding protein 1	FYB1	85.388	X	X	X	X	X	X	X	X
O60763	General vesicular transport factor p115	USO1	107.895	X	X	X	X	X	X	X	X
O75122	CLIP-associating protein 2	CLASP2	141.065	X	X	X	X	X	X	X	X
O94804	Serine/threonine-protein kinase 10	STK10	112.136	X	X	X	X	X	X	X	X
O94832	Unconventional myosin-Id	MYO1D	116.205	X	X	X	X	X	X	X	X
O95373	Importin-7	IPO7	119.517	X	X	X	X	X	X	X	X
P02790	Hemopexin	HPX	51.678	X	X	X	X	X	X	X	X
P05154	Plasma serine protease inhibitor	SERPINA5	45.673	X	X	X	X	X	X	X	X
P05164	Myeloperoxidase	MPO	83.872	X	X	X	X	X	X	X	X
P06396	Gelsolin	GSN	85.699	X	X	X	X	X	X	X	X
P06576	ATP synthase subunit beta, mitochondrial	ATP5F1B	56.559	X	X	X	X	X	X	X	X
P06681	Complement C2	C2	83.269	X	X	X	X	X	X	X	X
P08519	Apolipoprotein(a)	LPA	226.55	X	X	X	X	X	X	X	X
P13796	Plastin-2	LCP1	70.291	X	X	X	X	X	X	X	X
P14618	Pyruvate kinase PKM	PKM	57.938	X	X	X	X	X	X	X	X
P14625	Endoplasmin	HSP90B1	92.472	X	X	X	X	X	X	X	X
P15498	Proto-oncogene vav	VAV1	98.315	X	X	X	X	X	X	X	X
P17980	26S proteasome regulatory subunit 6A	PSMC3	49.204	X	X	X	X	X	X	X	X
P17987	T-complex protein 1 subunit alpha	TCP1	60.343	X	X	X	X	X	X	X	X
P21980	Protein-glutamine gamma-glutamyltransferase 2	TGM2	77.328	X	X	X	X	X	X	X	X
P29622	Kallistatin	SERPINA4	48.543	X	X	X	X	X	X	X	X
P35908	Keratin, type II cytoskeletal 2 epidermal	KRT2	65.433	X	X	X	X	X	X	X	X
P35998	26S proteasome regulatory subunit 7	PSMC2	48.634	X	X	X	X	X	X	X	X
P43686	26S proteasome regulatory subunit 6B	PSMC4	47.367	X	X	X	X	X	X	X	X
P48643	T-complex protein 1 subunit epsilon	CCT5	59.672	X	X	X	X	X	X	X	X
P49368	T-complex protein 1 subunit gamma	CCT3	60.533	X	X	X	X	X	X	X	X
P49748	Very long-chain specific acyl-CoA dehydrogenase, mitochondrial	ACADVL	70.392	X	X	X	X	X	X	X	X
P55010	Eukaryotic translation initiation factor 5	EIF5	49.224	X	X	X	X	X	X	X	X
P57737	Coronin-7	CORO7	100.607	X	X	X	X	X	X	X	X
P78347	General transcription factor II-I	GTF2I	112.418	X	X	X	X	X	X	X	X
Q00722	1-phosphatidylinositol 4,5-bisphosphate phosphodiesterase beta-2	PLCB2	134.026	X	X	X	X	X	X	X	X
Q01432	AMP deaminase 3	AMPD3	88.81	X	X	X	X	X	X	X	X
Q02153	Guanylate cyclase soluble subunit beta-1	GUCY1B1	70.514	X	X	X	X	X	X	X	X
Q05209	Tyrosine-protein phosphatase non-receptor type 12	PTPN12	88.109	X	X	X	X	X	X	X	X
Q07866	Kinesin light chain 1	KLC1	65.31	X	X	X	X	X	X	X	X
Q13496	Myotubularin	MTM1	69.931	X	X	X	X	X	X	X	X
Q14258	E3 ubiquitin/ISG15 ligase TRIM25	TRIM25	70.975	X	X	X	X	X	X	X	X
Q14764	Major vault protein	MVP	99.328	X	X	X	X	X	X	X	X
Q14974	Importin subunit beta-1	KPNB1	97.172	X	X	X	X	X	X	X	X
Q15008	26S proteasome non-ATPase regulatory subunit 6	PSMD6	45.533	X	X	X	X	X	X	X	X
Q16851	UTP--glucose-1-phosphate uridylyltransferase	UGP2	56.942	X	X	X	X	X	X	X	X
Q4KMP7	TBC1 domain family member 10B	TBC1D10B	87.2	X	X	X	X	X	X	X	X
Q4KMQ2	Anoctamin-6	ANO6	106.167	X	X	X	X	X	X	X	X
Q6PKG0	La-related protein 1	LARP1	123.512	X	X	X	X	X	X	X	X
Q6R327	Rapamycin-insensitive companion of mTOR	RICTOR	192.221	X	X	X	X	X	X	X	X
Q7Z3U7	Protein MON2 homolog	MON2	190.362	X	X	X	X	X	X	X	X
Q86UT6	NLR family member X1	NLRX1	107.615	X	X	X	X	X	X	X	X
Q8IZY2	Phospholipid-transporting ATPase ABCA7	ABCA7	234.353	X	X	X	X	X	X	X	X
Q8N392	Rho GTPase-activating protein 18	ARHGAP18	74.977	X	X	X	X	X	X	X	X
Q8WXG6	MAP kinase-activating death domain protein	MADD	183.305	X	X	X	X	X	X	X	X
Q92499	ATP-dependent RNA helicase DDX1	DDX1	82.434	X	X	X	X	X	X	X	X
Q92598	Heat shock protein 105 kDa	HSPH1	96.865	X	X	X	X	X	X	X	X
Q92954	Proteoglycan 4	PRG4	151.064	X	X	X	X	X	X	X	X
Q96P70	Importin-9	IPO9	115.964	X	X	X	X	X	X	X	X
Q96PK6	RNA-binding protein 14	RBM14	69.491	X	X	X	X	X	X	X	X
Q99698	Lysosomal-trafficking regulator	LYST	429.148	X	X	X	X	X	X	X	X
Q99798	Aconitate hydratase, mitochondrial	ACO2	85.426	X	X	X	X	X	X	X	X
Q9BZH6	WD repeat-containing protein 11	WDR11	136.687	X	X	X	X	X	X	X	X
Q9BZL4	Protein phosphatase 1 regulatory subunit 12C	PPP1R12C	84.883	X	X	X	X	X	X	X	X
Q9NP58	ATP-binding cassette sub-family B member 6	ABCB6	93.885	X	X	X	X	X	X	X	X
Q9NR30	Nucleolar RNA helicase 2	DDX21	87.344	X	X	X	X	X	X	X	X
Q9NSE4	Isoleucine--tRNA ligase, mitochondrial	IARS2	113.793	X	X	X	X	X	X	X	X
Q9NZW5	Protein PALS2	PALS2	61.118	X	X	X	X	X	X	X	X
Q9P227	Rho GTPase-activating protein 23	ARHGAP23	162.195	X	X	X	X	X	X	X	X
Q9UNM6	26S proteasome non-ATPase regulatory subunit 13	PSMD13	42.944	X	X	X	X	X	X	X	X
Q9Y3I0	RNA-splicing ligase RtcB homolog	RTCB	55.209	X	X	X	X	X	X	X	X
Q9Y3P9	Rab GTPase-activating protein 1	RABGAP1	121.737	X	X	X	X	X	X	X	X
Q9Y4G8	Rap guanine nucleotide exchange factor 2	RAPGEF2	167.42	X	X	X	X	X	X	X	X
Q9Y6D5	Brefeldin A-inhibited guanine nucleotide-exchange protein 2	ARFGEF2	202.043	X	X	X	X	X	X	X	X
O14776	Transcription elongation regulator 1	TCERG1	123.903	X	X	X	X	X	X	X	X
O14976	Cyclin-G-associated kinase	GAK	143.193	X	X	X	X	X	X	X	X
O43390	Heterogeneous nuclear ribonucleoprotein R	HNRNPR	70.943	X	X	X	X	X	X	X	X
O60271	C-Jun-amino-terminal kinase-interacting protein 4	SPAG9	146.207	X	X	X	X	X	X	X	X
O60524	Ribosome quality control complex subunit NEMF	NEMF	122.955	X	X	X	X	X	X	X	X
O75563	Src kinase-associated phosphoprotein 2	SKAP2	41.218	X	X	X	X	X	X	X	X
O75746	Electrogenic aspartate/glutamate antiporter SLC25A12, mitochondrial	SLC25A12	74.762	X	X	X	X	X	X	X	X
O94973	AP-2 complex subunit alpha-2	AP2A2	103.961	X	X	X	X	X	X	X	X
O95340	Bifunctional 3'-phosphoadenosine 5'-phosphosulfate synthase 2	PAPSS2	69.498	X	X	X	X	X	X	X	X
O95786	Antiviral innate immune response receptor RIG-I	RIGI	106.599	X	X	X	X	X	X	X	X
O95819	Mitogen-activated protein kinase kinase kinase kinase 4	MAP4K4	142.103	X	X	X	X	X	X	X	X
P01008	Antithrombin-III	SERPINC1	52.604	X	X	X	X	X	X	X	X
P01133	Pro-epidermal growth factor	EGF	133.996	X	X	X	X	X	X	X	X
P02649	Apolipoprotein E	APOE	36.153	X	X	X	X	X	X	X	X
P04843	Dolichyl-diphosphooligosaccharide--protein glycosyltransferase subunit 1	RPN1	68.57	X	X	X	X	X	X	X	X
P05198	Eukaryotic translation initiation factor 2 subunit 1	EIF2S1	36.114	X	X	X	X	X	X	X	X
P10909	Clusterin	CLU	52.494	X	X	X	X	X	X	X	X
P11216	Glycogen phosphorylase, brain form	PYGB	96.699	X	X	X	X	X	X	X	X
P12956	X-ray repair cross-complementing protein 6	XRCC6	69.844	X	X	X	X	X	X	X	X
P13010	X-ray repair cross-complementing protein 5	XRCC5	82.705	X	X	X	X	X	X	X	X
P13645	Keratin, type I cytoskeletal 10	KRT10	58.827	X	X	X	X	X	X	X	X
P17480	Nucleolar transcription factor 1	UBTF	89.408	X	X	X	X	X	X	X	X
P18054	Polyunsaturated fatty acid lipoxygenase ALOX12	ALOX12	75.694	X	X	X	X	X	X	X	X
P19320	Vascular cell adhesion protein 1	VCAM1	81.276	X	X	X	X	X	X	X	X
P19367	Hexokinase-1	HK1	102.489	X	X	X	X	X	X	X	X
P19823	Inter-alpha-trypsin inhibitor heavy chain H2	ITIH2	106.465	X	X	X	X	X	X	X	X
P21399	Cytoplasmic aconitate hydratase	ACO1	98.403	X	X	X	X	X	X	X	X
P23246	Splicing factor, proline- and glutamine-rich	SFPQ	76.151	X	X	X	X	X	X	X	X
P23276	Kell blood group glycoprotein	KEL	82.827	X	X	X	X	X	X	X	X
P23526	Adenosylhomocysteinase	AHCY	47.715	X	X	X	X	X	X	X	X
P25685	DnaJ homolog subfamily B member 1	DNAJB1	38.043	X	X	X	X	X	X	X	X
P25705	ATP synthase subunit alpha, mitochondrial	ATP5F1A	59.75	X	X	X	X	X	X	X	X
P27448	MAP/microtubule affinity-regulating kinase 3	MARK3	84.429	X	X	X	X	X	X	X	X
P28838	Cytosol aminopeptidase	LAP3	56.168	X	X	X	X	X	X	X	X
P36871	Phosphoglucomutase-1	PGM1	61.45	X	X	X	X	X	X	X	X
P38606	V-type proton ATPase catalytic subunit A	ATP6V1A	68.301	X	X	X	X	X	X	X	X
P42166	Lamina-associated polypeptide 2, isoform alpha	TMPO	75.492	X	X	X	X	X	X	X	X
P49411	Elongation factor Tu, mitochondrial	TUFM	49.876	X	X	X	X	X	X	X	X
P49959	Double-strand break repair protein MRE11	MRE11	80.594	X	X	X	X	X	X	X	X
P54619	5'-AMP-activated protein kinase subunit gamma-1	PRKAG1	37.579	X	X	X	X	X	X	X	X
P57772	Selenocysteine-specific elongation factor	EEFSEC	65.306	X	X	X	X	X	X	X	X
P61221	ATP-binding cassette sub-family E member 1	ABCE1	67.315	X	X	X	X	X	X	X	X
P61978	Heterogeneous nuclear ribonucleoprotein K	HNRNPK	50.979	X	X	X	X	X	X	X	X
P62191	26S proteasome regulatory subunit 4	PSMC1	49.185	X	X	X	X	X	X	X	X
Q00839	Heterogeneous nuclear ribonucleoprotein U	HNRNPU	90.588	X	X	X	X	X	X	X	X
Q02108	Guanylate cyclase soluble subunit alpha-1	GUCY1A1	77.452	X	X	X	X	X	X	X	X
Q06033	Inter-alpha-trypsin inhibitor heavy chain H3	ITIH3	99.849	X	X	X	X	X	X	X	X
Q08495	Dematin	DMTN	45.516	X	X	X	X	X	X	X	X
Q12768	WASH complex subunit 5	WASHC5	134.289	X	X	X	X	X	X	X	X
Q13428	Treacle protein	TCOF1	152.11	X	X	X	X	X	X	X	X
Q13435	Splicing factor 3B subunit 2	SF3B2	100.23	X	X	X	X	X	X	X	X
Q13884	Beta-1-syntrophin	SNTB1	58.063	X	X	X	X	X	X	X	X
Q14554	Protein disulfide-isomerase A5	PDIA5	59.595	X	X	X	X	X	X	X	X
Q14677	Clathrin interactor 1	CLINT1	68.26	X	X	X	X	X	X	X	X
Q15046	Lysine--tRNA ligase	KARS1	68.048	X	X	X	X	X	X	X	X
Q15334	Lethal(2) giant larvae protein homolog 1	LLGL1	115.419	X	X	X	X	X	X	X	X
Q32MZ4	Leucine-rich repeat flightless-interacting protein 1	LRRFIP1	89.253	X	X	X	X	X	X	X	X
Q32P44	Echinoderm microtubule-associated protein-like 3	EML3	95.2	X	X	X	X	X	X	X	X
Q460N5	Protein mono-ADP-ribosyltransferase PARP14	PARP14	202.803	X	X	X	X	X	X	X	X
Q5SSJ5	Heterochromatin protein 1-binding protein 3	HP1BP3	61.209	X	X	X	X	X	X	X	X
Q5T0F9	Coiled-coil and C2 domain-containing protein 1B	CC2D1B	94.224	X	X	X	X	X	X	X	X
Q7L014	Probable ATP-dependent RNA helicase DDX46	DDX46	117.363	X	X	X	X	X	X	X	X
Q7Z3J2	VPS35 endosomal protein-sorting factor-like	VPS35L	109.566	X	X	X	X	X	X	X	X
Q86VS8	Protein Hook homolog 3	HOOK3	83.129	X	X	X	X	X	X	X	X
Q86YS7	C2 domain-containing protein 5	C2CD5	110.448	X	X	X	X	X	X	X	X
Q86YT6	E3 ubiquitin-protein ligase MIB1	MIB1	110.137	X	X	X	X	X	X	X	X
Q8IUD2	ELKS/Rab6-interacting/CAST family member 1	ERC1	128.089	X	X	X	X	X	X	X	X
Q8IWV7	E3 ubiquitin-protein ligase UBR1	UBR1	200.213	X	X	X	X	X	X	X	X
Q8N1G4	Leucine-rich repeat-containing protein 47	LRRC47	63.473	X	X	X	X	X	X	X	X
Q8NI08	Nuclear receptor coactivator 7	NCOA7	106.165	X	X	X	X	X	X	X	X
Q8TC07	TBC1 domain family member 15	TBC1D15	79.49	X	X	X	X	X	X	X	X
Q8TDZ2	[F-actin]-monooxygenase MICAL1	MICAL1	117.875	X	X	X	X	X	X	X	X
Q8TEH3	DENN domain-containing protein 1A	DENND1A	110.58	X	X	X	X	X	X	X	X
Q8WUA2	Peptidyl-prolyl cis-trans isomerase-like 4	PPIL4	57.225	X	X	X	X	X	X	X	X
Q93084	Sarcoplasmic/endoplasmic reticulum calcium ATPase 3	ATP2A3	109.257	X	X	X	X	X	X	X	X
Q96CV9	Optineurin	OPTN	65.922	X	X	X	X	X	X	X	X
Q96G03	Phosphopentomutase	PGM2	68.283	X	X	X	X	X	X	X	X
Q96Q15	Serine/threonine-protein kinase SMG1	SMG1	410.507	X	X	X	X	X	X	X	X
Q96SB3	Neurabin-2	PPP1R9B	89.336	X	X	X	X	X	X	X	X
Q99832	T-complex protein 1 subunit eta	CCT7	59.365	X	X	X	X	X	X	X	X
Q9BQG0	Myb-binding protein 1A	MYBBP1A	148.856	X	X	X	X	X	X	X	X
Q9BZ72	Membrane-associated phosphatidylinositol transfer protein 2	PITPNM2	148.934	X	X	X	X	X	X	X	X
Q9H2M9	Rab3 GTPase-activating protein non-catalytic subunit	RAB3GAP2	155.984	X	X	X	X	X	X	X	X
Q9H4M9	EH domain-containing protein 1	EHD1	60.627	X	X	X	X	X	X	X	X
Q9NPQ8	Synembryn-A	RIC8A	59.708	X	X	X	X	X	X	X	X
Q9NVP1	ATP-dependent RNA helicase DDX18	DDX18	75.408	X	X	X	X	X	X	X	X
Q9UI10	Translation initiation factor eIF2B subunit delta	EIF2B4	57.558	X	X	X	X	X	X	X	X
Q9UI26	Importin-11	IPO11	112.535	X	X	X	X	X	X	X	X
Q9Y2X3	Nucleolar protein 58	NOP58	59.581	X	X	X	X	X	X	X	X
O00116	Alkyldihydroxyacetonephosphate synthase, peroxisomal	AGPS	72.909	X	X	X	X	X	X	X	X
O00139	Kinesin-like protein KIF2A	KIF2A	79.955	X	X	X	X	X	X	X	X
O00232	26S proteasome non-ATPase regulatory subunit 12	PSMD12	52.906	X	X	X	X	X	X	X	X
O00471	Exocyst complex component 5	EXOC5	81.85	X	X	X	X	X	X	X	X
O14920	Inhibitor of nuclear factor kappa-B kinase subunit beta	IKBKB	86.565	X	X	X	X	X	X	X	X
O14964	Hepatocyte growth factor-regulated tyrosine kinase substrate	HGS	86.193	X	X	X	X	X	X	X	X
O60229	Kalirin	KALRN	340.265	X	X	X	X	X	X	X	X
O60488	Long-chain-fatty-acid--CoA ligase 4	ACSL4	79.189	X	X	X	X	X	X	X	X
O60506	Heterogeneous nuclear ribonucleoprotein Q	SYNCRIP	69.605	X	X	X	X	X	X	X	X
O60674	Tyrosine-protein kinase JAK2	JAK2	130.674	X	X	X	X	X	X	X	X
O60890	Oligophrenin-1	OPHN1	91.643	X	X	X	X	X	X	X	X
O94966	Ubiquitin carboxyl-terminal hydrolase 19	USP19	145.65	X	X	X	X	X	X	X	X
O95202	Mitochondrial proton/calcium exchanger protein	LETM1	83.357	X	X	X	X	X	X	X	X
P00338	L-lactate dehydrogenase A chain	LDHA	36.688	X	X	X	X	X	X	X	X
P00558	Phosphoglycerate kinase 1	PGK1	44.616	X	X	X	X	X	X	X	X
P00918	Carbonic anhydrase 2	CA2	29.243	X	X	X	X	X	X	X	X
P02786	Transferrin receptor protein 1	TFRC	84.872	X	X	X	X	X	X	X	X
P03951	Coagulation factor XI	F11	70.109	X	X	X	X	X	X	X	X
P05546	Heparin cofactor 2	SERPIND1	57.071	X	X	X	X	X	X	X	X
P07225	Vitamin K-dependent protein S	PROS1	75.123	X	X	X	X	X	X	X	X
P09327	Villin-1	VIL1	92.695	X	X	X	X	X	X	X	X
P09960	Leukotriene A-4 hydrolase	LTA4H	69.285	X	X	X	X	X	X	X	X
P11274	Breakpoint cluster region protein	BCR	142.823	X	X	X	X	X	X	X	X
P11678	Eosinophil peroxidase	EPX	81.042	X	X	X	X	X	X	X	X
P16615	Sarcoplasmic/endoplasmic reticulum calcium ATPase 2	ATP2A2	114.757	X	X	X	X	X	X	X	X
P22059	Oxysterol-binding protein 1	OSBP	89.422	X	X	X	X	X	X	X	X
P22626	Heterogeneous nuclear ribonucleoproteins A2/B1	HNRNPA2B1	37.428	X	X	X	X	X	X	X	X
P23219	Prostaglandin G/H synthase 1	PTGS1	68.688	X	X	X	X	X	X	X	X
P25311	Zinc-alpha-2-glycoprotein	AZGP1	34.26	X	X	X	X	X	X	X	X
P27824	Calnexin	CANX	67.57	X	X	X	X	X	X	X	X
P28289	Tropomodulin-1	TMOD1	40.57	X	X	X	X	X	X	X	X
P28290	Protein ITPRID2	ITPRID2	138.387	X	X	X	X	X	X	X	X
P31040	Succinate dehydrogenase [ubiquinone] flavoprotein subunit, mitochondrial	SDHA	72.69	X	X	X	X	X	X	X	X
P32019	Type II inositol 1,4,5-trisphosphate 5-phosphatase	INPP5B	112.853	X	X	X	X	X	X	X	X
P33992	DNA replication licensing factor MCM5	MCM5	82.284	X	X	X	X	X	X	X	X
P36776	Lon protease homolog, mitochondrial	LONP1	106.492	X	X	X	X	X	X	X	X
P38646	Stress-70 protein, mitochondrial	HSPA9	73.682	X	X	X	X	X	X	X	X
P42331	Rho GTPase-activating protein 25	ARHGAP25	73.435	X	X	X	X	X	X	X	X
P42898	Methylenetetrahydrofolate reductase (NADPH)	MTHFR	74.597	X	X	X	X	X	X	X	X
P46977	Dolichyl-diphosphooligosaccharide--protein glycosyltransferase subunit STT3A	STT3A	80.53	X	X	X	X	X	X	X	X
P49641	Alpha-mannosidase 2x	MAN2A2	130.542	X	X	X	X	X	X	X	X
P50552	Vasodilator-stimulated phosphoprotein	VASP	39.83	X	X	X	X	X	X	X	X
P50579	Methionine aminopeptidase 2	METAP2	52.895	X	X	X	X	X	X	X	X
P51610	Host cell factor 1	HCFC1	208.734	X	X	X	X	X	X	X	X
P51659	Peroxisomal multifunctional enzyme type 2	HSD17B4	79.686	X	X	X	X	X	X	X	X
P53814	Smoothelin	SMTN	99.059	X	X	X	X	X	X	X	X
P54578	Ubiquitin carboxyl-terminal hydrolase 14	USP14	56.069	X	X	X	X	X	X	X	X
P55265	Double-stranded RNA-specific adenosine deaminase	ADAR	136.067	X	X	X	X	X	X	X	X
P55884	Eukaryotic translation initiation factor 3 subunit B	EIF3B	92.482	X	X	X	X	X	X	X	X
P61764	Syntaxin-binding protein 1	STXBP1	67.569	X	X	X	X	X	X	X	X
P63010	AP-2 complex subunit beta	AP2B1	104.551	X	X	X	X	X	X	X	X
P78344	Eukaryotic translation initiation factor 4 gamma 2	EIF4G2	102.363	X	X	X	X	X	X	X	X
Q01804	OTU domain-containing protein 4	OTUD4	124.046	X	X	X	X	X	X	X	X
Q05193	Dynamin-1	DNM1	97.409	X	X	X	X	X	X	X	X
Q08426	Peroxisomal bifunctional enzyme	EHHADH	79.493	X	X	X	X	X	X	X	X
Q0VD83	Apolipoprotein B receptor	APOBR	115.634	X	X	X	X	X	X	X	X
Q12959	Disks large homolog 1	DLG1	100.456	X	X	X	X	X	X	X	X
Q13619	Cullin-4A	CUL4A	87.68	X	X	X	X	X	X	X	X
Q15582	Transforming growth factor-beta-induced protein ig-h3	TGFBI	74.68	X	X	X	X	X	X	X	X
Q15642	Cdc42-interacting protein 4	TRIP10	68.351	X	X	X	X	X	X	X	X
Q16204	Coiled-coil domain-containing protein 6	CCDC6	53.291	X	X	X	X	X	X	X	X
Q16610	Extracellular matrix protein 1	ECM1	60.675	X	X	X	X	X	X	X	X
Q16706	Alpha-mannosidase 2	MAN2A1	131.144	X	X	X	X	X	X	X	X
Q16799	Reticulon-1	RTN1	83.616	X	X	X	X	X	X	X	X
Q2M389	WASH complex subunit 4	WASHC4	136.404	X	X	X	X	X	X	X	X
Q3YEC7	Rab-like protein 6	RABL6	79.549	X	X	X	X	X	X	X	X
Q5M775	Cytospin-B	SPECC1	118.587	X	X	X	X	X	X	X	X
Q5QJ74	Tubulin-specific chaperone cofactor E-like protein	TBCEL	48.195	X	X	X	X	X	X	X	X
Q5T5C0	Syntaxin-binding protein 5	STXBP5	127.575	X	X	X	X	X	X	X	X
Q7L1W4	Volume-regulated anion channel subunit LRRC8D	LRRC8D	98.2	X	X	X	X	X	X	X	X
Q7LDG7	RAS guanyl-releasing protein 2	RASGRP2	69.249	X	X	X	X	X	X	X	X
Q7Z392	Trafficking protein particle complex subunit 11	TRAPPC11	128.883	X	X	X	X	X	X	X	X
Q8IVG5	Sterile alpha motif domain-containing protein 9-like	SAMD9L	184.535	X	X	X	X	X	X	X	X
Q8N1F7	Nuclear pore complex protein Nup93	NUP93	93.489	X	X	X	X	X	X	X	X
Q8N1G2	Cap-specific mRNA (nucleoside-2'-O-)-methyltransferase 1	CMTR1	95.321	X	X	X	X	X	X	X	X
Q8NDB2	B-cell scaffold protein with ankyrin repeats	BANK1	89.282	X	X	X	X	X	X	X	X
Q8NDI1	EH domain-binding protein 1	EHBP1	140.019	X	X	X	X	X	X	X	X
Q8TAG9	Exocyst complex component 6	EXOC6	93.723	X	X	X	X	X	X	X	X
Q8TEX9	Importin-4	IPO4	118.717	X	X	X	X	X	X	X	X
Q8WVM8	Sec1 family domain-containing protein 1	SCFD1	72.381	X	X	X	X	X	X	X	X
Q92539	Phosphatidate phosphatase LPIN2	LPIN2	99.4	X	X	X	X	X	X	X	X
Q92556	Engulfment and cell motility protein 1	ELMO1	83.832	X	X	X	X	X	X	X	X
Q93100	Phosphorylase b kinase regulatory subunit beta	PHKB	124.885	X	X	X	X	X	X	X	X
Q969R2	Oxysterol-binding protein 2	OSBP2	101.268	X	X	X	X	X	X	X	X
Q96AE4	Far upstream element-binding protein 1	FUBP1	67.561	X	X	X	X	X	X	X	X
Q96CW1	AP-2 complex subunit mu	AP2M1	49.657	X	X	X	X	X	X	X	X
Q9BT78	COP9 signalosome complex subunit 4	COPS4	46.271	X	X	X	X	X	X	X	X
Q9BX10	GTP-binding protein 2	GTPBP2	65.767	X	X	X	X	X	X	X	X
Q9H4A4	Aminopeptidase B	RNPEP	72.598	X	X	X	X	X	X	X	X
Q9HBI1	Beta-parvin	PARVB	41.715	X	X	X	X	X	X	X	X
Q9HC35	Echinoderm microtubule-associated protein-like 4	EML4	108.916	X	X	X	X	X	X	X	X
Q9NR50	Translation initiation factor eIF2B subunit gamma	EIF2B3	50.241	X	X	X	X	X	X	X	X
Q9NY33	Dipeptidyl peptidase 3	DPP3	82.589	X	X	X	X	X	X	X	X
Q9P2D3	HEAT repeat-containing protein 5B	HEATR5B	224.306	X	X	X	X	X	X	X	X
Q9UH99	SUN domain-containing protein 2	SUN2	80.314	X	X	X	X	X	X	X	X
Q9UHD8	Septin-9	SEPTIN9	65.402	X	X	X	X	X	X	X	X
Q9UKU0	Long-chain-fatty-acid--CoA ligase 6	ACSL6	77.753	X	X	X	X	X	X	X	X
Q9ULV4	Coronin-1C	CORO1C	53.248	X	X	X	X	X	X	X	X
Q9UQ80	Proliferation-associated protein 2G4	PA2G4	43.785	X	X	X	X	X	X	X	X
Q9Y295	Developmentally-regulated GTP-binding protein 1	DRG1	40.543	X	X	X	X	X	X	X	X
Q9Y2G3	Phospholipid-transporting ATPase IF	ATP11B	134.189	X	X	X	X	X	X	X	X
Q9Y3X0	Coiled-coil domain-containing protein 9	CCDC9	59.703	X	X	X	X	X	X	X	X
Q9Y485	DmX-like protein 1	DMXL1	337.845	X	X	X	X	X	X	X	X
Q9Y5B9	FACT complex subunit SPT16	SUPT16H	119.916	X	X	X	X	X	X	X	X
Q9Y6D6	Brefeldin A-inhibited guanine nucleotide-exchange protein 1	ARFGEF1	208.77	X	X	X	X	X	X	X	X
A1IGU5	Rho guanine nucleotide exchange factor 37	ARHGEF37	76.279	X	X	X	X	X	X	X	X
A6NC98	Coiled-coil domain-containing protein 88B	CCDC88B	164.81	X	X	X	X	X	X	X	X
O14523	Phospholipid transfer protein C2CD2L	C2CD2L	76.182	X	X	X	X	X	X	X	X
O14744	Protein arginine N-methyltransferase 5	PRMT5	72.684	X	X	X	X	X	X	X	X
O15027	Protein transport protein Sec16A	SEC16A	251.897	X	X	X	X	X	X	X	X
O15084	Serine/threonine-protein phosphatase 6 regulatory ankyrin repeat subunit A	ANKRD28	112.967	X	X	X	X	X	X	X	X
O15372	Eukaryotic translation initiation factor 3 subunit H	EIF3H	39.931	X	X	X	X	X	X	X	X
O43150	Arf-GAP with SH3 domain, ANK repeat and PH domain-containing protein 2	ASAP2	111.65	X	X	X	X	X	X	X	X
O43491	Band 4.1-like protein 2	EPB41L2	112.588	X	X	X	X	X	X	X	X
O43665	Regulator of G-protein signaling 10	RGS10	21.21	X	X	X	X	X	X	X	X
O43815	Striatin	STRN	86.134	X	X	X	X	X	X	X	X
O43852	Calumenin	CALU	37.104	X	X	X	X	X	X	X	X
O60749	Sorting nexin-2	SNX2	58.471	X	X	X	X	X	X	X	X
O75822	Eukaryotic translation initiation factor 3 subunit J	EIF3J	29.063	X	X	X	X	X	X	X	X
O94979	Protein transport protein Sec31A	SEC31A	133.018	X	X	X	X	X	X	X	X
O95140	Mitofusin-2	MFN2	86.403	X	X	X	X	X	X	X	X
P00491	Purine nucleoside phosphorylase	PNP	32.118	X	X	X	X	X	X	X	X
P04083	Annexin A1	ANXA1	38.714	X	X	X	X	X	X	X	X
P05023	Sodium/potassium-transporting ATPase subunit alpha-1	ATP1A1	112.897	X	X	X	X	X	X	X	X
P05106	Integrin beta-3	ITGB3	87.058	X	X	X	X	X	X	X	X
P05165	Propionyl-CoA carboxylase alpha chain, mitochondrial	PCCA	80.06	X	X	X	X	X	X	X	X
P05556	Integrin beta-1	ITGB1	88.417	X	X	X	X	X	X	X	X
P11597	Cholesteryl ester transfer protein	CETP	54.757	X	X	X	X	X	X	X	X
P13647	Keratin, type II cytoskeletal 5	KRT5	62.378	X	X	X	X	X	X	X	X
P13798	Acylamino-acid-releasing enzyme	APEH	81.229	X	X	X	X	X	X	X	X
P14923	Junction plakoglobin	JUP	81.745	X	X	X	X	X	X	X	X
P18583	Protein SON	SON	263.835	X	X	X	X	X	X	X	X
P20073	Annexin A7	ANXA7	52.739	X	X	X	X	X	X	X	X
P22681	E3 ubiquitin-protein ligase CBL	CBL	99.634	X	X	X	X	X	X	X	X
P23229	Integrin alpha-6	ITGA6	126.604	X	X	X	X	X	X	X	X
P23634	Plasma membrane calcium-transporting ATPase 4	ATP2B4	137.923	X	X	X	X	X	X	X	X
P23919	Thymidylate kinase	DTYMK	23.82	X	X	X	X	X	X	X	X
P24539	ATP synthase F(0) complex subunit B1, mitochondrial	ATP5PB	28.907	X	X	X	X	X	X	X	X
P24557	Thromboxane-A synthase	TBXAS1	60.519	X	X	X	X	X	X	X	X
P25686	DnaJ homolog subfamily B member 2	DNAJB2	35.581	X	X	X	X	X	X	X	X
P26196	Probable ATP-dependent RNA helicase DDX6	DDX6	54.418	X	X	X	X	X	X	X	X
P27105	Stomatin	STOM	31.73	X	X	X	X	X	X	X	X
P27986	Phosphatidylinositol 3-kinase regulatory subunit alpha	PIK3R1	83.6	X	X	X	X	X	X	X	X
P29401	Transketolase	TKT	67.878	X	X	X	X	X	X	X	X
P30566	Adenylosuccinate lyase	ADSL	54.89	X	X	X	X	X	X	X	X
P30613	Pyruvate kinase PKLR	PKLR	61.83	X	X	X	X	X	X	X	X
P32121	Beta-arrestin-2	ARRB2	46.107	X	X	X	X	X	X	X	X
P33993	DNA replication licensing factor MCM7	MCM7	81.31	X	X	X	X	X	X	X	X
P35858	Insulin-like growth factor-binding protein complex acid labile subunit	IGFALS	66.033	X	X	X	X	X	X	X	X
P41250	Glycine--tRNA ligase	GARS1	83.167	X	X	X	X	X	X	X	X
P46934	E3 ubiquitin-protein ligase NEDD4	NEDD4	149.118	X	X	X	X	X	X	X	X
P49591	Serine--tRNA ligase, cytoplasmic	SARS1	58.778	X	X	X	X	X	X	X	X
P49750	YLP motif-containing protein 1	YLPM1	241.651	X	X	X	X	X	X	X	X
P49792	E3 SUMO-protein ligase RanBP2	RANBP2	358.206	X	X	X	X	X	X	X	X
P50395	Rab GDP dissociation inhibitor beta	GDI2	50.666	X	X	X	X	X	X	X	X
P51608	Methyl-CpG-binding protein 2	MECP2	52.441	X	X	X	X	X	X	X	X
P51858	Hepatoma-derived growth factor	HDGF	26.789	X	X	X	X	X	X	X	X
P52888	Thimet oligopeptidase	THOP1	78.842	X	X	X	X	X	X	X	X
P69905	Hemoglobin subunit alpha	HBA2	15.257	X	X	X	X	X	X	X	X
Q01433	AMP deaminase 2	AMPD2	94.893	X	X	X	X	X	X	X	X
Q01518	Adenylyl cyclase-associated protein 1	CAP1	51.9	X	X	X	X	X	X	X	X
Q04759	Protein kinase C theta type	PRKCQ	81.865	X	X	X	X	X	X	X	X
Q05823	2-5A-dependent ribonuclease	RNASEL	83.534	X	X	X	X	X	X	X	X
Q13017	Rho GTPase-activating protein 5	ARHGAP5	172.461	X	X	X	X	X	X	X	X
Q13177	Serine/threonine-protein kinase PAK 2	PAK2	58.044	X	X	X	X	X	X	X	X
Q13217	DnaJ homolog subfamily C member 3	DNAJC3	57.58	X	X	X	X	X	X	X	X
Q13451	Peptidyl-prolyl cis-trans isomerase FKBP5	FKBP5	51.214	X	X	X	X	X	X	X	X
Q13596	Sorting nexin-1	SNX1	59.069	X	X	X	X	X	X	X	X
Q14112	Nidogen-2	NID2	151.256	X	X	X	X	X	X	X	X
Q14166	Tubulin--tyrosine ligase-like protein 12	TTLL12	74.404	X	X	X	X	X	X	X	X
Q14247	Src substrate cortactin	CTTN	61.585	X	X	X	X	X	X	X	X
Q14344	Guanine nucleotide-binding protein subunit alpha-13	GNA13	44.05	X	X	X	X	X	X	X	X
Q15057	Arf-GAP with coiled-coil, ANK repeat and PH domain-containing protein 2	ACAP2	88.03	X	X	X	X	X	X	X	X
Q15283	Ras GTPase-activating protein 2	RASA2	96.618	X	X	X	X	X	X	X	X
Q16401	26S proteasome non-ATPase regulatory subunit 5	PSMD5	56.195	X	X	X	X	X	X	X	X
Q16658	Fascin	FSCN1	54.531	X	X	X	X	X	X	X	X
Q2PPJ7	Ral GTPase-activating protein subunit alpha-2	RALGAPA2	210.774	X	X	X	X	X	X	X	X
Q567U6	Coiled-coil domain-containing protein 93	CCDC93	73.196	X	X	X	X	X	X	X	X
Q5EBM0	UMP-CMP kinase 2, mitochondrial	CMPK2	49.446	X	X	X	X	X	X	X	X
Q5H9R7	Serine/threonine-protein phosphatase 6 regulatory subunit 3	PPP6R3	97.671	X	X	X	X	X	X	X	X
Q5T1M5	FK506-binding protein 15	FKBP15	133.63	X	X	X	X	X	X	X	X
Q5TCZ1	SH3 and PX domain-containing protein 2A	SH3PXD2A	125.292	X	X	X	X	X	X	X	X
Q66K14	TBC1 domain family member 9B	TBC1D9B	140.526	X	X	X	X	X	X	X	X
Q66K74	Microtubule-associated protein 1S	MAP1S	112.213	X	X	X	X	X	X	X	X
Q6DN90	IQ motif and SEC7 domain-containing protein 1	IQSEC1	108.317	X	X	X	X	X	X	X	X
Q6P1J9	Parafibromin	CDC73	60.577	X	X	X	X	X	X	X	X
Q6P3W7	SCY1-like protein 2	SCYL2	103.711	X	X	X	X	X	X	X	X
Q6WKZ4	Rab11 family-interacting protein 1	RAB11FIP1	137.168	X	X	X	X	X	X	X	X
Q7Z401	C-myc promoter-binding protein	DENND4A	209.247	X	X	X	X	X	X	X	X
Q86X10	Ral GTPase-activating protein subunit beta	RALGAPB	166.804	X	X	X	X	X	X	X	X
Q86XP3	ATP-dependent RNA helicase DDX42	DDX42	102.978	X	X	X	X	X	X	X	X
Q8IWJ2	GRIP and coiled-coil domain-containing protein 2	GCC2	195.912	X	X	X	X	X	X	X	X
Q8IXQ6	Protein mono-ADP-ribosyltransferase PARP9	PARP9	96.345	X	X	X	X	X	X	X	X
Q8N122	Regulatory-associated protein of mTOR	RPTOR	149.038	X	X	X	X	X	X	X	X
Q8NB16	Mixed lineage kinase domain-like protein	MLKL	54.48	X	X	X	X	X	X	X	X
Q8NEB9	Phosphatidylinositol 3-kinase catalytic subunit type 3	PIK3C3	101.552	X	X	X	X	X	X	X	X
Q8TCU6	Phosphatidylinositol 3,4,5-trisphosphate-dependent Rac exchanger 1 protein	PREX1	186.204	X	X	X	X	X	X	X	X
Q8TEB1	DDB1- and CUL4-associated factor 11	DCAF11	61.67	X	X	X	X	X	X	X	X
Q8WUM0	Nuclear pore complex protein Nup133	NUP133	128.981	X	X	X	X	X	X	X	X
Q92609	TBC1 domain family member 5	TBC1D5	89.004	X	X	X	X	X	X	X	X
Q92841	Probable ATP-dependent RNA helicase DDX17	DDX17	80.276	X	X	X	X	X	X	X	X
Q92945	Far upstream element-binding protein 2	KHSRP	73.117	X	X	X	X	X	X	X	X
Q96EK7	Constitutive coactivator of peroxisome proliferator-activated receptor gamma	FAM120B	103.785	X	X	X	X	X	X	X	X
Q96JC1	Vam6/Vps39-like protein	VPS39	101.812	X	X	X	X	X	X	X	X
Q96PU5	E3 ubiquitin-protein ligase NEDD4-like	NEDD4L	111.933	X	X	X	X	X	X	X	X
Q96T51	RUN and FYVE domain-containing protein 1	RUFY1	79.819	X	X	X	X	X	X	X	X
Q96T76	MMS19 nucleotide excision repair protein homolog	MMS19	113.292	X	X	X	X	X	X	X	X
Q96TA1	Protein Niban 2	NIBAN2	84.137	X	X	X	X	X	X	X	X
Q99501	GAS2-like protein 1	GAS2L1	72.718	X	X	X	X	X	X	X	X
Q99623	Prohibitin-2	PHB2	33.294	X	X	X	X	X	X	X	X
Q9BQS8	FYVE and coiled-coil domain-containing protein 1	FYCO1	166.984	X	X	X	X	X	X	X	X
Q9BRZ2	E3 ubiquitin-protein ligase TRIM56	TRIM56	81.487	X	X	X	X	X	X	X	X
Q9BZI7	Regulator of nonsense transcripts 3B	UPF3B	57.76	X	X	X	X	X	X	X	X
Q9BZQ8	Protein Niban 1	NIBAN1	103.136	X	X	X	X	X	X	X	X
Q9C0E2	Exportin-4	XPO4	130.139	X	X	X	X	X	X	X	X
Q9C0I1	Myotubularin-related protein 12	MTMR12	86.148	X	X	X	X	X	X	X	X
Q9H0A0	RNA cytidine acetyltransferase	NAT10	115.732	X	X	X	X	X	X	X	X
Q9H1A4	Anaphase-promoting complex subunit 1	ANAPC1	216.5	X	X	X	X	X	X	X	X
Q9H479	Fructosamine-3-kinase	FN3K	35.172	X	X	X	X	X	X	X	X
Q9H4L5	Oxysterol-binding protein-related protein 3	OSBPL3	101.224	X	X	X	X	X	X	X	X
Q9H9C1	Spermatogenesis-defective protein 39 homolog	VIPAS39	57.006	X	X	X	X	X	X	X	X
Q9HAU5	Regulator of nonsense transcripts 2	UPF2	147.81	X	X	X	X	X	X	X	X
Q9NRF8	CTP synthase 2	CTPS2	65.679	X	X	X	X	X	X	X	X
Q9NTJ4	Alpha-mannosidase 2C1	MAN2C1	115.836	X	X	X	X	X	X	X	X
Q9NYL2	Mitogen-activated protein kinase kinase kinase 20	MAP3K20	91.157	X	X	X	X	X	X	X	X
Q9NZQ3	NCK-interacting protein with SH3 domain	NCKIPSD	78.961	X	X	X	X	X	X	X	X
Q9UBF2	Coatomer subunit gamma-2	COPG2	97.623	X	X	X	X	X	X	X	X
Q9UBW5	Bridging integrator 2	BIN2	61.877	X	X	X	X	X	X	X	X
Q9UEY8	Gamma-adducin	ADD3	79.157	X	X	X	X	X	X	X	X
Q9UHD2	Serine/threonine-protein kinase TBK1	TBK1	83.644	X	X	X	X	X	X	X	X
Q9UI08	Ena/VASP-like protein	EVL	44.621	X	X	X	X	X	X	X	X
Q9UKW4	Guanine nucleotide exchange factor VAV3	VAV3	97.777	X	X	X	X	X	X	X	X
Q9ULH0	Kinase D-interacting substrate of 220 kDa	KIDINS220	196.545	X	X	X	X	X	X	X	X
Q9ULL4	Plexin-B3	PLXNB3	206.849	X	X	X	X	X	X	X	X
Q9UNN5	FAS-associated factor 1	FAF1	73.957	X	X	X	X	X	X	X	X
Q9Y251	Heparanase	HPSE	61.149	X	X	X	X	X	X	X	X
Q9Y2D4	Exocyst complex component 6B	EXOC6B	94.201	X	X	X	X	X	X	X	X
Q9Y2L6	FERM domain-containing protein 4B	FRMD4B	118.049	X	X	X	X	X	X	X	X
Q9Y4A5	Transformation/transcription domain-associated protein	TRRAP	437.61	X	X	X	X	X	X	X	X
Q9Y5X2	Sorting nexin-8	SNX8	52.571	X	X	X	X	X	X	X	X
A1A4S6	Rho GTPase-activating protein 10	ARHGAP10	89.377	X	X	X	X	X	X	X	X
O00186	Syntaxin-binding protein 3	STXBP3	67.766	X	X	X	X	X	X	X	X
O00267	Transcription elongation factor SPT5	SUPT5H	121.002	X	X	X	X	X	X	X	X
O00303	Eukaryotic translation initiation factor 3 subunit F	EIF3F	37.562	X	X	X	X	X	X	X	X
O15144	Actin-related protein 2/3 complex subunit 2	ARPC2	34.332	X	X	X	X	X	X	X	X
O15327	Inositol polyphosphate 4-phosphatase type II	INPP4B	104.738	X	X	X	X	X	X	X	X
O15440	ATP-binding cassette sub-family C member 5	ABCC5	160.663	X	X	X	X	X	X	X	X
O15554	Intermediate conductance calcium-activated potassium channel protein 4	KCNN4	47.695	X	X	X	X	X	X	X	X
O43264	Centromere/kinetochore protein zw10 homolog	ZW10	88.83	X	X	X	X	X	X	X	X
O43306	Adenylate cyclase type 6	ADCY6	130.619	X	X	X	X	X	X	X	X
O43592	Exportin-T	XPOT	109.967	X	X	X	X	X	X	X	X
O43847	Nardilysin	NRDC	131.705	X	X	X	X	X	X	X	X
O60884	DnaJ homolog subfamily A member 2	DNAJA2	45.748	X	X	X	X	X	X	X	X
O75061	Auxilin	DNAJC6	99.997	X	X	X	X	X	X	X	X
O75791	GRB2-related adapter protein 2	GRAP2	37.908	X	X	X	X	X	X	X	X
O94886	CSC1-like protein 1	TMEM63A	92.13	X	X	X	X	X	X	X	X
O95163	Elongator complex protein 1	ELP1	150.254	X	X	X	X	X	X	X	X
O95352	Ubiquitin-like modifier-activating enzyme ATG7	ATG7	77.96	X	X	X	X	X	X	X	X
O95573	Fatty acid CoA ligase Acsl3	ACSL3	80.422	X	X	X	X	X	X	X	X
O95747	Serine/threonine-protein kinase OSR1	OXSR1	58.023	X	X	X	X	X	X	X	X
P01871	Immunoglobulin heavy constant mu	IGHM	51.924	X	X	X	X	X	X	X	X
P02748	Complement component C9	C9	63.175	X	X	X	X	X	X	X	X
P02774	Vitamin D-binding protein	GC	52.918	X	X	X	X	X	X	X	X
P04424	Argininosuccinate lyase	ASL	51.66	X	X	X	X	X	X	X	X
P04844	Dolichyl-diphosphooligosaccharide--protein glycosyltransferase subunit 2	RPN2	69.284	X	X	X	X	X	X	X	X
P06737	Glycogen phosphorylase, liver form	PYGL	97.151	X	X	X	X	X	X	X	X
P06744	Glucose-6-phosphate isomerase	GPI	63.147	X	X	X	X	X	X	X	X
P07195	L-lactate dehydrogenase B chain	LDHB	36.639	X	X	X	X	X	X	X	X
P07358	Complement component C8 beta chain	C8B	66.946	X	X	X	X	X	X	X	X
P07738	Bisphosphoglycerate mutase	BPGM	30.005	X	X	X	X	X	X	X	X
P07900	Heat shock protein HSP 90-alpha	HSP90AA1	84.662	X	X	X	X	X	X	X	X
P09871	Complement C1s subcomponent	C1S	76.687	X	X	X	X	X	X	X	X
P10643	Complement component C7	C7	93.519	X	X	X	X	X	X	X	X
P10809	60 kDa heat shock protein, mitochondrial	HSPD1	61.054	X	X	X	X	X	X	X	X
P11142	Heat shock cognate 71 kDa protein	HSPA8	70.899	X	X	X	X	X	X	X	X
P12268	Inosine-5'-monophosphate dehydrogenase 2	IMPDH2	55.806	X	X	X	X	X	X	X	X
P15311	Ezrin	EZR	69.414	X	X	X	X	X	X	X	X
P17174	Aspartate aminotransferase, cytoplasmic	GOT1	46.247	X	X	X	X	X	X	X	X
P17301	Integrin alpha-2	ITGA2	129.295	X	X	X	X	X	X	X	X
P20936	Ras GTPase-activating protein 1	RASA1	116.405	X	X	X	X	X	X	X	X
P22234	Bifunctional phosphoribosylaminoimidazole carboxylase/phosphoribosylaminoimidazole succinocarboxamide synthetase	PAICS	47.077	X	X	X	X	X	X	X	X
P23193	Transcription elongation factor A protein 1	TCEA1	33.97	X	X	X	X	X	X	X	X
P23368	NAD-dependent malic enzyme, mitochondrial	ME2	65.442	X	X	X	X	X	X	X	X
P23458	Tyrosine-protein kinase JAK1	JAK1	133.279	X	X	X	X	X	X	X	X
P23921	Ribonucleoside-diphosphate reductase large subunit	RRM1	90.073	X	X	X	X	X	X	X	X
P24928	DNA-directed RNA polymerase II subunit RPB1	POLR2A	217.18	X	X	X	X	X	X	X	X
P27338	Amine oxidase [flavin-containing] B	MAOB	58.763	X	X	X	X	X	X	X	X
P30153	Serine/threonine-protein phosphatase 2A 65 kDa regulatory subunit A alpha isoform	PPP2R1A	65.31	X	X	X	X	X	X	X	X
P35232	Prohibitin 1	PHB1	29.801	X	X	X	X	X	X	X	X
P35658	Nuclear pore complex protein Nup214	NUP214	213.623	X	X	X	X	X	X	X	X
P37837	Transaldolase	TALDO1	37.54	X	X	X	X	X	X	X	X
P41214	Eukaryotic translation initiation factor 2D	EIF2D	64.707	X	X	X	X	X	X	X	X
P42338	Phosphatidylinositol 4,5-bisphosphate 3-kinase catalytic subunit beta isoform	PIK3CB	122.764	X	X	X	X	X	X	X	X
P43155	Carnitine O-acetyltransferase	CRAT	70.859	X	X	X	X	X	X	X	X
P43490	Nicotinamide phosphoribosyltransferase	NAMPT	55.523	X	X	X	X	X	X	X	X
P48736	Phosphatidylinositol 4,5-bisphosphate 3-kinase catalytic subunit gamma isoform	PIK3CG	126.454	X	X	X	X	X	X	X	X
P49754	Vacuolar protein sorting-associated protein 41 homolog	VPS41	98.567	X	X	X	X	X	X	X	X
P50402	Emerin	EMD	28.994	X	X	X	X	X	X	X	X
P51149	Ras-related protein Rab-7a	RAB7A	23.488	X	X	X	X	X	X	X	X
P51665	26S proteasome non-ATPase regulatory subunit 7	PSMD7	37.025	X	X	X	X	X	X	X	X
P56192	Methionine--tRNA ligase, cytoplasmic	MARS1	101.116	X	X	X	X	X	X	X	X
P57740	Nuclear pore complex protein Nup107	NUP107	106.375	X	X	X	X	X	X	X	X
P60842	Eukaryotic initiation factor 4A-I	EIF4A1	46.156	X	X	X	X	X	X	X	X
P61011	Signal recognition particle subunit SRP54	SRP54	55.703	X	X	X	X	X	X	X	X
P61201	COP9 signalosome complex subunit 2	COPS2	51.597	X	X	X	X	X	X	X	X
P62258	14-3-3 protein epsilon	YWHAE	29.172	X	X	X	X	X	X	X	X
P62826	GTP-binding nuclear protein Ran	RAN	24.421	X	X	X	X	X	X	X	X
P78362	SRSF protein kinase 2	SRPK2	77.527	X	X	X	X	X	X	X	X
P78417	Glutathione S-transferase omega-1	GSTO1	27.565	X	X	X	X	X	X	X	X
P98194	Calcium-transporting ATPase type 2C member 1	ATP2C1	100.577	X	X	X	X	X	X	X	X
Q00688	Peptidyl-prolyl cis-trans isomerase FKBP3	FKBP3	25.175	X	X	X	X	X	X	X	X
Q01813	ATP-dependent 6-phosphofructokinase, platelet type	PFKP	85.598	X	X	X	X	X	X	X	X
Q01968	Inositol polyphosphate 5-phosphatase OCRL	OCRL	104.204	X	X	X	X	X	X	X	X
Q02218	2-oxoglutarate dehydrogenase complex component E1	OGDH	115.937	X	X	X	X	X	X	X	X
Q02978	Mitochondrial 2-oxoglutarate/malate carrier protein	SLC25A11	34.058	X	X	X	X	X	X	X	X
Q05655	Protein kinase C delta type	PRKCD	77.506	X	X	X	X	X	X	X	X
Q12769	Nuclear pore complex protein Nup160	NUP160	162.123	X	X	X	X	X	X	X	X
Q12851	Mitogen-activated protein kinase kinase kinase kinase 2	MAP4K2	91.559	X	X	X	X	X	X	X	X
Q12882	Dihydropyrimidine dehydrogenase [NADP(+)]	DPYD	111.401	X	X	X	X	X	X	X	X
Q13085	Acetyl-CoA carboxylase 1	ACACA	265.558	X	X	X	X	X	X	X	X
Q13164	Mitogen-activated protein kinase 7	MAPK7	88.387	X	X	X	X	X	X	X	X
Q13347	Eukaryotic translation initiation factor 3 subunit I	EIF3I	36.503	X	X	X	X	X	X	X	X
Q13418	Integrin-linked protein kinase	ILK	51.419	X	X	X	X	X	X	X	X
Q13492	Phosphatidylinositol-binding clathrin assembly protein	PICALM	70.755	X	X	X	X	X	X	X	X
Q14690	Protein RRP5 homolog	PDCD11	208.704	X	X	X	X	X	X	X	X
Q14839	Chromodomain-helicase-DNA-binding protein 4	CHD4	218.008	X	X	X	X	X	X	X	X
Q15027	Arf-GAP with coiled-coil, ANK repeat and PH domain-containing protein 1	ACAP1	81.537	X	X	X	X	X	X	X	X
Q15208	Serine/threonine-protein kinase 38	STK38	54.19	X	X	X	X	X	X	X	X
Q15811	Intersectin-1	ITSN1	195.424	X	X	X	X	X	X	X	X
Q17RC7	Exocyst complex component 3-like protein 4	EXOC3L4	79.898	X	X	X	X	X	X	X	X
Q1KMD3	Heterogeneous nuclear ribonucleoprotein U-like protein 2	HNRNPUL2	85.105	X	X	X	X	X	X	X	X
Q2LD37	Bridge-like lipid transfer protein family member 1	BLTP1	555.493	X	X	X	X	X	X	X	X
Q2M2I8	AP2-associated protein kinase 1	AAK1	103.886	X	X	X	X	X	X	X	X
Q5JRX3	Presequence protease, mitochondrial	PITRM1	117.415	X	X	X	X	X	X	X	X
Q5JSP0	FYVE, RhoGEF and PH domain-containing protein 3	FGD3	79.402	X	X	X	X	X	X	X	X
Q5SRE5	Nucleoporin NUP188	NUP188	196.046	X	X	X	X	X	X	X	X
Q5VW32	BRO1 domain-containing protein BROX	BROX	46.476	X	X	X	X	X	X	X	X
Q5VYS8	Terminal uridylyltransferase 7	TUT7	171.231	X	X	X	X	X	X	X	X
Q6NVY1	3-hydroxyisobutyryl-CoA hydrolase, mitochondrial	HIBCH	43.484	X	X	X	X	X	X	X	X
Q6P2E9	Enhancer of mRNA-decapping protein 4	EDC4	151.664	X	X	X	X	X	X	X	X
Q7L0Y3	tRNA methyltransferase 10 homolog C	TRMT10C	47.347	X	X	X	X	X	X	X	X
Q7Z5R6	Amyloid beta A4 precursor protein-binding family B member 1-interacting protein	APBB1IP	73.18	X	X	X	X	X	X	X	X
Q86TP1	Exopolyphosphatase PRUNE1	PRUNE1	50.201	X	X	X	X	X	X	X	X
Q8IXT5	RNA-binding protein 12B	RBM12B	118.103	X	X	X	X	X	X	X	X
Q8IY33	MICAL-like protein 2	MICALL2	97.503	X	X	X	X	X	X	X	X
Q8IYI6	Exocyst complex component 8	EXOC8	81.799	X	X	X	X	X	X	X	X
Q8IZ83	Aldehyde dehydrogenase family 16 member A1	ALDH16A1	85.127	X	X	X	X	X	X	X	X
Q8N573	Oxidation resistance protein 1	OXR1	97.973	X	X	X	X	X	X	X	X
Q8NB90	ATPase family gene 2 protein homolog A	AFG2A	97.907	X	X	X	X	X	X	X	X
Q8NDX1	PH and SEC7 domain-containing protein 4	PSD4	116.25	X	X	X	X	X	X	X	X
Q8NEN9	PDZ domain-containing protein 8	PDZD8	128.563	X	X	X	X	X	X	X	X
Q8NEU8	DCC-interacting protein 13-beta	APPL2	74.493	X	X	X	X	X	X	X	X
Q8NG06	E3 ubiquitin-protein ligase TRIM58	TRIM58	54.766	X	X	X	X	X	X	X	X
Q8TAF3	WD repeat-containing protein 48	WDR48	76.211	X	X	X	X	X	X	X	X
Q8TDB6	E3 ubiquitin-protein ligase DTX3L	DTX3L	83.556	X	X	X	X	X	X	X	X
Q8TF42	Ubiquitin-associated and SH3 domain-containing protein B	UBASH3B	72.698	X	X	X	X	X	X	X	X
Q8WTW3	Conserved oligomeric Golgi complex subunit 1	COG1	108.982	X	X	X	X	X	X	X	X
Q8WU76	Sec1 family domain-containing protein 2	SCFD2	75.127	X	X	X	X	X	X	X	X
Q92696	Geranylgeranyl transferase type-2 subunit alpha	RABGGTA	65.075	X	X	X	X	X	X	X	X
Q93050	V-type proton ATPase 116 kDa subunit a 1	ATP6V0A1	96.415	X	X	X	X	X	X	X	X
Q96D71	RalBP1-associated Eps domain-containing protein 1	REPS1	86.663	X	X	X	X	X	X	X	X
Q96IV0	Peptide-N(4)-(N-acetyl-beta-glucosaminyl)asparagine amidase	NGLY1	74.39	X	X	X	X	X	X	X	X
Q96Q05	Trafficking protein particle complex subunit 9	TRAPPC9	128.532	X	X	X	X	X	X	X	X
Q96SB4	SRSF protein kinase 1	SRPK1	74.327	X	X	X	X	X	X	X	X
Q99570	Phosphoinositide 3-kinase regulatory subunit 4	PIK3R4	153.106	X	X	X	X	X	X	X	X
Q99747	Gamma-soluble NSF attachment protein	NAPG	34.746	X	X	X	X	X	X	X	X
Q99959	Plakophilin-2	PKP2	97.419	X	X	X	X	X	X	X	X
Q9BRG1	Vacuolar protein-sorting-associated protein 25	VPS25	20.748	X	X	X	X	X	X	X	X
Q9BSJ2	Gamma-tubulin complex component 2	TUBGCP2	102.536	X	X	X	X	X	X	X	X
Q9BTV4	Transmembrane protein 43	TMEM43	44.876	X	X	X	X	X	X	X	X
Q9BTW9	Tubulin-specific chaperone D	TBCD	132.601	X	X	X	X	X	X	X	X
Q9BVA0	Katanin p80 WD40 repeat-containing subunit B1	KATNB1	72.335	X	X	X	X	X	X	X	X
Q9BY43	Charged multivesicular body protein 4a	CHMP4A	25.097	X	X	X	X	X	X	X	X
Q9BY44	Eukaryotic translation initiation factor 2A	EIF2A	64.99	X	X	X	X	X	X	X	X
Q9BZF1	Oxysterol-binding protein-related protein 8	OSBPL8	101.197	X	X	X	X	X	X	X	X
Q9BZV1	UBX domain-containing protein 6	UBXN6	49.756	X	X	X	X	X	X	X	X
Q9H223	EH domain-containing protein 4	EHD4	61.177	X	X	X	X	X	X	X	X
Q9H270	Vacuolar protein sorting-associated protein 11 homolog	VPS11	107.839	X	X	X	X	X	X	X	X
Q9H2D6	TRIO and F-actin-binding protein	TRIOBP	261.381	X	X	X	X	X	X	X	X
Q9H2U2	Inorganic pyrophosphatase 2, mitochondrial	PPA2	37.92	X	X	X	X	X	X	X	X
Q9H6S0	3'-5' RNA helicase YTHDC2	YTHDC2	160.251	X	X	X	X	X	X	X	X
Q9H845	Complex I assembly factor ACAD9, mitochondrial	ACAD9	68.761	X	X	X	X	X	X	X	X
Q9HDC9	Adipocyte plasma membrane-associated protein	APMAP	46.48	X	X	X	X	X	X	X	X
Q9NQW7	Xaa-Pro aminopeptidase 1	XPNPEP1	69.92	X	X	X	X	X	X	X	X
Q9NRK6	ATP-binding cassette sub-family B member 10, mitochondrial	ABCB10	79.149	X	X	X	X	X	X	X	X
Q9NRY4	Rho GTPase-activating protein 35	ARHGAP35	170.516	X	X	X	X	X	X	X	X
Q9NTK5	Obg-like ATPase 1	OLA1	44.741	X	X	X	X	X	X	X	X
Q9NVG8	TBC1 domain family member 13	TBC1D13	46.555	X	X	X	X	X	X	X	X
Q9NZT2	Opioid growth factor receptor	OGFR	73.326	X	X	X	X	X	X	X	X
Q9P107	GEM-interacting protein	GMIP	106.683	X	X	X	X	X	X	X	X
Q9UBP0	Spastin	SPAST	67.199	X	X	X	X	X	X	X	X
Q9UIG0	Tyrosine-protein kinase BAZ1B	BAZ1B	170.906	X	X	X	X	X	X	X	X
Q9UJS0	Electrogenic aspartate/glutamate antiporter SLC25A13, mitochondrial	SLC25A13	74.175	X	X	X	X	X	X	X	X
Q9UJX3	Anaphase-promoting complex subunit 7	ANAPC7	63.133	X	X	X	X	X	X	X	X
Q9UK55	Protein Z-dependent protease inhibitor	SERPINA10	50.707	X	X	X	X	X	X	X	X
Q9UKG1	DCC-interacting protein 13-alpha	APPL1	79.664	X	X	X	X	X	X	X	X
Q9UM07	Protein-arginine deiminase type-4	PADI4	74.082	X	X	X	X	X	X	X	X
Q9UNQ0	Broad substrate specificity ATP-binding cassette transporter ABCG2	ABCG2	72.315	X	X	X	X	X	X	X	X
Q9UPN4	Centrosomal protein of 131 kDa	CEP131	122.15	X	X	X	X	X	X	X	X
Q9Y263	Phospholipase A-2-activating protein	PLAA	87.158	X	X	X	X	X	X	X	X
Q9Y266	Nuclear migration protein nudC	NUDC	38.244	X	X	X	X	X	X	X	X
Q9Y5X1	Sorting nexin-9	SNX9	66.593	X	X	X	X	X	X	X	X
A7E2V4	Zinc finger SWIM domain-containing protein 8	ZSWIM8	197.301	X	X	X	X	X	X	X	X
O00154	Cytosolic acyl coenzyme A thioester hydrolase	ACOT7	41.792	X	X	X	X	X	X	X	X
O00534	von Willebrand factor A domain-containing protein 5A	VWA5A	86.492	X	X	X	X	X	X	X	X
O15111	Inhibitor of nuclear factor kappa-B kinase subunit alpha	CHUK	84.641	X	X	X	X	X	X	X	X
O15294	UDP-N-acetylglucosamine--peptide N-acetylglucosaminyltransferase 110 kDa subunit	OGT	116.925	X	X	X	X	X	X	X	X
O15484	Calpain-5	CAPN5	73.171	X	X	X	X	X	X	X	X
O15553	Pyrin	MEFV	86.443	X	X	X	X	X	X	X	X
O43252	Bifunctional 3'-phosphoadenosine 5'-phosphosulfate synthase 1	PAPSS1	70.832	X	X	X	X	X	X	X	X
O43290	U4/U6.U5 tri-snRNP-associated protein 1	SART1	90.255	X	X	X	X	X	X	X	X
O43516	WAS/WASL-interacting protein family member 1	WIPF1	51.258	X	X	X	X	X	X	X	X
O43639	Cytoplasmic protein NCK2	NCK2	42.916	X	X	X	X	X	X	X	X
O43747	AP-1 complex subunit gamma-1	AP1G1	91.353	X	X	X	X	X	X	X	X
O60256	Phosphoribosyl pyrophosphate synthase-associated protein 2	PRPSAP2	40.924	X	X	X	X	X	X	X	X
O60331	Phosphatidylinositol 4-phosphate 5-kinase type-1 gamma	PIP5K1C	73.26	X	X	X	X	X	X	X	X
O60568	Multifunctional procollagen lysine hydroxylase and glycosyltransferase LH3	PLOD3	84.787	X	X	X	X	X	X	X	X
O75027	Iron-sulfur clusters transporter ABCB7, mitochondrial	ABCB7	82.644	X	X	X	X	X	X	X	X
O75064	DENN domain-containing protein 4B	DENND4B	163.846	X	X	X	X	X	X	X	X
O75069	Transmembrane and coiled-coil domains protein 2	TMCC2	77.448	X	X	X	X	X	X	X	X
O75170	Serine/threonine-protein phosphatase 6 regulatory subunit 2	PPP6R2	104.942	X	X	X	X	X	X	X	X
O75306	NADH dehydrogenase [ubiquinone] iron-sulfur protein 2, mitochondrial	NDUFS2	52.545	X	X	X	X	X	X	X	X
O75367	Core histone macro-H2A.1	MACROH2A1	39.18	X	X	X	X	X	X	X	X
O75390	Citrate synthase, mitochondrial	CS	51.714	X	X	X	X	X	X	X	X
O75400	Pre-mRNA-processing factor 40 homolog A	PRPF40A	108.806	X	X	X	X	X	X	X	X
O75694	Nuclear pore complex protein Nup155	NUP155	155.203	X	X	X	X	X	X	X	X
O75844	CAAX prenyl protease 1 homolog	ZMPSTE24	54.814	X	X	X	X	X	X	X	X
O76094	Signal recognition particle subunit SRP72	SRP72	74.609	X	X	X	X	X	X	X	X
O95721	Synaptosomal-associated protein 29	SNAP29	28.971	X	X	X	X	X	X	X	X
O95810	Caveolae-associated protein 2	CAVIN2	47.173	X	X	X	X	X	X	X	X
O95834	Echinoderm microtubule-associated protein-like 2	EML2	70.68	X	X	X	X	X	X	X	X
P00352	Aldehyde dehydrogenase 1A1	ALDH1A1	54.862	X	X	X	X	X	X	X	X
P00813	Adenosine deaminase	ADA	40.765	X	X	X	X	X	X	X	X
P01019	Angiotensinogen	AGT	52.07	X	X	X	X	X	X	X	X
P01137	Transforming growth factor beta-1 proprotein	TGFB1	44.325	X	X	X	X	X	X	X	X
P03952	Plasma kallikrein	KLKB1	71.342	X	X	X	X	X	X	X	X
P04003	C4b-binding protein alpha chain	C4BPA	67.034	X	X	X	X	X	X	X	X
P04179	Superoxide dismutase [Mn], mitochondrial	SOD2	24.75	X	X	X	X	X	X	X	X
P05067	Amyloid-beta precursor protein	APP	86.944	X	X	X	X	X	X	X	X
P05155	Plasma protease C1 inhibitor	SERPING1	55.154	X	X	X	X	X	X	X	X
P05166	Propionyl-CoA carboxylase beta chain, mitochondrial	PCCB	58.215	X	X	X	X	X	X	X	X
P06733	Alpha-enolase	ENO1	47.168	X	X	X	X	X	X	X	X
P07451	Carbonic anhydrase 3	CA3	29.558	X	X	X	X	X	X	X	X
P08195	Amino acid transporter heavy chain SLC3A2	SLC3A2	67.995	X	X	X	X	X	X	X	X
P08397	Porphobilinogen deaminase	HMBS	39.329	X	X	X	X	X	X	X	X
P08697	Alpha-2-antiplasmin	SERPINF2	54.565	X	X	X	X	X	X	X	X
P08758	Annexin A5	ANXA5	35.937	X	X	X	X	X	X	X	X
P11310	Medium-chain specific acyl-CoA dehydrogenase, mitochondrial	ACADM	46.589	X	X	X	X	X	X	X	X
P13797	Plastin-3	PLS3	70.813	X	X	X	X	X	X	X	X
P13807	Glycogen [starch] synthase, muscle	GYS1	83.788	X	X	X	X	X	X	X	X
P13861	cAMP-dependent protein kinase type II-alpha regulatory subunit	PRKAR2A	45.52	X	X	X	X	X	X	X	X
P15169	Carboxypeptidase N catalytic chain	CPN1	52.286	X	X	X	X	X	X	X	X
P16333	SH2/SH3 adapter protein NCK1	NCK1	42.865	X	X	X	X	X	X	X	X
P16591	Tyrosine-protein kinase Fer	FER	94.641	X	X	X	X	X	X	X	X
P16930	Fumarylacetoacetase	FAH	46.374	X	X	X	X	X	X	X	X
P17655	Calpain-2 catalytic subunit	CAPN2	79.996	X	X	X	X	X	X	X	X
P17812	CTP synthase 1	CTPS1	66.691	X	X	X	X	X	X	X	X
P17844	Probable ATP-dependent RNA helicase DDX5	DDX5	69.148	X	X	X	X	X	X	X	X
P18433	Receptor-type tyrosine-protein phosphatase alpha	PTPRA	90.721	X	X	X	X	X	X	X	X
P19086	Guanine nucleotide-binding protein G(z) subunit alpha	GNAZ	40.924	X	X	X	X	X	X	X	X
P19474	E3 ubiquitin-protein ligase TRIM21	TRIM21	54.171	X	X	X	X	X	X	X	X
P19971	Thymidine phosphorylase	TYMP	49.954	X	X	X	X	X	X	X	X
P22695	Cytochrome b-c1 complex subunit 2, mitochondrial	UQCRC2	48.445	X	X	X	X	X	X	X	X
P25098	Beta-adrenergic receptor kinase 1	GRK2	79.574	X	X	X	X	X	X	X	X
P26641	Elongation factor 1-gamma	EEF1G	50.12	X	X	X	X	X	X	X	X
P27695	DNA repair nuclease/redox regulator APEX1	APEX1	35.555	X	X	X	X	X	X	X	X
P27987	Inositol-trisphosphate 3-kinase B	ITPKB	102.377	X	X	X	X	X	X	X	X
P28074	Proteasome subunit beta type-5	PSMB5	28.48	X	X	X	X	X	X	X	X
P28288	ATP-binding cassette sub-family D member 3	ABCD3	75.478	X	X	X	X	X	X	X	X
P29122	Proprotein convertase subtilisin/kexin type 6	PCSK6	106.419	X	X	X	X	X	X	X	X
P30419	Glycylpeptide N-tetradecanoyltransferase 1	NMT1	56.806	X	X	X	X	X	X	X	X
P31930	Cytochrome b-c1 complex subunit 1, mitochondrial	UQCRC1	52.649	X	X	X	X	X	X	X	X
P32119	Peroxiredoxin-2	PRDX2	21.89	X	X	X	X	X	X	X	X
P36955	Pigment epithelium-derived factor	SERPINF1	46.31	X	X	X	X	X	X	X	X
P39656	Dolichyl-diphosphooligosaccharide--protein glycosyltransferase 48 kDa subunit	DDOST	50.801	X	X	X	X	X	X	X	X
P40227	T-complex protein 1 subunit zeta	CCT6A	58.024	X	X	X	X	X	X	X	X
P41226	Ubiquitin-like modifier-activating enzyme 7	UBA7	111.695	X	X	X	X	X	X	X	X
P41240	Tyrosine-protein kinase CSK	CSK	50.707	X	X	X	X	X	X	X	X
P42680	Tyrosine-protein kinase Tec	TEC	73.581	X	X	X	X	X	X	X	X
P42768	Actin nucleation-promoting factor WAS	WAS	52.912	X	X	X	X	X	X	X	X
P42892	Endothelin-converting enzyme 1	ECE1	87.163	X	X	X	X	X	X	X	X
P43034	Platelet-activating factor acetylhydrolase IB subunit beta	PAFAH1B1	46.639	X	X	X	X	X	X	X	X
P43652	Afamin	AFM	69.072	X	X	X	X	X	X	X	X
P46013	Proliferation marker protein Ki-67	MKI67	358.699	X	X	X	X	X	X	X	X
P46063	ATP-dependent DNA helicase Q1	RECQL	73.462	X	X	X	X	X	X	X	X
P46087	Probable 28S rRNA (cytosine(4447)-C(5))-methyltransferase	NOP2	89.303	X	X	X	X	X	X	X	X
P46109	Crk-like protein	CRKL	33.777	X	X	X	X	X	X	X	X
P46736	Lys-63-specific deubiquitinase BRCC36	BRCC3	36.071	X	X	X	X	X	X	X	X
P48553	Trafficking protein particle complex subunit 10	TRAPPC10	142.191	X	X	X	X	X	X	X	X
P49619	Diacylglycerol kinase gamma	DGKG	89.125	X	X	X	X	X	X	X	X
P49790	Nuclear pore complex protein Nup153	NUP153	153.941	X	X	X	X	X	X	X	X
P49815	Tuberin	TSC2	200.613	X	X	X	X	X	X	X	X
P49916	DNA ligase 3	LIG3	112.907	X	X	X	X	X	X	X	X
P50995	Annexin A11	ANXA11	54.39	X	X	X	X	X	X	X	X
P51572	B-cell receptor-associated protein 31	BCAP31	27.99	X	X	X	X	X	X	X	X
P52948	Nuclear pore complex protein Nup98-Nup96	NUP98	197.583	X	X	X	X	X	X	X	X
P54920	Alpha-soluble NSF attachment protein	NAPA	33.233	X	X	X	X	X	X	X	X
P55039	Developmentally-regulated GTP-binding protein 2	DRG2	40.745	X	X	X	X	X	X	X	X
P61158	Actin-related protein 3	ACTR3	47.371	X	X	X	X	X	X	X	X
P62195	26S proteasome regulatory subunit 8	PSMC5	45.624	X	X	X	X	X	X	X	X
P62937	Peptidyl-prolyl cis-trans isomerase A	PPIA	18.013	X	X	X	X	X	X	X	X
P80108	Phosphatidylinositol-glycan-specific phospholipase D	GPLD1	92.337	X	X	X	X	X	X	X	X
P80723	Brain acid soluble protein 1	BASP1	22.693	X	X	X	X	X	X	X	X
Q00325	Solute carrier family 25 member 3	SLC25A3	40.095	X	X	X	X	X	X	X	X
Q03169	Tumor necrosis factor alpha-induced protein 2	TNFAIP2	72.663	X	X	X	X	X	X	X	X
Q05086	Ubiquitin-protein ligase E3A	UBE3A	100.691	X	X	X	X	X	X	X	X
Q06323	Proteasome activator complex subunit 1	PSME1	28.72	X	X	X	X	X	X	X	X
Q07065	Cytoskeleton-associated protein 4	CKAP4	66.021	X	X	X	X	X	X	X	X
Q07960	Rho GTPase-activating protein 1	ARHGAP1	50.435	X	X	X	X	X	X	X	X
Q10471	Polypeptide N-acetylgalactosaminyltransferase 2	GALNT2	64.732	X	X	X	X	X	X	X	X
Q10567	AP-1 complex subunit beta-1	AP1B1	104.607	X	X	X	X	X	X	X	X
Q12797	Aspartyl/asparaginyl beta-hydroxylase	ASPH	85.863	X	X	X	X	X	X	X	X
Q12905	Interleukin enhancer-binding factor 2	ILF2	43.064	X	X	X	X	X	X	X	X
Q12907	Vesicular integral-membrane protein VIP36	LMAN2	40.23	X	X	X	X	X	X	X	X
Q12965	Unconventional myosin-Ie	MYO1E	127.063	X	X	X	X	X	X	X	X
Q13043	Serine/threonine-protein kinase 4	STK4	55.63	X	X	X	X	X	X	X	X
Q13094	Lymphocyte cytosolic protein 2	LCP2	60.188	X	X	X	X	X	X	X	X
Q13107	Ubiquitin carboxyl-terminal hydrolase 4	USP4	108.566	X	X	X	X	X	X	X	X
Q13131	5'-AMP-activated protein kinase catalytic subunit alpha-1	PRKAA1	64.009	X	X	X	X	X	X	X	X
Q13283	Ras GTPase-activating protein-binding protein 1	G3BP1	52.164	X	X	X	X	X	X	X	X
Q13325	Interferon-induced protein with tetratricopeptide repeats 5	IFIT5	55.845	X	X	X	X	X	X	X	X
Q13469	Nuclear factor of activated T-cells, cytoplasmic 2	NFATC2	100.145	X	X	X	X	X	X	X	X
Q13561	Dynactin subunit 2	DCTN2	44.23	X	X	X	X	X	X	X	X
Q13564	NEDD8-activating enzyme E1 regulatory subunit	NAE1	60.247	X	X	X	X	X	X	X	X
Q14139	Ubiquitin conjugation factor E4 A	UBE4A	122.563	X	X	X	X	X	X	X	X
Q14156	Protein EFR3 homolog A	EFR3A	92.925	X	X	X	X	X	X	X	X
Q14185	Dedicator of cytokinesis protein 1	DOCK1	215.349	X	X	X	X	X	X	X	X
Q14694	Ubiquitin carboxyl-terminal hydrolase 10	USP10	87.137	X	X	X	X	X	X	X	X
Q14738	Serine/threonine-protein phosphatase 2A 56 kDa regulatory subunit delta isoform	PPP2R5D	69.993	X	X	X	X	X	X	X	X
Q14739	Delta(14)-sterol reductase LBR	LBR	70.702	X	X	X	X	X	X	X	X
Q14746	Conserved oligomeric Golgi complex subunit 2	COG2	83.209	X	X	X	X	X	X	X	X
Q15181	Inorganic pyrophosphatase	PPA1	32.661	X	X	X	X	X	X	X	X
Q15233	Non-POU domain-containing octamer-binding protein	NONO	54.23	X	X	X	X	X	X	X	X
Q15404	Ras suppressor protein 1	RSU1	31.541	X	X	X	X	X	X	X	X
Q15643	Thyroid receptor-interacting protein 11	TRIP11	227.591	X	X	X	X	X	X	X	X
Q15650	Activating signal cointegrator 1	TRIP4	66.147	X	X	X	X	X	X	X	X
Q15717	ELAV-like protein 1	ELAVL1	36.091	X	X	X	X	X	X	X	X
Q15942	Zyxin	ZYX	61.277	X	X	X	X	X	X	X	X
Q16643	Drebrin	DBN1	71.43	X	X	X	X	X	X	X	X
Q16795	NADH dehydrogenase [ubiquinone] 1 alpha subcomplex subunit 9, mitochondrial	NDUFA9	42.509	X	X	X	X	X	X	X	X
Q2NKX8	DNA excision repair protein ERCC-6-like	ERCC6L	141.104	X	X	X	X	X	X	X	X
Q3LXA3	Triokinase/FMN cyclase	TKFC	58.946	X	X	X	X	X	X	X	X
Q5VZK9	F-actin-uncapping protein LRRC16A	CARMIL1	151.557	X	X	X	X	X	X	X	X
Q68D51	DENN domain-containing protein 2C	DENND2C	106.867	X	X	X	X	X	X	X	X
Q6IA69	Glutamine-dependent NAD(+) synthetase	NADSYN1	79.284	X	X	X	X	X	X	X	X
Q6IBS0	Twinfilin-2	TWF2	39.548	X	X	X	X	X	X	X	X
Q6ICG6	Uncharacterized protein KIAA0930	KIAA0930	45.793	X	X	X	X	X	X	X	X
Q6PJW8	Consortin	CNST	79.599	X	X	X	X	X	X	X	X
Q6Q788	Apolipoprotein A-V	APOA5	41.215	X	X	X	X	X	X	X	X
Q6UWP8	Suprabasin	SBSN	60.541	X	X	X	X	X	X	X	X
Q6ZWT7	Lysophospholipid acyltransferase 2	MBOAT2	59.527	X	X	X	X	X	X	X	X
Q7L2H7	Eukaryotic translation initiation factor 3 subunit M	EIF3M	42.502	X	X	X	X	X	X	X	X
Q7Z2K6	Endoplasmic reticulum metallopeptidase 1	ERMP1	100.233	X	X	X	X	X	X	X	X
Q7Z3C6	Autophagy-related protein 9A	ATG9A	94.449	X	X	X	X	X	X	X	X
Q7Z3D6	D-glutamate cyclase, mitochondrial	DGLUCY	66.436	X	X	X	X	X	X	X	X
Q86TU7	Actin-histidine N-methyltransferase	SETD3	67.26	X	X	X	X	X	X	X	X
Q86U86	Protein polybromo-1	PBRM1	192.951	X	X	X	X	X	X	X	X
Q8IUR7	Armadillo repeat-containing protein 8	ARMC8	75.511	X	X	X	X	X	X	X	X
Q8IWV8	E3 ubiquitin-protein ligase UBR2	UBR2	200.54	X	X	X	X	X	X	X	X
Q8IX12	Cell division cycle and apoptosis regulator protein 1	CCAR1	132.823	X	X	X	X	X	X	X	X
Q8N163	Cell cycle and apoptosis regulator protein 2	CCAR2	102.905	X	X	X	X	X	X	X	X
Q8N684	Cleavage and polyadenylation specificity factor subunit 7	CPSF7	52.049	X	X	X	X	X	X	X	X
Q8N6H7	ADP-ribosylation factor GTPase-activating protein 2	ARFGAP2	56.72	X	X	X	X	X	X	X	X
Q8NB49	Phospholipid-transporting ATPase IG	ATP11C	129.48	X	X	X	X	X	X	X	X
Q8NBF2	NHL repeat-containing protein 2	NHLRC2	79.446	X	X	X	X	X	X	X	X
Q8NCG7	Diacylglycerol lipase-beta	DAGLB	73.733	X	X	X	X	X	X	X	X
Q8NE86	Calcium uniporter protein, mitochondrial	MCU	39.867	X	X	X	X	X	X	X	X
Q8TAT6	Nuclear protein localization protein 4 homolog	NPLOC4	68.121	X	X	X	X	X	X	X	X
Q8TDF6	RAS guanyl-releasing protein 4	RASGRP4	74.885	X	X	X	X	X	X	X	X
Q8TEQ6	Gem-associated protein 5	GEMIN5	168.592	X	X	X	X	X	X	X	X
Q8WW22	DnaJ homolog subfamily A member 4	DNAJA4	44.797	X	X	X	X	X	X	X	X
Q8WWM7	Ataxin-2-like protein	ATXN2L	113.376	X	X	X	X	X	X	X	X
Q8WXF7	Atlastin-1	ATL1	63.546	X	X	X	X	X	X	X	X
Q92541	RNA polymerase-associated protein RTF1 homolog	RTF1	80.315	X	X	X	X	X	X	X	X
Q92738	USP6 N-terminal-like protein	USP6NL	94.104	X	X	X	X	X	X	X	X
Q92918	Mitogen-activated protein kinase kinase kinase kinase 1	MAP4K1	91.297	X	X	X	X	X	X	X	X
Q92973	Transportin-1	TNPO1	102.357	X	X	X	X	X	X	X	X
Q96CW5	Gamma-tubulin complex component 3	TUBGCP3	103.571	X	X	X	X	X	X	X	X
Q96HC4	PDZ and LIM domain protein 5	PDLIM5	63.946	X	X	X	X	X	X	X	X
Q96JB2	Conserved oligomeric Golgi complex subunit 3	COG3	94.098	X	X	X	X	X	X	X	X
Q96KG9	N-terminal kinase-like protein	SCYL1	89.635	X	X	X	X	X	X	X	X
Q96KN2	Beta-Ala-His dipeptidase	CNDP1	56.691	X	X	X	X	X	X	X	X
Q96KP4	Cytosolic non-specific dipeptidase	CNDP2	52.877	X	X	X	X	X	X	X	X
Q96NA2	Rab-interacting lysosomal protein	RILP	44.201	X	X	X	X	X	X	X	X
Q96PL5	Erythroid membrane-associated protein	ERMAP	52.604	X	X	X	X	X	X	X	X
Q96T37	RNA-binding protein 15	RBM15	107.191	X	X	X	X	X	X	X	X
Q99490	Arf-GAP with GTPase, ANK repeat and PH domain-containing protein 2	AGAP2	124.677	X	X	X	X	X	X	X	X
Q99543	DnaJ homolog subfamily C member 2	DNAJC2	71.997	X	X	X	X	X	X	X	X
Q99816	Tumor susceptibility gene 101 protein	TSG101	43.944	X	X	X	X	X	X	X	X
Q99873	Protein arginine N-methyltransferase 1	PRMT1	42.462	X	X	X	X	X	X	X	X
Q99933	BAG family molecular chaperone regulator 1	BAG1	38.778	X	X	X	X	X	X	X	X
Q9BV73	Centrosome-associated protein CEP250	CEP250	281.141	X	X	X	X	X	X	X	X
Q9BWM7	Sideroflexin-3	SFXN3	35.504	X	X	X	X	X	X	X	X
Q9BWS9	Chitinase domain-containing protein 1	CHID1	44.939	X	X	X	X	X	X	X	X
Q9BYC5	Alpha-(1,6)-fucosyltransferase	FUT8	66.515	X	X	X	X	X	X	X	X
Q9H0D6	5'-3' exoribonuclease 2	XRN2	108.582	X	X	X	X	X	X	X	X
Q9H267	Vacuolar protein sorting-associated protein 33B	VPS33B	70.588	X	X	X	X	X	X	X	X
Q9H269	Vacuolar protein sorting-associated protein 16 homolog	VPS16	94.691	X	X	X	X	X	X	X	X
Q9H2U1	ATP-dependent DNA/RNA helicase DHX36	DHX36	114.762	X	X	X	X	X	X	X	X
Q9H4B7	Tubulin beta-1 chain	TUBB1	50.327	X	X	X	X	X	X	X	X
Q9H583	HEAT repeat-containing protein 1	HEATR1	242.375	X	X	X	X	X	X	X	X
Q9H6Z4	Ran-binding protein 3	RANBP3	60.21	X	X	X	X	X	X	X	X
Q9H7D7	WD repeat-containing protein 26	WDR26	72.125	X	X	X	X	X	X	X	X
Q9H814	Phosphorylated adapter RNA export protein	PHAX	44.4	X	X	X	X	X	X	X	X
Q9HB71	Calcyclin-binding protein	CACYBP	26.21	X	X	X	X	X	X	X	X
Q9HCC0	Methylcrotonoyl-CoA carboxylase beta chain, mitochondrial	MCCC2	61.332	X	X	X	X	X	X	X	X
Q9NPB8	Glycerophosphocholine phosphodiesterase GPCPD1	GPCPD1	76.035	X	X	X	X	X	X	X	X
Q9NR12	PDZ and LIM domain protein 7	PDLIM7	49.847	X	X	X	X	X	X	X	X
Q9NR45	Sialic acid synthase	NANS	40.31	X	X	X	X	X	X	X	X
Q9NR46	Endophilin-B2	SH3GLB2	43.977	X	X	X	X	X	X	X	X
Q9NRS6	Sorting nexin-15	SNX15	38.291	X	X	X	X	X	X	X	X
Q9NSD9	Phenylalanine--tRNA ligase beta subunit	FARSB	66.117	X	X	X	X	X	X	X	X
Q9NUB1	Acetyl-coenzyme A synthetase 2-like, mitochondrial	ACSS1	74.857	X	X	X	X	X	X	X	X
Q9NVE7	4'-phosphopantetheine phosphatase	PANK4	85.992	X	X	X	X	X	X	X	X
Q9NWZ3	Interleukin-1 receptor-associated kinase 4	IRAK4	51.529	X	X	X	X	X	X	X	X
Q9NXV6	CDKN2A-interacting protein	CDKN2AIP	61.126	X	X	X	X	X	X	X	X
Q9NYL9	Tropomodulin-3	TMOD3	39.594	X	X	X	X	X	X	X	X
Q9P260	RAB11-binding protein RELCH	RELCH	134.633	X	X	X	X	X	X	X	X
Q9UBU9	Nuclear RNA export factor 1	NXF1	70.183	X	X	X	X	X	X	X	X
Q9UG63	ATP-binding cassette sub-family F member 2	ABCF2	71.292	X	X	X	X	X	X	X	X
Q9UH65	Switch-associated protein 70	SWAP70	68.998	X	X	X	X	X	X	X	X
Q9UHQ9	NADH-cytochrome b5 reductase 1	CYB5R1	34.092	X	X	X	X	X	X	X	X
Q9UL46	Proteasome activator complex subunit 2	PSME2	27.399	X	X	X	X	X	X	X	X
Q9ULC5	Long-chain-fatty-acid--CoA ligase 5	ACSL5	75.991	X	X	X	X	X	X	X	X
Q9UN37	Vacuolar protein sorting-associated protein 4A	VPS4A	48.899	X	X	X	X	X	X	X	X
Q9UQ16	Dynamin-3	DNM3	97.746	X	X	X	X	X	X	X	X
Q9Y285	Phenylalanine--tRNA ligase alpha subunit	FARSA	57.561	X	X	X	X	X	X	X	X
Q9Y2H1	Serine/threonine-protein kinase 38-like	STK38L	54.006	X	X	X	X	X	X	X	X
Q9Y2J2	Band 4.1-like protein 3	EPB41L3	120.678	X	X	X	X	X	X	X	X
Q9Y2L1	Exosome complex exonuclease RRP44	DIS3	109.004	X	X	X	X	X	X	X	X
Q9Y2Z0	Protein SGT1 homolog	SUGT1	41.025	X	X	X	X	X	X	X	X
Q9Y376	Calcium-binding protein 39	CAB39	39.87	X	X	X	X	X	X	X	X
Q9Y3F4	Serine-threonine kinase receptor-associated protein	STRAP	38.438	X	X	X	X	X	X	X	X
Q9Y487	V-type proton ATPase 116 kDa subunit a 2	ATP6V0A2	98.085	X	X	X	X	X	X	X	X
Q9Y570	Protein phosphatase methylesterase 1	PPME1	42.316	X	X	X	X	X	X	X	X
Q9Y5L0	Transportin-3	TNPO3	104.205	X	X	X	X	X	X	X	X
Q9Y5Q8	General transcription factor 3C polypeptide 5	GTF3C5	59.572	X	X	X	X	X	X	X	X
Q9Y5X3	Sorting nexin-5	SNX5	46.817	X	X	X	X	X	X	X	X
Q9Y696	Chloride intracellular channel protein 4	CLIC4	28.771	X	X	X	X	X	X	X	X
Q9Y6M1	Insulin-like growth factor 2 mRNA-binding protein 2	IGF2BP2	66.124	X	X	X	X	X	X	X	X
Q9Y6Y8	SEC23-interacting protein	SEC23IP	111.077	X	X	X	X	X	X	X	X
A2RTX5	Threonine--tRNA ligase 2, cytoplasmic	TARS3	92.649	X	X	X	X	X	X	X	X
O00189	AP-4 complex subunit mu-1	AP4M1	49.978	X	X	X	X	X	X	X	X
O14639	Actin-binding LIM protein 1	ABLIM1	87.689	X	X	X	X	X	X	X	X
O14745	Na(+)/H(+) exchange regulatory cofactor NHE-RF1	NHERF1	38.867	X	X	X	X	X	X	X	X
O14791	Apolipoprotein L1	APOL1	43.974	X	X	X	X	X	X	X	X
O15020	Spectrin beta chain, non-erythrocytic 2	SPTBN2	271.33	X	X	X	X	X	X	X	X
O15371	Eukaryotic translation initiation factor 3 subunit D	EIF3D	63.974	X	X	X	X	X	X	X	X
O43312	Protein MTSS 1	MTSS1	82.251	X	X	X	X	X	X	X	X
O43395	U4/U6 small nuclear ribonucleoprotein Prp3	PRPF3	77.528	X	X	X	X	X	X	X	X
O43427	Acidic fibroblast growth factor intracellular-binding protein	FIBP	41.879	X	X	X	X	X	X	X	X
O43572	A-kinase anchor protein 10, mitochondrial	AKAP10	73.819	X	X	X	X	X	X	X	X
O43719	17S U2 SnRNP complex component HTATSF1	HTATSF1	85.854	X	X	X	X	X	X	X	X
O43776	Asparagine--tRNA ligase, cytoplasmic	NARS1	62.943	X	X	X	X	X	X	X	X
O60264	SWI/SNF-related matrix-associated actin-dependent regulator of chromatin subfamily A member 5	SMARCA5	121.907	X	X	X	X	X	X	X	X
O60268	Uncharacterized protein KIAA0513	KIAA0513	46.639	X	X	X	X	X	X	X	X
O60496	Docking protein 2	DOK2	45.38	X	X	X	X	X	X	X	X
O60664	Perilipin-3	PLIN3	47.075	X	X	X	X	X	X	X	X
O60716	Catenin delta-1	CTNND1	108.171	X	X	X	X	X	X	X	X
O60762	Dolichol-phosphate mannosyltransferase subunit 1	DPM1	29.633	X	X	X	X	X	X	X	X
O60826	Coiled-coil domain-containing protein 22	CCDC22	70.754	X	X	X	X	X	X	X	X
O60832	H/ACA ribonucleoprotein complex subunit DKC1	DKC1	57.673	X	X	X	X	X	X	X	X
O75150	E3 ubiquitin-protein ligase BRE1B	RNF40	113.682	X	X	X	X	X	X	X	X
O75347	Tubulin-specific chaperone A	TBCA	12.855	X	X	X	X	X	X	X	X
O75410	Transforming acidic coiled-coil-containing protein 1	TACC1	87.795	X	X	X	X	X	X	X	X
O75489	NADH dehydrogenase [ubiquinone] iron-sulfur protein 3, mitochondrial	NDUFS3	30.239	X	X	X	X	X	X	X	X
O75558	Syntaxin-11	STX11	33.197	X	X	X	X	X	X	X	X
O75874	Isocitrate dehydrogenase [NADP] cytoplasmic	IDH1	46.659	X	X	X	X	X	X	X	X
O94776	Metastasis-associated protein MTA2	MTA2	75.024	X	X	X	X	X	X	X	X
O94826	Mitochondrial import receptor subunit TOM70	TOMM70	67.454	X	X	X	X	X	X	X	X
O94923	D-glucuronyl C5-epimerase	GLCE	70.103	X	X	X	X	X	X	X	X
O95376	E3 ubiquitin-protein ligase ARIH2	ARIH2	57.819	X	X	X	X	X	X	X	X
O95433	Activator of 90 kDa heat shock protein ATPase homolog 1	AHSA1	38.273	X	X	X	X	X	X	X	X
O95487	Protein transport protein Sec24B	SEC24B	137.417	X	X	X	X	X	X	X	X
O95793	Double-stranded RNA-binding protein Staufen homolog 1	STAU1	63.183	X	X	X	X	X	X	X	X
O95870	Phosphatidylserine lipase ABHD16A	ABHD16A	63.243	X	X	X	X	X	X	X	X
O96013	Serine/threonine-protein kinase PAK 4	PAK4	64.073	X	X	X	X	X	X	X	X
P00568	Adenylate kinase isoenzyme 1	AK1	21.633	X	X	X	X	X	X	X	X
P04075	Fructose-bisphosphate aldolase A	ALDOA	39.418	X	X	X	X	X	X	X	X
P05089	Arginase-1	ARG1	34.734	X	X	X	X	X	X	X	X
P05543	Thyroxine-binding globulin	SERPINA7	46.325	X	X	X	X	X	X	X	X
P07203	Glutathione peroxidase 1	GPX1	22.061	X	X	X	X	X	X	X	X
P08240	Signal recognition particle receptor subunit alpha	SRPRA	69.812	X	X	X	X	X	X	X	X
P08621	U1 small nuclear ribonucleoprotein 70 kDa	SNRNP70	51.555	X	X	X	X	X	X	X	X
P09525	Annexin A4	ANXA4	35.883	X	X	X	X	X	X	X	X
P09917	Polyunsaturated fatty acid 5-lipoxygenase	ALOX5	77.982	X	X	X	X	X	X	X	X
P0C7P3	Protein SLFN14	SLFN14	103.906	X	X	X	X	X	X	X	X
P12109	Collagen alpha-1(VI) chain	COL6A1	108.529	X	X	X	X	X	X	X	X
P12277	Creatine kinase B-type	CKB	42.646	X	X	X	X	X	X	X	X
P12931	Proto-oncogene tyrosine-protein kinase Src	SRC	59.836	X	X	X	X	X	X	X	X
P13716	Delta-aminolevulinic acid dehydratase	ALAD	36.294	X	X	X	X	X	X	X	X
P13804	Electron transfer flavoprotein subunit alpha, mitochondrial	ETFA	35.081	X	X	X	X	X	X	X	X
P14866	Heterogeneous nuclear ribonucleoprotein L	HNRNPL	64.135	X	X	X	X	X	X	X	X
P16152	Carbonyl reductase [NADPH] 1	CBR1	30.375	X	X	X	X	X	X	X	X
P16949	Stathmin	STMN1	17.305	X	X	X	X	X	X	X	X
P16989	Y-box-binding protein 3	YBX3	40.089	X	X	X	X	X	X	X	X
P17927	Complement receptor type 1	CR1	223.668	X	X	X	X	X	X	X	X
P18124	Large ribosomal subunit protein uL30	RPL7	29.225	X	X	X	X	X	X	X	X
P19338	Nucleolin	NCL	76.615	X	X	X	X	X	X	X	X
P19525	Interferon-induced, double-stranded RNA-activated protein kinase	EIF2AK2	62.095	X	X	X	X	X	X	X	X
P19878	Neutrophil cytosol factor 2	NCF2	59.761	X	X	X	X	X	X	X	X
P20020	Plasma membrane calcium-transporting ATPase 1	ATP2B1	134.687	X	X	X	X	X	X	X	X
P22061	Protein-L-isoaspartate(D-aspartate) O-methyltransferase	PCMT1	24.635	X	X	X	X	X	X	X	X
P24821	Tenascin	TNC	240.857	X	X	X	X	X	X	X	X
P24941	Cyclin-dependent kinase 2	CDK2	33.929	X	X	X	X	X	X	X	X
P25325	3-mercaptopyruvate sulfurtransferase	MPST	33.181	X	X	X	X	X	X	X	X
P25788	Proteasome subunit alpha type-3	PSMA3	28.435	X	X	X	X	X	X	X	X
P26358	DNA (cytosine-5)-methyltransferase 1	DNMT1	183.167	X	X	X	X	X	X	X	X
P26583	High mobility group protein B2	HMGB2	24.032	X	X	X	X	X	X	X	X
P29590	Protein PML	PML	97.551	X	X	X	X	X	X	X	X
P30085	UMP-CMP kinase	CMPK1	22.222	X	X	X	X	X	X	X	X
P30154	Serine/threonine-protein phosphatase 2A 65 kDa regulatory subunit A beta isoform	PPP2R1B	66.213	X	X	X	X	X	X	X	X
P30876	DNA-directed RNA polymerase II subunit RPB2	POLR2B	133.897	X	X	X	X	X	X	X	X
P34896	Serine hydroxymethyltransferase, cytosolic	SHMT1	53.083	X	X	X	X	X	X	X	X
P36542	ATP synthase subunit gamma, mitochondrial	ATP5F1C	32.995	X	X	X	X	X	X	X	X
P39748	Flap endonuclease 1	FEN1	42.592	X	X	X	X	X	X	X	X
P39880	Homeobox protein cut-like 1	CUX1	164.19	X	X	X	X	X	X	X	X
P40197	Platelet glycoprotein V	GP5	60.959	X	X	X	X	X	X	X	X
P40926	Malate dehydrogenase, mitochondrial	MDH2	35.502	X	X	X	X	X	X	X	X
P41218	Myeloid cell nuclear differentiation antigen	MNDA	45.837	X	X	X	X	X	X	X	X
P42229	Signal transducer and activator of transcription 5A	STAT5A	90.652	X	X	X	X	X	X	X	X
P42285	Exosome RNA helicase MTR4	MTREX	117.807	X	X	X	X	X	X	X	X
P43246	DNA mismatch repair protein Msh2	MSH2	104.745	X	X	X	X	X	X	X	X
P46734	Dual specificity mitogen-activated protein kinase kinase 3	MAP2K3	39.319	X	X	X	X	X	X	X	X
P47756	F-actin-capping protein subunit beta	CAPZB	30.629	X	X	X	X	X	X	X	X
P48047	ATP synthase subunit O, mitochondrial	ATP5PO	23.276	X	X	X	X	X	X	X	X
P49407	Beta-arrestin-1	ARRB1	47.065	X	X	X	X	X	X	X	X
P49736	DNA replication licensing factor MCM2	MCM2	101.897	X	X	X	X	X	X	X	X
P49757	Protein numb homolog	NUMB	70.804	X	X	X	X	X	X	X	X
P49902	Cytosolic purine 5'-nucleotidase	NT5C2	64.972	X	X	X	X	X	X	X	X
P50213	Isocitrate dehydrogenase [NAD] subunit alpha, mitochondrial	IDH3A	39.59	X	X	X	X	X	X	X	X
P50336	Protoporphyrinogen oxidase	PPOX	50.764	X	X	X	X	X	X	X	X
P50895	Basal cell adhesion molecule	BCAM	67.407	X	X	X	X	X	X	X	X
P51398	Small ribosomal subunit protein mS29	DAP3	45.566	X	X	X	X	X	X	X	X
P51570	Galactokinase	GALK1	42.273	X	X	X	X	X	X	X	X
P51784	Ubiquitin carboxyl-terminal hydrolase 11	USP11	109.817	X	X	X	X	X	X	X	X
P51884	Lumican	LUM	38.43	X	X	X	X	X	X	X	X
P52306	Rap1 GTPase-GDP dissociation stimulator 1	RAP1GDS1	66.316	X	X	X	X	X	X	X	X
P52333	Tyrosine-protein kinase JAK3	JAK3	125.099	X	X	X	X	X	X	X	X
P52594	Arf-GAP domain and FG repeat-containing protein 1	AGFG1	58.261	X	X	X	X	X	X	X	X
P52790	Hexokinase-3	HK3	99.028	X	X	X	X	X	X	X	X
P53041	Serine/threonine-protein phosphatase 5	PPP5C	56.882	X	X	X	X	X	X	X	X
P53992	Protein transport protein Sec24C	SEC24C	118.325	X	X	X	X	X	X	X	X
P54819	Adenylate kinase 2, mitochondrial	AK2	26.478	X	X	X	X	X	X	X	X
P55084	Trifunctional enzyme subunit beta, mitochondrial	HADHB	51.296	X	X	X	X	X	X	X	X
P61160	Actin-related protein 2	ACTR2	44.762	X	X	X	X	X	X	X	X
P62495	Eukaryotic peptide chain release factor subunit 1	ETF1	49.03	X	X	X	X	X	X	X	X
P68871	Hemoglobin subunit beta	HBB	15.997	X	X	X	X	X	X	X	X
P83436	Conserved oligomeric Golgi complex subunit 7	COG7	86.345	X	X	X	X	X	X	X	X
P98175	RNA-binding protein 10	RBM10	103.535	X	X	X	X	X	X	X	X
Q01780	Exosome complex component 10	EXOSC10	100.833	X	X	X	X	X	X	X	X
Q02413	Desmoglein-1	DSG1	113.749	X	X	X	X	X	X	X	X
Q06830	Peroxiredoxin-1	PRDX1	22.111	X	X	X	X	X	X	X	X
Q09161	Nuclear cap-binding protein subunit 1	NCBP1	91.842	X	X	X	X	X	X	X	X
Q10570	Cleavage and polyadenylation specificity factor subunit 1	CPSF1	160.886	X	X	X	X	X	X	X	X
Q12904	Aminoacyl tRNA synthase complex-interacting multifunctional protein 1	AIMP1	34.354	X	X	X	X	X	X	X	X
Q12912	Inositol 1,4,5-triphosphate receptor associated 2	IRAG2	62.123	X	X	X	X	X	X	X	X
Q13098	COP9 signalosome complex subunit 1	GPS1	55.537	X	X	X	X	X	X	X	X
Q13136	Liprin-alpha-1	PPFIA1	135.779	X	X	X	X	X	X	X	X
Q13242	Serine/arginine-rich splicing factor 9	SRSF9	25.544	X	X	X	X	X	X	X	X
Q13263	Transcription intermediary factor 1-beta	TRIM28	88.553	X	X	X	X	X	X	X	X
Q13409	Cytoplasmic dynein 1 intermediate chain 2	DYNC1I2	71.459	X	X	X	X	X	X	X	X
Q13546	Receptor-interacting serine/threonine-protein kinase 1	RIPK1	75.933	X	X	X	X	X	X	X	X
Q13574	Diacylglycerol kinase zeta	DGKZ	103.982	X	X	X	X	X	X	X	X
Q13613	Myotubularin-related protein 1	MTMR1	74.678	X	X	X	X	X	X	X	X
Q13614	Myotubularin-related protein 2	MTMR2	73.38	X	X	X	X	X	X	X	X
Q13627	Dual specificity tyrosine-phosphorylation-regulated kinase 1A	DYRK1A	85.586	X	X	X	X	X	X	X	X
Q13976	cGMP-dependent protein kinase 1	PRKG1	76.365	X	X	X	X	X	X	X	X
Q14151	Scaffold attachment factor B2	SAFB2	107.473	X	X	X	X	X	X	X	X
Q14155	Rho guanine nucleotide exchange factor 7	ARHGEF7	90.013	X	X	X	X	X	X	X	X
Q14161	ARF GTPase-activating protein GIT2	GIT2	84.545	X	X	X	X	X	X	X	X
Q14515	SPARC-like protein 1	SPARCL1	75.208	X	X	X	X	X	X	X	X
Q14847	LIM and SH3 domain protein 1	LASP1	29.715	X	X	X	X	X	X	X	X
Q15018	BRISC complex subunit Abraxas 2	ABRAXAS2	46.902	X	X	X	X	X	X	X	X
Q15019	Septin-2	SEPTIN2	41.488	X	X	X	X	X	X	X	X
Q15063	Periostin	POSTN	93.317	X	X	X	X	X	X	X	X
Q15084	Protein disulfide-isomerase A6	PDIA6	48.121	X	X	X	X	X	X	X	X
Q15172	Serine/threonine-protein phosphatase 2A 56 kDa regulatory subunit alpha isoform	PPP2R5A	56.195	X	X	X	X	X	X	X	X
Q15257	Serine/threonine-protein phosphatase 2A activator	PTPA	40.667	X	X	X	X	X	X	X	X
Q15389	Angiopoietin-1	ANGPT1	57.513	X	X	X	X	X	X	X	X
Q15424	Scaffold attachment factor B1	SAFB	102.643	X	X	X	X	X	X	X	X
Q15435	Protein phosphatase 1 regulatory subunit 7	PPP1R7	41.564	X	X	X	X	X	X	X	X
Q15459	Splicing factor 3A subunit 1	SF3A1	88.887	X	X	X	X	X	X	X	X
Q15785	Mitochondrial import receptor subunit TOM34	TOMM34	34.558	X	X	X	X	X	X	X	X
Q15904	V-type proton ATPase subunit S1	ATP6AP1	52.024	X	X	X	X	X	X	X	X
Q16539	Mitogen-activated protein kinase 14	MAPK14	41.295	X	X	X	X	X	X	X	X
Q16543	Hsp90 co-chaperone Cdc37	CDC37	44.467	X	X	X	X	X	X	X	X
Q16555	Dihydropyrimidinase-related protein 2	DPYSL2	62.294	X	X	X	X	X	X	X	X
Q16666	Gamma-interferon-inducible protein 16	IFI16	88.258	X	X	X	X	X	X	X	X
Q16881	Thioredoxin reductase 1, cytoplasmic	TXNRD1	70.876	X	X	X	X	X	X	X	X
Q2TAY7	WD40 repeat-containing protein SMU1	SMU1	57.547	X	X	X	X	X	X	X	X
Q5GLZ8	Probable E3 ubiquitin-protein ligase HERC4	HERC4	118.563	X	X	X	X	X	X	X	X
Q5JTZ9	Alanine--tRNA ligase, mitochondrial	AARS2	107.341	X	X	X	X	X	X	X	X
Q5T0N5	Formin-binding protein 1-like	FNBP1L	70.066	X	X	X	X	X	X	X	X
Q5TC84	Opioid growth factor receptor-like protein 1	OGFRL1	51.251	X	X	X	X	X	X	X	X
Q5VWZ2	Lysophospholipase-like protein 1	LYPLAL1	26.316	X	X	X	X	X	X	X	X
Q5VZ89	DENN domain-containing protein 4C	DENND4C	212.714	X	X	X	X	X	X	X	X
Q658Y4	Protein FAM91A1	FAM91A1	93.912	X	X	X	X	X	X	X	X
Q6KC79	Nipped-B-like protein	NIPBL	316.058	X	X	X	X	X	X	X	X
Q6L8Q7	2',5'-phosphodiesterase 12	PDE12	67.353	X	X	X	X	X	X	X	X
Q6NUK1	Mitochondrial adenyl nucleotide antiporter SLC25A24	SLC25A24	53.355	X	X	X	X	X	X	X	X
Q6NYC8	Phostensin	PPP1R18	67.943	X	X	X	X	X	X	X	X
Q6P597	Kinesin light chain 3	KLC3	55.364	X	X	X	X	X	X	X	X
Q6PHR2	Serine/threonine-protein kinase ULK3	ULK3	53.444	X	X	X	X	X	X	X	X
Q6PIU2	Neutral cholesterol ester hydrolase 1	NCEH1	45.809	X	X	X	X	X	X	X	X
Q6UWE0	E3 ubiquitin-protein ligase LRSAM1	LRSAM1	83.593	X	X	X	X	X	X	X	X
Q6UX71	Plexin domain-containing protein 2	PLXDC2	59.583	X	X	X	X	X	X	X	X
Q6ZMZ3	Nesprin-3	SYNE3	112.219	X	X	X	X	X	X	X	X
Q7LBC6	Lysine-specific demethylase 3B	KDM3B	191.584	X	X	X	X	X	X	X	X
Q7Z2Z2	Elongation factor-like GTPase 1	EFL1	125.43	X	X	X	X	X	X	X	X
Q86TI2	Dipeptidyl peptidase 9	DPP9	98.264	X	X	X	X	X	X	X	X
Q86TV6	Tetratricopeptide repeat protein 7B	TTC7B	94.182	X	X	X	X	X	X	X	X
Q86U44	N6-adenosine-methyltransferase catalytic subunit	METTL3	64.475	X	X	X	X	X	X	X	X
Q86W42	THO complex subunit 6 homolog	THOC6	37.534	X	X	X	X	X	X	X	X
Q8IUI8	Cytokine receptor-like factor 3	CRLF3	49.769	X	X	X	X	X	X	X	X
Q8IVT5	Kinase suppressor of Ras 1	KSR1	102.161	X	X	X	X	X	X	X	X
Q8IWB9	Testis-expressed protein 2	TEX2	125.305	X	X	X	X	X	X	X	X
Q8IZ21	Phosphatase and actin regulator 4	PHACTR4	78.213	X	X	X	X	X	X	X	X
Q8N1B4	Vacuolar protein sorting-associated protein 52 homolog	VPS52	82.223	X	X	X	X	X	X	X	X
Q8N8A2	Serine/threonine-protein phosphatase 6 regulatory ankyrin repeat subunit B	ANKRD44	107.605	X	X	X	X	X	X	X	X
Q8NBS9	Thioredoxin domain-containing protein 5	TXNDC5	47.628	X	X	X	X	X	X	X	X
Q8NDA8	Maestro heat-like repeat-containing protein family member 1	MROH1	181.252	X	X	X	X	X	X	X	X
Q8NFC6	Biorientation of chromosomes in cell division protein 1-like 1	BOD1L1	330.471	X	X	X	X	X	X	X	X
Q8NFQ8	Torsin-1A-interacting protein 2	TOR1AIP2	51.264	X	X	X	X	X	X	X	X
Q8NI27	THO complex subunit 2	THOC2	182.778	X	X	X	X	X	X	X	X
Q8NI36	WD repeat-containing protein 36	WDR36	105.324	X	X	X	X	X	X	X	X
Q8NI99	Angiopoietin-related protein 6	ANGPTL6	51.694	X	X	X	X	X	X	X	X
Q8TBA6	Golgin subfamily A member 5	GOLGA5	83.025	X	X	X	X	X	X	X	X
Q8TC05	Nuclear protein MDM1	MDM1	80.735	X	X	X	X	X	X	X	X
Q8TCS8	Polyribonucleotide nucleotidyltransferase 1, mitochondrial	PNPT1	85.956	X	X	X	X	X	X	X	X
Q8TD19	Serine/threonine-protein kinase Nek9	NEK9	107.169	X	X	X	X	X	X	X	X
Q8WVM7	Cohesin subunit SA-1	STAG1	144.43	X	X	X	X	X	X	X	X
Q92599	Septin-8	SEPTIN8	55.756	X	X	X	X	X	X	X	X
Q92905	COP9 signalosome complex subunit 5	COPS5	37.579	X	X	X	X	X	X	X	X
Q92990	Glomulin	GLMN	68.208	X	X	X	X	X	X	X	X
Q969X5	Endoplasmic reticulum-Golgi intermediate compartment protein 1	ERGIC1	32.59	X	X	X	X	X	X	X	X
Q96BJ3	Axin interactor, dorsalization-associated protein	AIDA	35.021	X	X	X	X	X	X	X	X
Q96BY7	Autophagy-related protein 2 homolog B	ATG2B	232.768	X	X	X	X	X	X	X	X
Q96F07	Cytoplasmic FMR1-interacting protein 2	CYFIP2	148.402	X	X	X	X	X	X	X	X
Q96GD0	Chronophin	PDXP	31.698	X	X	X	X	X	X	X	X
Q96K37	Solute carrier family 35 member E1	SLC35E1	44.773	X	X	X	X	X	X	X	X
Q96M96	FYVE, RhoGEF and PH domain-containing protein 4	FGD4	86.63	X	X	X	X	X	X	X	X
Q96RT1	Erbin	ERBIN	158.299	X	X	X	X	X	X	X	X
Q96RU3	Formin-binding protein 1	FNBP1	71.309	X	X	X	X	X	X	X	X
Q96ST3	Paired amphipathic helix protein Sin3a	SIN3A	145.177	X	X	X	X	X	X	X	X
Q96TC7	Regulator of microtubule dynamics protein 3	RMDN3	52.117	X	X	X	X	X	X	X	X
Q99447	Ethanolamine-phosphate cytidylyltransferase	PCYT2	43.833	X	X	X	X	X	X	X	X
Q99598	Translin-associated protein X	TSNAX	33.112	X	X	X	X	X	X	X	X
Q99683	Mitogen-activated protein kinase kinase kinase 5	MAP3K5	154.537	X	X	X	X	X	X	X	X
Q99685	Monoglyceride lipase	MGLL	33.26	X	X	X	X	X	X	X	X
Q99829	Copine-1	CPNE1	59.059	X	X	X	X	X	X	X	X
Q9BPW8	Protein NipSnap homolog 1	NIPSNAP1	33.31	X	X	X	X	X	X	X	X
Q9BRX2	Protein pelota homolog	PELO	43.358	X	X	X	X	X	X	X	X
Q9BSQ5	Cerebral cavernous malformations 2 protein	CCM2	48.836	X	X	X	X	X	X	X	X
Q9BTC0	Death-inducer obliterator 1	DIDO1	243.876	X	X	X	X	X	X	X	X
Q9BTU6	Phosphatidylinositol 4-kinase type 2-alpha	PI4K2A	54.021	X	X	X	X	X	X	X	X
Q9BVM2	Protein DPCD	DPCD	23.238	X	X	X	X	X	X	X	X
Q9BW04	Specifically androgen-regulated gene protein	SARG	63.963	X	X	X	X	X	X	X	X
Q9BXS5	AP-1 complex subunit mu-1	AP1M1	48.586	X	X	X	X	X	X	X	X
Q9BYM8	RanBP-type and C3HC4-type zinc finger-containing protein 1	RBCK1	57.573	X	X	X	X	X	X	X	X
Q9BZE9	Tether containing UBX domain for GLUT4	ASPSCR1	60.182	X	X	X	X	X	X	X	X
Q9BZZ5	Apoptosis inhibitor 5	API5	59.005	X	X	X	X	X	X	X	X
Q9C0E8	Endoplasmic reticulum junction formation protein lunapark	LNPK	47.74	X	X	X	X	X	X	X	X
Q9GZP4	PITH domain-containing protein 1	PITHD1	24.177	X	X	X	X	X	X	X	X
Q9GZR7	ATP-dependent RNA helicase DDX24	DDX24	96.333	X	X	X	X	X	X	X	X
Q9H0P0	Cytosolic 5'-nucleotidase 3A	NT5C3A	37.947	X	X	X	X	X	X	X	X
Q9H1Y0	Autophagy protein 5	ATG5	32.45	X	X	X	X	X	X	X	X
Q9H1Z4	WD repeat-containing protein 13	WDR13	53.714	X	X	X	X	X	X	X	X
Q9H307	Pinin	PNN	81.629	X	X	X	X	X	X	X	X
Q9H6U6	BCAS3 microtubule associated cell migration factor	BCAS3	101.237	X	X	X	X	X	X	X	X
Q9HA64	Ketosamine-3-kinase	FN3KRP	34.415	X	X	X	X	X	X	X	X
Q9HA65	TBC1 domain family member 17	TBC1D17	72.673	X	X	X	X	X	X	X	X
Q9HD40	O-phosphoseryl-tRNA(Sec) selenium transferase	SEPSECS	55.726	X	X	X	X	X	X	X	X
Q9NRV9	Heme-binding protein 1	HEBP1	21.097	X	X	X	X	X	X	X	X
Q9NSK0	Kinesin light chain 4	KLC4	68.641	X	X	X	X	X	X	X	X
Q9NTX5	Ethylmalonyl-CoA decarboxylase	ECHDC1	33.697	X	X	X	X	X	X	X	X
Q9NUQ8	ATP-binding cassette sub-family F member 3	ABCF3	79.746	X	X	X	X	X	X	X	X
Q9NUQ9	CYFIP-related Rac1 interactor B	CYRIB	36.75	X	X	X	X	X	X	X	X
Q9NV70	Exocyst complex component 1	EXOC1	101.984	X	X	X	X	X	X	X	X
Q9NVS9	Pyridoxine-5'-phosphate oxidase	PNPO	29.989	X	X	X	X	X	X	X	X
Q9NWH9	SAFB-like transcription modulator	SLTM	117.151	X	X	X	X	X	X	X	X
Q9NXR1	Nuclear distribution protein nudE homolog 1	NDE1	37.72	X	X	X	X	X	X	X	X
Q9NZL9	Methionine adenosyltransferase 2 subunit beta	MAT2B	37.551	X	X	X	X	X	X	X	X
Q9P219	Protein Daple	CCDC88C	228.234	X	X	X	X	X	X	X	X
Q9P270	SLAIN motif-containing protein 2	SLAIN2	62.545	X	X	X	X	X	X	X	X
Q9P2X3	Protein IMPACT	IMPACT	36.476	X	X	X	X	X	X	X	X
Q9UDX3	SEC14-like protein 4	SEC14L4	46.645	X	X	X	X	X	X	X	X
Q9UDY4	DnaJ homolog subfamily B member 4	DNAJB4	37.807	X	X	X	X	X	X	X	X
Q9UDY6	Tripartite motif-containing protein 10	TRIM10	55.036	X	X	X	X	X	X	X	X
Q9UGI8	Testin	TES	47.998	X	X	X	X	X	X	X	X
Q9UHQ4	B-cell receptor-associated protein 29	BCAP29	28.319	X	X	X	X	X	X	X	X
Q9UHX1	Poly(U)-binding-splicing factor PUF60	PUF60	59.876	X	X	X	X	X	X	X	X
Q9UI12	V-type proton ATPase subunit H	ATP6V1H	55.885	X	X	X	X	X	X	X	X
Q9UJ70	N-acetyl-D-glucosamine kinase	NAGK	37.374	X	X	X	X	X	X	X	X
Q9UKF6	Cleavage and polyadenylation specificity factor subunit 3	CPSF3	77.486	X	X	X	X	X	X	X	X
Q9ULP9	TBC1 domain family member 24	TBC1D24	62.922	X	X	X	X	X	X	X	X
Q9ULQ0	Striatin-interacting protein 2	STRIP2	95.36	X	X	X	X	X	X	X	X
Q9UM54	Unconventional myosin-VI	MYO6	149.694	X	X	X	X	X	X	X	X
Q9UN19	Dual adapter for phosphotyrosine and 3-phosphotyrosine and 3-phosphoinositide	DAPP1	32.192	X	X	X	X	X	X	X	X
Q9UN86	Ras GTPase-activating protein-binding protein 2	G3BP2	54.12	X	X	X	X	X	X	X	X
Q9UNF0	Protein kinase C and casein kinase substrate in neurons protein 2	PACSIN2	55.736	X	X	X	X	X	X	X	X
Q9UNH7	Sorting nexin-6	SNX6	46.647	X	X	X	X	X	X	X	X
Q9UPM8	AP-4 complex subunit epsilon-1	AP4E1	127.292	X	X	X	X	X	X	X	X
Q9UPN7	Serine/threonine-protein phosphatase 6 regulatory subunit 1	PPP6R1	96.724	X	X	X	X	X	X	X	X
Q9Y210	Short transient receptor potential channel 6	TRPC6	106.328	X	X	X	X	X	X	X	X
Q9Y276	Mitochondrial chaperone BCS1	BCS1L	47.537	X	X	X	X	X	X	X	X
Q9Y3D9	Small ribosomal subunit protein mS23	MRPS23	21.769	X	X	X	X	X	X	X	X
Q9Y3Q8	TSC22 domain family protein 4	TSC22D4	41.025	X	X	X	X	X	X	X	X
Q9Y4K4	Mitogen-activated protein kinase kinase kinase kinase 5	MAP4K5	95.026	X	X	X	X	X	X	X	X
Q9Y4P3	Transducin beta-like protein 2	TBL2	49.8	X	X	X	X	X	X	X	X
Q9Y512	Sorting and assembly machinery component 50 homolog	SAMM50	51.978	X	X	X	X	X	X	X	X
Q9Y6E0	Serine/threonine-protein kinase 24	STK24	49.309	X	X	X	X	X	X	X	X
Q9Y6E2	eIF5-mimic protein 1	BZW2	48.163	X	X	X	X	X	X	X	X
Q9Y6M5	Proton-coupled zinc antiporter SLC30A1	SLC30A1	55.302	X	X	X	X	X	X	X	X
Q9Y6N5	Sulfide:quinone oxidoreductase, mitochondrial	SQOR	49.96	X	X	X	X	X	X	X	X
Q9Y6W3	Calpain-7	CAPN7	92.654	X	X	X	X	X	X	X	X
O00151	PDZ and LIM domain protein 1	PDLIM1	36.07	X	X	X	X	X	X	X	X
O00194	Ras-related protein Rab-27B	RAB27B	24.608	X	X	X	X	X	X	X	X
O00461	Golgi integral membrane protein 4	GOLIM4	81.881	X	X	X	X	X	X	X	X
O14562	Ubiquitin domain-containing protein UBFD1	UBFD1	33.382	X	X	X	X	X	X	X	X
O14672	Disintegrin and metalloproteinase domain-containing protein 10	ADAM10	84.14	X	X	X	X	X	X	X	X
O14730	Serine/threonine-protein kinase RIO3	RIOK3	59.092	X	X	X	X	X	X	X	X
O14733	Dual specificity mitogen-activated protein kinase kinase 7	MAP2K7	47.484	X	X	X	X	X	X	X	X
O15037	Protein KHNYN	KHNYN	74.533	X	X	X	X	X	X	X	X
O15143	Actin-related protein 2/3 complex subunit 1B	ARPC1B	40.95	X	X	X	X	X	X	X	X
O15231	Zinc finger protein 185	ZNF185	73.527	X	X	X	X	X	X	X	X
O15335	Chondroadherin	CHAD	40.476	X	X	X	X	X	X	X	X
O15438	ATP-binding cassette sub-family C member 3	ABCC3	169.344	X	X	X	X	X	X	X	X
O43318	Mitogen-activated protein kinase kinase kinase 7	MAP3K7	67.196	X	X	X	X	X	X	X	X
O43615	Mitochondrial import inner membrane translocase subunit TIM44	TIMM44	51.356	X	X	X	X	X	X	X	X
O60216	Double-strand-break repair protein rad21 homolog	RAD21	71.693	X	X	X	X	X	X	X	X
O60704	Protein-tyrosine sulfotransferase 2	TPST2	41.913	X	X	X	X	X	X	X	X
O75131	Copine-3	CPNE3	60.129	X	X	X	X	X	X	X	X
O75175	CCR4-NOT transcription complex subunit 3	CNOT3	81.874	X	X	X	X	X	X	X	X
O75396	Vesicle-trafficking protein SEC22b	SEC22B	24.74	X	X	X	X	X	X	X	X
O75427	Leucine-rich repeat and calponin homology domain-containing protein 4	LRCH4	73.451	X	X	X	X	X	X	X	X
O75569	Interferon-inducible double-stranded RNA-dependent protein kinase activator A	PRKRA	34.402	X	X	X	X	X	X	X	X
O75636	Ficolin-3	FCN3	32.902	X	X	X	X	X	X	X	X
O75663	TIP41-like protein	TIPRL	31.444	X	X	X	X	X	X	X	X
O76003	Glutaredoxin-3	GLRX3	37.432	X	X	X	X	X	X	X	X
O76021	Ribosomal L1 domain-containing protein 1	RSL1D1	54.974	X	X	X	X	X	X	X	X
O76054	SEC14-like protein 2	SEC14L2	46.144	X	X	X	X	X	X	X	X
O94919	Endonuclease domain-containing 1 protein	ENDOD1	55.015	X	X	X	X	X	X	X	X
O94925	Glutaminase kidney isoform, mitochondrial	GLS	73.46	X	X	X	X	X	X	X	X
O95260	Arginyl-tRNA--protein transferase 1	ATE1	59.093	X	X	X	X	X	X	X	X
O95299	NADH dehydrogenase [ubiquinone] 1 alpha subcomplex subunit 10, mitochondrial	NDUFA10	40.751	X	X	X	X	X	X	X	X
O95427	GPI ethanolamine phosphate transferase 1	PIGN	105.811	X	X	X	X	X	X	X	X
O95428	Papilin	PAPLN	137.702	X	X	X	X	X	X	X	X
O95644	Nuclear factor of activated T-cells, cytoplasmic 1	NFATC1	101.242	X	X	X	X	X	X	X	X
O95822	Malonyl-CoA decarboxylase, mitochondrial	MLYCD	55.004	X	X	X	X	X	X	X	X
O95861	3'(2'),5'-bisphosphate nucleotidase 1	BPNT1	33.392	X	X	X	X	X	X	X	X
O95985	DNA topoisomerase 3-beta-1	TOP3B	96.662	X	X	X	X	X	X	X	X
P00492	Hypoxanthine-guanine phosphoribosyltransferase	HPRT1	24.579	X	X	X	X	X	X	X	X
P00740	Coagulation factor IX	F9	51.78	X	X	X	X	X	X	X	X
P00746	Complement factor D	CFD	27.032	X	X	X	X	X	X	X	X
P00747	Plasminogen	PLG	90.569	X	X	X	X	X	X	X	X
P01034	Cystatin-C	CST3	15.799	X	X	X	X	X	X	X	X
P01857	Immunoglobulin heavy constant gamma 1	IGHG1	43.914	X	X	X	X	X	X	X	X
P01859	Immunoglobulin heavy constant gamma 2	IGHG2	43.806	X	X	X	X	X	X	X	X
P04004	Vitronectin	VTN	54.305	X	X	X	X	X	X	X	X
P04406	Glyceraldehyde-3-phosphate dehydrogenase	GAPDH	36.054	X	X	X	X	X	X	X	X
P04632	Calpain small subunit 1	CAPNS1	28.315	X	X	X	X	X	X	X	X
P05156	Complement factor I	CFI	65.75	X	X	X	X	X	X	X	X
P05160	Coagulation factor XIII B chain	F13B	75.51	X	X	X	X	X	X	X	X
P06276	Cholinesterase	BCHE	68.42	X	X	X	X	X	X	X	X
P07359	Platelet glycoprotein Ib alpha chain	GP1BA	71.539	X	X	X	X	X	X	X	X
P07737	Profilin-1	PFN1	15.054	X	X	X	X	X	X	X	X
P07948	Tyrosine-protein kinase Lyn	LYN	58.575	X	X	X	X	X	X	X	X
P09622	Dihydrolipoyl dehydrogenase, mitochondrial	DLD	54.177	X	X	X	X	X	X	X	X
P09972	Fructose-bisphosphate aldolase C	ALDOC	39.458	X	X	X	X	X	X	X	X
P0DMV8	Heat shock 70 kDa protein 1A	HSPA1A	70.056	X	X	X	X	X	X	X	X
P10155	RNA-binding protein RO60	RO60	60.67	X	X	X	X	X	X	X	X
P10398	Serine/threonine-protein kinase A-Raf	ARAF	67.586	X	X	X	X	X	X	X	X
P10586	Receptor-type tyrosine-protein phosphatase F	PTPRF	212.882	X	X	X	X	X	X	X	X
P11166	Solute carrier family 2, facilitated glucose transporter member 1	SLC2A1	54.085	X	X	X	X	X	X	X	X
P11215	Integrin alpha-M	ITGAM	127.182	X	X	X	X	X	X	X	X
P11387	DNA topoisomerase 1	TOP1	90.726	X	X	X	X	X	X	X	X
P13497	Bone morphogenetic protein 1	BMP1	111.25	X	X	X	X	X	X	X	X
P13611	Versican core protein	VCAN	372.826	X	X	X	X	X	X	X	X
P14314	Glucosidase 2 subunit beta	PRKCSH	59.428	X	X	X	X	X	X	X	X
P14317	Hematopoietic lineage cell-specific protein	HCLS1	54.014	X	X	X	X	X	X	X	X
P18031	Tyrosine-protein phosphatase non-receptor type 1	PTPN1	49.968	X	X	X	X	X	X	X	X
P18084	Integrin beta-5	ITGB5	88.056	X	X	X	X	X	X	X	X
P18428	Lipopolysaccharide-binding protein	LBP	53.38	X	X	X	X	X	X	X	X
P19013	Keratin, type II cytoskeletal 4	KRT4	56.146	X	X	X	X	X	X	X	X
P19784	Casein kinase II subunit alpha'	CSNK2A2	41.213	X	X	X	X	X	X	X	X
P19838	Nuclear factor NF-kappa-B p105 subunit	NFKB1	105.359	X	X	X	X	X	X	X	X
P21796	Voltage-dependent anion-selective channel protein 1	VDAC1	30.773	X	X	X	X	X	X	X	X
P22303	Acetylcholinesterase	ACHE	67.796	X	X	X	X	X	X	X	X
P22792	Carboxypeptidase N subunit 2	CPN2	60.557	X	X	X	X	X	X	X	X
P23142	Fibulin-1	FBLN1	77.216	X	X	X	X	X	X	X	X
P23443	Ribosomal protein S6 kinase beta-1	RPS6KB1	59.14	X	X	X	X	X	X	X	X
P25205	DNA replication licensing factor MCM3	MCM3	90.981	X	X	X	X	X	X	X	X
P25786	Proteasome subunit alpha type-1	PSMA1	29.556	X	X	X	X	X	X	X	X
P27797	Calreticulin	CALR	48.141	X	X	X	X	X	X	X	X
P28340	DNA polymerase delta catalytic subunit	POLD1	123.63	X	X	X	X	X	X	X	X
P29218	Inositol monophosphatase 1	IMPA1	30.188	X	X	X	X	X	X	X	X
P29692	Elongation factor 1-delta	EEF1D	31.122	X	X	X	X	X	X	X	X
P30520	Adenylosuccinate synthetase isozyme 2	ADSS2	50.097	X	X	X	X	X	X	X	X
P31751	RAC-beta serine/threonine-protein kinase	AKT2	55.769	X	X	X	X	X	X	X	X
P33121	Long-chain-fatty-acid--CoA ligase 1	ACSL1	77.945	X	X	X	X	X	X	X	X
P33241	Lymphocyte-specific protein 1	LSP1	37.192	X	X	X	X	X	X	X	X
P34897	Serine hydroxymethyltransferase, mitochondrial	SHMT2	55.994	X	X	X	X	X	X	X	X
P35236	Tyrosine-protein phosphatase non-receptor type 7	PTPN7	40.53	X	X	X	X	X	X	X	X
P35237	Serpin B6	SERPINB6	42.623	X	X	X	X	X	X	X	X
P35813	Protein phosphatase 1A	PPM1A	42.449	X	X	X	X	X	X	X	X
P37802	Transgelin-2	TAGLN2	22.391	X	X	X	X	X	X	X	X
P38117	Electron transfer flavoprotein subunit beta	ETFB	27.842	X	X	X	X	X	X	X	X
P38919	Eukaryotic initiation factor 4A-III	EIF4A3	46.871	X	X	X	X	X	X	X	X
P40222	Alpha-taxilin	TXLNA	61.891	X	X	X	X	X	X	X	X
P40925	Malate dehydrogenase, cytoplasmic	MDH1	36.427	X	X	X	X	X	X	X	X
P43250	G protein-coupled receptor kinase 6	GRK6	65.992	X	X	X	X	X	X	X	X
P43403	Tyrosine-protein kinase ZAP-70	ZAP70	69.875	X	X	X	X	X	X	X	X
P45973	Chromobox protein homolog 5	CBX5	22.223	X	X	X	X	X	X	X	X
P45985	Dual specificity mitogen-activated protein kinase kinase 4	MAP2K4	44.29	X	X	X	X	X	X	X	X
P48147	Prolyl endopeptidase	PREP	80.699	X	X	X	X	X	X	X	X
P48729	Casein kinase I isoform alpha	CSNK1A1	38.915	X	X	X	X	X	X	X	X
P48739	Phosphatidylinositol transfer protein beta isoform	PITPNB	31.542	X	X	X	X	X	X	X	X
P49137	MAP kinase-activated protein kinase 2	MAPKAPK2	45.569	X	X	X	X	X	X	X	X
P49189	4-trimethylaminobutyraldehyde dehydrogenase	ALDH9A1	53.801	X	X	X	X	X	X	X	X
P49321	Nuclear autoantigenic sperm protein	NASP	85.237	X	X	X	X	X	X	X	X
P49593	Protein phosphatase 1F	PPM1F	49.83	X	X	X	X	X	X	X	X
P49770	Translation initiation factor eIF2B subunit beta	EIF2B2	38.988	X	X	X	X	X	X	X	X
P51991	Heterogeneous nuclear ribonucleoprotein A3	HNRNPA3	39.595	X	X	X	X	X	X	X	X
P52209	6-phosphogluconate dehydrogenase, decarboxylating	PGD	53.139	X	X	X	X	X	X	X	X
P52566	Rho GDP-dissociation inhibitor 2	ARHGDIB	22.991	X	X	X	X	X	X	X	X
P52701	DNA mismatch repair protein Msh6	MSH6	152.789	X	X	X	X	X	X	X	X
P53004	Biliverdin reductase A	BLVRA	33.428	X	X	X	X	X	X	X	X
P53667	LIM domain kinase 1	LIMK1	72.586	X	X	X	X	X	X	X	X
P53990	IST1 homolog	IST1	39.749	X	X	X	X	X	X	X	X
P53999	Activated RNA polymerase II transcriptional coactivator p15	SUB1	14.393	X	X	X	X	X	X	X	X
P54652	Heat shock-related 70 kDa protein 2	HSPA2	70.02	X	X	X	X	X	X	X	X
P54886	Delta-1-pyrroline-5-carboxylate synthase	ALDH18A1	87.304	X	X	X	X	X	X	X	X
P57678	Gem-associated protein 4	GEMIN4	120.037	X	X	X	X	X	X	X	X
P59998	Actin-related protein 2/3 complex subunit 4	ARPC4	19.666	X	X	X	X	X	X	X	X
P60900	Proteasome subunit alpha type-6	PSMA6	27.398	X	X	X	X	X	X	X	X
P61106	Ras-related protein Rab-14	RAB14	23.898	X	X	X	X	X	X	X	X
P62333	26S proteasome regulatory subunit 10B	PSMC6	44.172	X	X	X	X	X	X	X	X
P63104	14-3-3 protein zeta/delta	YWHAZ	27.745	X	X	X	X	X	X	X	X
P78318	Immunoglobulin-binding protein 1	IGBP1	39.222	X	X	X	X	X	X	X	X
P78356	Phosphatidylinositol 5-phosphate 4-kinase type-2 beta	PIP4K2B	47.377	X	X	X	X	X	X	X	X
Q02878	Large ribosomal subunit protein eL6	RPL6	32.728	X	X	X	X	X	X	X	X
Q02952	A-kinase anchor protein 12	AKAP12	191.487	X	X	X	X	X	X	X	X
Q04446	1,4-alpha-glucan-branching enzyme	GBE1	80.474	X	X	X	X	X	X	X	X
Q07955	Serine/arginine-rich splicing factor 1	SRSF1	27.743	X	X	X	X	X	X	X	X
Q08752	Peptidyl-prolyl cis-trans isomerase D	PPID	40.761	X	X	X	X	X	X	X	X
Q08945	FACT complex subunit SSRP1	SSRP1	81.075	X	X	X	X	X	X	X	X
Q08AM6	Protein VAC14 homolog	VAC14	87.975	X	X	X	X	X	X	X	X
Q0VDF9	Heat shock 70 kDa protein 14	HSPA14	54.796	X	X	X	X	X	X	X	X
Q0VDG4	Secernin-3	SCRN3	48.545	X	X	X	X	X	X	X	X
Q12846	Syntaxin-4	STX4	34.18	X	X	X	X	X	X	X	X
Q12931	Heat shock protein 75 kDa, mitochondrial	TRAP1	80.111	X	X	X	X	X	X	X	X
Q12981	Vesicle transport protein SEC20	BNIP1	26.128	X	X	X	X	X	X	X	X
Q12986	Transcriptional repressor NF-X1	NFX1	124.396	X	X	X	X	X	X	X	X
Q13033	Striatin-3	STRN3	87.21	X	X	X	X	X	X	X	X
Q13126	S-methyl-5'-thioadenosine phosphorylase	MTAP	31.235	X	X	X	X	X	X	X	X
Q13188	Serine/threonine-protein kinase 3	STK3	56.3	X	X	X	X	X	X	X	X
Q13190	Syntaxin-5	STX5	39.673	X	X	X	X	X	X	X	X
Q13439	Golgin subfamily A member 4	GOLGA4	261.144	X	X	X	X	X	X	X	X
Q13442	28 kDa heat- and acid-stable phosphoprotein	PDAP1	20.63	X	X	X	X	X	X	X	X
Q13523	Serine/threonine-protein kinase PRP4 homolog	PRPF4B	116.989	X	X	X	X	X	X	X	X
Q13620	Cullin-4B	CUL4B	103.981	X	X	X	X	X	X	X	X
Q14005	Pro-interleukin-16	IL16	141.752	X	X	X	X	X	X	X	X
Q14149	MORC family CW-type zinc finger protein 3	MORC3	107.115	X	X	X	X	X	X	X	X
Q14240	Eukaryotic initiation factor 4A-II	EIF4A2	46.403	X	X	X	X	X	X	X	X
Q14320	Protein FAM50A	FAM50A	40.243	X	X	X	X	X	X	X	X
Q14558	Phosphoribosyl pyrophosphate synthase-associated protein 1	PRPSAP1	39.394	X	X	X	X	X	X	X	X
Q14651	Plastin-1	PLS1	70.254	X	X	X	X	X	X	X	X
Q14667	Bridge-like lipid transfer protein family member 2	BLTP2	253.703	X	X	X	X	X	X	X	X
Q14692	Ribosome biogenesis protein BMS1 homolog	BMS1	145.811	X	X	X	X	X	X	X	X
Q14978	Nucleolar and coiled-body phosphoprotein 1	NOLC1	73.604	X	X	X	X	X	X	X	X
Q14997	Proteasome activator complex subunit 4	PSME4	211.337	X	X	X	X	X	X	X	X
Q15020	Squamous cell carcinoma antigen recognized by T-cells 3	SART3	109.935	X	X	X	X	X	X	X	X
Q15052	Rho guanine nucleotide exchange factor 6	ARHGEF6	87.5	X	X	X	X	X	X	X	X
Q15147	1-phosphatidylinositol 4,5-bisphosphate phosphodiesterase beta-4	PLCB4	134.467	X	X	X	X	X	X	X	X
Q15436	Protein transport protein Sec23A	SEC23A	86.16	X	X	X	X	X	X	X	X
Q15437	Protein transport protein Sec23B	SEC23B	86.481	X	X	X	X	X	X	X	X
Q15555	Microtubule-associated protein RP/EB family member 2	MAPRE2	37.032	X	X	X	X	X	X	X	X
Q16698	2,4-dienoyl-CoA reductase [(3E)-enoyl-CoA-producing], mitochondrial	DECR1	36.069	X	X	X	X	X	X	X	X
Q16775	Hydroxyacylglutathione hydrolase, mitochondrial	HAGH	33.805	X	X	X	X	X	X	X	X
Q29RF7	Sister chromatid cohesion protein PDS5 homolog A	PDS5A	150.829	X	X	X	X	X	X	X	X
Q2M3D2	Exocyst complex component 3-like protein 2	EXOC3L2	45.859	X	X	X	X	X	X	X	X
Q2NL82	Pre-rRNA-processing protein TSR1 homolog	TSR1	91.811	X	X	X	X	X	X	X	X
Q53GL0	Pleckstrin homology domain-containing family O member 1	PLEKHO1	46.234	X	X	X	X	X	X	X	X
Q53GS9	Ubiquitin carboxyl-terminal hydrolase 39	USP39	65.379	X	X	X	X	X	X	X	X
Q53H12	Acylglycerol kinase, mitochondrial	AGK	47.136	X	X	X	X	X	X	X	X
Q5JRA6	Transport and Golgi organization protein 1 homolog	MIA3	213.707	X	X	X	X	X	X	X	X
Q5JTV8	Torsin-1A-interacting protein 1	TOR1AIP1	66.246	X	X	X	X	X	X	X	X
Q5JWF2	Guanine nucleotide-binding protein G(s) subunit alpha isoforms XLas	GNAS	111.025	X	X	X	X	X	X	X	X
Q5R372	Rab GTPase-activating protein 1-like	RABGAP1L	92.513	X	X	X	X	X	X	X	X
Q5R3I4	Tetratricopeptide repeat protein 38	TTC38	52.788	X	X	X	X	X	X	X	X
Q5SGD2	Protein phosphatase 1L	PPM1L	41.054	X	X	X	X	X	X	X	X
Q5SW79	Centrosomal protein of 170 kDa	CEP170	175.295	X	X	X	X	X	X	X	X
Q5SW96	Low density lipoprotein receptor adapter protein 1	LDLRAP1	33.883	X	X	X	X	X	X	X	X
Q5T5Y3	Calmodulin-regulated spectrin-associated protein 1	CAMSAP1	177.974	X	X	X	X	X	X	X	X
Q5VSL9	Striatin-interacting protein 1	STRIP1	95.579	X	X	X	X	X	X	X	X
Q5VZE5	N-alpha-acetyltransferase 35, NatC auxiliary subunit	NAA35	83.64	X	X	X	X	X	X	X	X
Q68EM7	Rho GTPase-activating protein 17	ARHGAP17	95.437	X	X	X	X	X	X	X	X
Q6FI81	Anamorsin	CIAPIN1	33.581	X	X	X	X	X	X	X	X
Q6GYQ0	Ral GTPase-activating protein subunit alpha-1	RALGAPA1	229.837	X	X	X	X	X	X	X	X
Q6IAN0	Dehydrogenase/reductase SDR family member 7B	DHRS7B	35.118	X	X	X	X	X	X	X	X
Q6N069	N-alpha-acetyltransferase 16, NatA auxiliary subunit	NAA16	101.465	X	X	X	X	X	X	X	X
Q6NUQ1	RAD50-interacting protein 1	RINT1	90.636	X	X	X	X	X	X	X	X
Q6P1N9	Deoxyribonuclease TATDN1	TATDN1	33.6	X	X	X	X	X	X	X	X
Q6UW02	Cytochrome P450 20A1	CYP20A1	52.431	X	X	X	X	X	X	X	X
Q6ZUJ8	Phosphoinositide 3-kinase adapter protein 1	PIK3AP1	90.4	X	X	X	X	X	X	X	X
Q70CQ4	Ubiquitin carboxyl-terminal hydrolase 31	USP31	146.654	X	X	X	X	X	X	X	X
Q76LX8	A disintegrin and metalloproteinase with thrombospondin motifs 13	ADAMTS13	153.606	X	X	X	X	X	X	X	X
Q7L1Q6	eIF5-mimic protein 2	BZW1	48.044	X	X	X	X	X	X	X	X
Q7L591	Docking protein 3	DOK3	53.29	X	X	X	X	X	X	X	X
Q86UX6	Serine/threonine-protein kinase 32C	STK32C	54.994	X	X	X	X	X	X	X	X
Q86VP3	Phosphofurin acidic cluster sorting protein 2	PACS2	97.703	X	X	X	X	X	X	X	X
Q86W56	Poly(ADP-ribose) glycohydrolase	PARG	111.114	X	X	X	X	X	X	X	X
Q86X55	Histone-arginine methyltransferase CARM1	CARM1	65.854	X	X	X	X	X	X	X	X
Q86XA9	HEAT repeat-containing protein 5A	HEATR5A	222.006	X	X	X	X	X	X	X	X
Q86XL3	Ankyrin repeat and LEM domain-containing protein 2	ANKLE2	104.117	X	X	X	X	X	X	X	X
Q86YL5	Testis development-related protein	TDRP	20.403	X	X	X	X	X	X	X	X
Q8IV04	Carabin	TBC1D10C	49.714	X	X	X	X	X	X	X	X
Q8IVB4	Sodium/hydrogen exchanger 9	SLC9A9	72.565	X	X	X	X	X	X	X	X
Q8IWF6	Protein DENND6A	DENND6A	69.575	X	X	X	X	X	X	X	X
Q8IYB8	ATP-dependent RNA helicase SUPV3L1, mitochondrial	SUPV3L1	87.992	X	X	X	X	X	X	X	X
Q8IYJ3	Synaptotagmin-like protein 1	SYTL1	61.856	X	X	X	X	X	X	X	X
Q8IZ07	Ankyrin repeat domain-containing protein 13A	ANKRD13A	67.619	X	X	X	X	X	X	X	X
Q8N183	NADH dehydrogenase [ubiquinone] 1 alpha subcomplex assembly factor 2	NDUFAF2	19.855	X	X	X	X	X	X	X	X
Q8N3P4	Vacuolar protein sorting-associated protein 8 homolog	VPS8	161.754	X	X	X	X	X	X	X	X
Q8N3U4	Cohesin subunit SA-2	STAG2	141.329	X	X	X	X	X	X	X	X
Q8N6T3	ADP-ribosylation factor GTPase-activating protein 1	ARFGAP1	44.666	X	X	X	X	X	X	X	X
Q8NAA5	Leucine-rich repeat-containing protein 75A	LRRC75A	37.779	X	X	X	X	X	X	X	X
Q8ND71	GTPase IMAP family member 8	GIMAP8	74.891	X	X	X	X	X	X	X	X
Q8NFH8	RalBP1-associated Eps domain-containing protein 2	REPS2	71.534	X	X	X	X	X	X	X	X
Q8TAQ2	SWI/SNF complex subunit SMARCC2	SMARCC2	132.881	X	X	X	X	X	X	X	X
Q8TBB5	Kelch domain-containing protein 4	KLHDC4	57.893	X	X	X	X	X	X	X	X
Q8TBZ3	WD repeat-containing protein 20	WDR20	62.894	X	X	X	X	X	X	X	X
Q8TCJ2	Dolichyl-diphosphooligosaccharide--protein glycosyltransferase subunit STT3B	STT3B	93.676	X	X	X	X	X	X	X	X
Q8TD16	Protein bicaudal D homolog 2	BICD2	93.535	X	X	X	X	X	X	X	X
Q8TD55	Pleckstrin homology domain-containing family O member 2	PLEKHO2	53.349	X	X	X	X	X	X	X	X
Q8TDY2	RB1-inducible coiled-coil protein 1	RB1CC1	183.094	X	X	X	X	X	X	X	X
Q8TEQ0	Sorting nexin-29	SNX29	91.255	X	X	X	X	X	X	X	X
Q8TEU7	Rap guanine nucleotide exchange factor 6	RAPGEF6	179.426	X	X	X	X	X	X	X	X
Q8WU90	Zinc finger CCCH domain-containing protein 15	ZC3H15	48.605	X	X	X	X	X	X	X	X
Q8WW12	PEST proteolytic signal-containing nuclear protein	PCNP	18.926	X	X	X	X	X	X	X	X
Q8WXE9	Stonin-2	STON2	101.166	X	X	X	X	X	X	X	X
Q8WYP5	Protein ELYS	AHCTF1	252.503	X	X	X	X	X	X	X	X
Q92522	Histone H1.10	H1-10	22.484	X	X	X	X	X	X	X	X
Q92562	Polyphosphoinositide phosphatase	FIG4	103.636	X	X	X	X	X	X	X	X
Q92615	La-related protein 4B	LARP4B	80.552	X	X	X	X	X	X	X	X
Q92797	Symplekin	SYMPK	141.151	X	X	X	X	X	X	X	X
Q92896	Golgi apparatus protein 1	GLG1	134.556	X	X	X	X	X	X	X	X
Q969Z0	FAST kinase domain-containing protein 4	TBRG4	70.738	X	X	X	X	X	X	X	X
Q96AC1	Fermitin family homolog 2	FERMT2	77.86	X	X	X	X	X	X	X	X
Q96AG4	Leucine-rich repeat-containing protein 59	LRRC59	34.931	X	X	X	X	X	X	X	X
Q96AQ6	Pre-B-cell leukemia transcription factor-interacting protein 1	PBXIP1	80.642	X	X	X	X	X	X	X	X
Q96CT7	Coiled-coil domain-containing protein 124	CCDC124	25.835	X	X	X	X	X	X	X	X
Q96DM3	Regulator of MON1-CCZ1 complex	RMC1	74.976	X	X	X	X	X	X	X	X
Q96FW1	Ubiquitin thioesterase OTUB1	OTUB1	31.285	X	X	X	X	X	X	X	X
Q96GQ7	Probable ATP-dependent RNA helicase DDX27	DDX27	89.834	X	X	X	X	X	X	X	X
Q96HE7	ERO1-like protein alpha	ERO1A	54.392	X	X	X	X	X	X	X	X
Q96I99	Succinate--CoA ligase [GDP-forming] subunit beta, mitochondrial	SUCLG2	46.51	X	X	X	X	X	X	X	X
Q96IY4	Carboxypeptidase B2	CPB2	48.424	X	X	X	X	X	X	X	X
Q96JJ3	Engulfment and cell motility protein 2	ELMO2	82.616	X	X	X	X	X	X	X	X
Q96K21	Abscission/NoCut checkpoint regulator	ZFYVE19	51.546	X	X	X	X	X	X	X	X
Q96MK2	RIPOR family member 3	RIPOR3	105.292	X	X	X	X	X	X	X	X
Q96PE3	Inositol polyphosphate-4-phosphatase type I A	INPP4A	109.956	X	X	X	X	X	X	X	X
Q96RP9	Elongation factor G, mitochondrial	GFM1	83.474	X	X	X	X	X	X	X	X
Q96RS0	Trimethylguanosine synthase	TGS1	96.623	X	X	X	X	X	X	X	X
Q96S38	Ribosomal protein S6 kinase delta-1	RPS6KC1	118.683	X	X	X	X	X	X	X	X
Q96S44	EKC/KEOPS complex subunit TP53RK	TP53RK	28.16	X	X	X	X	X	X	X	X
Q96T66	Nicotinamide/nicotinic acid mononucleotide adenylyltransferase 3	NMNAT3	28.321	X	X	X	X	X	X	X	X
Q99615	DnaJ homolog subfamily C member 7	DNAJC7	56.439	X	X	X	X	X	X	X	X
Q99714	3-hydroxyacyl-CoA dehydrogenase type-2	HSD17B10	26.923	X	X	X	X	X	X	X	X
Q99808	Equilibrative nucleoside transporter 1	SLC29A1	50.222	X	X	X	X	X	X	X	X
Q9BRR9	Rho GTPase-activating protein 9	ARHGAP9	83.26	X	X	X	X	X	X	X	X
Q9BZE4	GTP-binding protein 4	GTPBP4	73.965	X	X	X	X	X	X	X	X
Q9H0U3	Magnesium transporter protein 1	MAGT1	38.038	X	X	X	X	X	X	X	X
Q9H0X4	Protein FAM234A	FAM234A	59.661	X	X	X	X	X	X	X	X
Q9H1K0	Rabenosyn-5	RBSN	88.87	X	X	X	X	X	X	X	X
Q9H3N1	Thioredoxin-related transmembrane protein 1	TMX1	31.789	X	X	X	X	X	X	X	X
Q9H425	Uncharacterized protein C1orf198	C1orf198	36.346	X	X	X	X	X	X	X	X
Q9H444	Charged multivesicular body protein 4b	CHMP4B	24.951	X	X	X	X	X	X	X	X
Q9H6T3	RNA polymerase II-associated protein 3	RPAP3	75.72	X	X	X	X	X	X	X	X
Q9H7J1	Protein phosphatase 1 regulatory subunit 3E	PPP1R3E	30.641	X	X	X	X	X	X	X	X
Q9H939	Proline-serine-threonine phosphatase-interacting protein 2	PSTPIP2	38.858	X	X	X	X	X	X	X	X
Q9H9B4	Sideroflexin-1	SFXN1	35.62	X	X	X	X	X	X	X	X
Q9H9E3	Conserved oligomeric Golgi complex subunit 4	COG4	89.083	X	X	X	X	X	X	X	X
Q9HAV4	Exportin-5	XPO5	136.313	X	X	X	X	X	X	X	X
Q9HBR0	Solute carrier family 38 member 10	SLC38A10	119.764	X	X	X	X	X	X	X	X
Q9HC38	Glyoxalase domain-containing protein 4	GLOD4	34.794	X	X	X	X	X	X	X	X
Q9HCD5	Nuclear receptor coactivator 5	NCOA5	65.537	X	X	X	X	X	X	X	X
Q9HCU5	Prolactin regulatory element-binding protein	PREB	45.468	X	X	X	X	X	X	X	X
Q9NQ79	Cartilage acidic protein 1	CRTAC1	71.422	X	X	X	X	X	X	X	X
Q9NQY0	Bridging integrator 3	BIN3	29.664	X	X	X	X	X	X	X	X
Q9NTZ6	RNA-binding protein 12	RBM12	97.397	X	X	X	X	X	X	X	X
Q9NUJ1	Palmitoyl-protein thioesterase ABHD10, mitochondrial	ABHD10	33.932	X	X	X	X	X	X	X	X
Q9NV96	Cell cycle control protein 50A	TMEM30A	40.686	X	X	X	X	X	X	X	X
Q9NVA2	Septin-11	SEPTIN11	49.399	X	X	X	X	X	X	X	X
Q9NVH1	DnaJ homolog subfamily C member 11	DNAJC11	63.276	X	X	X	X	X	X	X	X
Q9NW15	Anoctamin-10	ANO10	76.33	X	X	X	X	X	X	X	X
Q9NXH8	Torsin-4A	TOR4A	46.914	X	X	X	X	X	X	X	X
Q9NYF8	Bcl-2-associated transcription factor 1	BCLAF1	106.124	X	X	X	X	X	X	X	X
Q9NZ01	Very-long-chain enoyl-CoA reductase	TECR	36.037	X	X	X	X	X	X	X	X
Q9NZ32	Actin-related protein 10	ACTR10	46.307	X	X	X	X	X	X	X	X
Q9NZN3	EH domain-containing protein 3	EHD3	60.887	X	X	X	X	X	X	X	X
Q9P253	Vacuolar protein sorting-associated protein 18 homolog	VPS18	110.186	X	X	X	X	X	X	X	X
Q9P2Q2	FERM domain-containing protein 4A	FRMD4A	115.457	X	X	X	X	X	X	X	X
Q9P2R7	Succinate--CoA ligase [ADP-forming] subunit beta, mitochondrial	SUCLA2	50.316	X	X	X	X	X	X	X	X
Q9UEU0	Vesicle transport through interaction with t-SNAREs homolog 1B	VTI1B	26.69	X	X	X	X	X	X	X	X
Q9UHD1	Cysteine and histidine-rich domain-containing protein 1	CHORDC1	37.489	X	X	X	X	X	X	X	X
Q9UHG3	Prenylcysteine oxidase 1	PCYOX1	56.64	X	X	X	X	X	X	X	X
Q9UHW9	Solute carrier family 12 member 6	SLC12A6	127.62	X	X	X	X	X	X	X	X
Q9UIJ7	GTP:AMP phosphotransferase AK3, mitochondrial	AK3	25.566	X	X	X	X	X	X	X	X
Q9UK59	Lariat debranching enzyme	DBR1	61.557	X	X	X	X	X	X	X	X
Q9UKD2	mRNA turnover protein 4 homolog	MRTO4	27.56	X	X	X	X	X	X	X	X
Q9UKM9	RNA-binding protein Raly	RALY	32.463	X	X	X	X	X	X	X	X
Q9UQ35	Serine/arginine repetitive matrix protein 2	SRRM2	299.619	X	X	X	X	X	X	X	X
Q9Y224	RNA transcription, translation and transport factor protein	RTRAF	28.069	X	X	X	X	X	X	X	X
Q9Y2I8	WD repeat-containing protein 37	WDR37	54.665	X	X	X	X	X	X	X	X
Q9Y2Q3	Glutathione S-transferase kappa 1	GSTK1	25.495	X	X	X	X	X	X	X	X
Q9Y2W2	WW domain-binding protein 11	WBP11	69.997	X	X	X	X	X	X	X	X
Q9Y305	Acyl-coenzyme A thioesterase 9, mitochondrial	ACOT9	49.902	X	X	X	X	X	X	X	X
Q9Y371	Endophilin-B1	SH3GLB1	40.795	X	X	X	X	X	X	X	X
Q9Y3A5	Ribosome maturation protein SBDS	SBDS	28.764	X	X	X	X	X	X	X	X
Q9Y4P8	WD repeat domain phosphoinositide-interacting protein 2	WIPI2	49.408	X	X	X	X	X	X	X	X
Q9Y5A7	NEDD8 ultimate buster 1	NUB1	70.54	X	X	X	X	X	X	X	X
Q9Y5K5	Ubiquitin carboxyl-terminal hydrolase isozyme L5	UCHL5	37.607	X	X	X	X	X	X	X	X
Q9Y608	Leucine-rich repeat flightless-interacting protein 2	LRRFIP2	82.173	X	X	X	X	X	X	X	X
Q9Y617	Phosphoserine aminotransferase	PSAT1	40.423	X	X	X	X	X	X	X	X
Q9Y6A5	Transforming acidic coiled-coil-containing protein 3	TACC3	90.36	X	X	X	X	X	X	X	X
Q9Y6G9	Cytoplasmic dynein 1 light intermediate chain 1	DYNC1LI1	56.579	X	X	X	X	X	X	X	X
A0A0B4J2D5	Putative glutamine amidotransferase-like class 1 domain-containing protein 3B, mitochondrial	GATD3B	28.141	X	X	X	X	X	X	X	X
A3KMH1	von Willebrand factor A domain-containing protein 8	VWA8	214.825	X	X	X	X	X	X	X	X
A8K2U0	Alpha-2-macroglobulin-like protein 1	A2ML1	161.109	X	X	X	X	X	X	X	X
O00161	Synaptosomal-associated protein 23	SNAP23	23.354	X	X	X	X	X	X	X	X
O00233	26S proteasome non-ATPase regulatory subunit 9	PSMD9	24.68	X	X	X	X	X	X	X	X
O00299	Chloride intracellular channel protein 1	CLIC1	26.922	X	X	X	X	X	X	X	X
O00308	NEDD4-like E3 ubiquitin-protein ligase WWP2	WWP2	98.914	X	X	X	X	X	X	X	X
O00459	Phosphatidylinositol 3-kinase regulatory subunit beta	PIK3R2	81.544	X	X	X	X	X	X	X	X
O00487	26S proteasome non-ATPase regulatory subunit 14	PSMD14	34.577	X	X	X	X	X	X	X	X
O00571	ATP-dependent RNA helicase DDX3X	DDX3X	73.246	X	X	X	X	X	X	X	X
O00625	Pirin	PIR	32.113	X	X	X	X	X	X	X	X
O00764	Pyridoxal kinase	PDXK	35.102	X	X	X	X	X	X	X	X
O14497	AT-rich interactive domain-containing protein 1A	ARID1A	242.048	X	X	X	X	X	X	X	X
O14727	Apoptotic protease-activating factor 1	APAF1	141.843	X	X	X	X	X	X	X	X
O14737	Programmed cell death protein 5	PDCD5	14.285	X	X	X	X	X	X	X	X
O15042	U2 snRNP-associated SURP motif-containing protein	U2SURP	118.29	X	X	X	X	X	X	X	X
O15498	Synaptobrevin homolog YKT6	YKT6	22.417	X	X	X	X	X	X	X	X
O43294	Transforming growth factor beta-1-induced transcript 1 protein	TGFB1I1	49.814	X	X	X	X	X	X	X	X
O43324	Eukaryotic translation elongation factor 1 epsilon-1	EEF1E1	19.807	X	X	X	X	X	X	X	X
O43396	Thioredoxin-like protein 1	TXNL1	32.251	X	X	X	X	X	X	X	X
O43399	Tumor protein D54	TPD52L2	22.237	X	X	X	X	X	X	X	X
O43681	ATPase GET3	GET3	38.792	X	X	X	X	X	X	X	X
O75167	Phosphatase and actin regulator 2	PHACTR2	69.7	X	X	X	X	X	X	X	X
O75326	Semaphorin-7A	SEMA7A	74.824	X	X	X	X	X	X	X	X
O75351	Vacuolar protein sorting-associated protein 4B	VPS4B	49.303	X	X	X	X	X	X	X	X
O75475	PC4 and SFRS1-interacting protein	PSIP1	60.104	X	X	X	X	X	X	X	X
O75530	Polycomb protein EED	EED	50.197	X	X	X	X	X	X	X	X
O75534	Cold shock domain-containing protein E1	CSDE1	88.885	X	X	X	X	X	X	X	X
O75676	Ribosomal protein S6 kinase alpha-4	RPS6KA4	85.605	X	X	X	X	X	X	X	X
O75832	26S proteasome non-ATPase regulatory subunit 10	PSMD10	24.426	X	X	X	X	X	X	X	X
O75882	Attractin	ATRN	158.542	X	X	X	X	X	X	X	X
O75934	Pre-mRNA-splicing factor SPF27	BCAS2	26.133	X	X	X	X	X	X	X	X
O75937	DnaJ homolog subfamily C member 8	DNAJC8	29.839	X	X	X	X	X	X	X	X
O75995	SAM and SH3 domain-containing protein 3	SASH3	41.594	X	X	X	X	X	X	X	X
O76031	ATP-dependent Clp protease ATP-binding subunit clpX-like, mitochondrial	CLPX	69.224	X	X	X	X	X	X	X	X
O94766	Galactosylgalactosylxylosylprotein 3-beta-glucuronosyltransferase 3	B3GAT3	37.122	X	X	X	X	X	X	X	X
O94829	Importin-13	IPO13	108.198	X	X	X	X	X	X	X	X
O94929	Actin-binding LIM protein 3	ABLIM3	77.802	X	X	X	X	X	X	X	X
O95155	Ubiquitin conjugation factor E4 B	UBE4B	146.184	X	X	X	X	X	X	X	X
O95400	CD2 antigen cytoplasmic tail-binding protein 2	CD2BP2	37.647	X	X	X	X	X	X	X	X
O95630	STAM-binding protein	STAMBP	48.077	X	X	X	X	X	X	X	X
O95816	BAG family molecular chaperone regulator 2	BAG2	23.771	X	X	X	X	X	X	X	X
O95831	Apoptosis-inducing factor 1, mitochondrial	AIFM1	66.9	X	X	X	X	X	X	X	X
O96008	Mitochondrial import receptor subunit TOM40 homolog	TOMM40	37.893	X	X	X	X	X	X	X	X
P00367	Glutamate dehydrogenase 1, mitochondrial	GLUD1	61.398	X	X	X	X	X	X	X	X
P00390	Glutathione reductase, mitochondrial	GSR	56.257	X	X	X	X	X	X	X	X
P00451	Coagulation factor VIII	F8	267.015	X	X	X	X	X	X	X	X
P00734	Prothrombin	F2	70.037	X	X	X	X	X	X	X	X
P00738	Haptoglobin	HP	45.205	X	X	X	X	X	X	X	X
P00742	Coagulation factor X	F10	54.731	X	X	X	X	X	X	X	X
P01011	Alpha-1-antichymotrypsin	SERPINA3	47.65	X	X	X	X	X	X	X	X
P02042	Hemoglobin subunit delta	HBD	16.056	X	X	X	X	X	X	X	X
P02656	Apolipoprotein C-III	APOC3	10.853	X	X	X	X	X	X	X	X
P02747	Complement C1q subcomponent subunit C	C1QC	25.773	X	X	X	X	X	X	X	X
P02749	Beta-2-glycoprotein 1	APOH	38.3	X	X	X	X	X	X	X	X
P04217	Alpha-1B-glycoprotein	A1BG	54.252	X	X	X	X	X	X	X	X
P04792	Heat shock protein beta-1	HSPB1	22.783	X	X	X	X	X	X	X	X
P04899	Guanine nucleotide-binding protein G(i) subunit alpha-2	GNAI2	40.452	X	X	X	X	X	X	X	X
P05107	Integrin beta-2	ITGB2	84.794	X	X	X	X	X	X	X	X
P05787	Keratin, type II cytoskeletal 8	KRT8	53.706	X	X	X	X	X	X	X	X
P06702	Protein S100-A9	S100A9	13.241	X	X	X	X	X	X	X	X
P07093	Glia-derived nexin	SERPINE2	44.005	X	X	X	X	X	X	X	X
P07099	Epoxide hydrolase 1	EPHX1	52.949	X	X	X	X	X	X	X	X
P07339	Cathepsin D	CTSD	44.551	X	X	X	X	X	X	X	X
P07360	Complement component C8 gamma chain	C8G	22.276	X	X	X	X	X	X	X	X
P07910	Heterogeneous nuclear ribonucleoproteins C1/C2	HNRNPC	33.669	X	X	X	X	X	X	X	X
P08729	Keratin, type II cytoskeletal 7	KRT7	51.385	X	X	X	X	X	X	X	X
P09105	Hemoglobin subunit theta-1	HBQ1	15.508	X	X	X	X	X	X	X	X
P09493	Tropomyosin alpha-1 chain	TPM1	32.708	X	X	X	X	X	X	X	X
P09661	U2 small nuclear ribonucleoprotein A'	SNRPA1	28.415	X	X	X	X	X	X	X	X
P0CAP2	DNA-directed RNA polymerase II subunit GRINL1A	POLR2M	41.739	X	X	X	X	X	X	X	X
P10644	cAMP-dependent protein kinase type I-alpha regulatory subunit	PRKAR1A	42.981	X	X	X	X	X	X	X	X
P10645	Chromogranin-A	CHGA	50.689	X	X	X	X	X	X	X	X
P11047	Laminin subunit gamma-1	LAMC1	177.608	X	X	X	X	X	X	X	X
P11172	Uridine 5'-monophosphate synthase	UMPS	52.22	X	X	X	X	X	X	X	X
P11182	Lipoamide acyltransferase component of branched-chain alpha-keto acid dehydrogenase complex, mitochondrial	DBT	53.487	X	X	X	X	X	X	X	X
P12081	Histidine--tRNA ligase, cytoplasmic	HARS1	57.411	X	X	X	X	X	X	X	X
P13073	Cytochrome c oxidase subunit 4 isoform 1, mitochondrial	COX4I1	19.578	X	X	X	X	X	X	X	X
P14324	Farnesyl pyrophosphate synthase	FDPS	48.275	X	X	X	X	X	X	X	X
P17213	Bactericidal permeability-increasing protein	BPI	53.901	X	X	X	X	X	X	X	X
P18440	Arylamine N-acetyltransferase 1	NAT1	33.898	X	X	X	X	X	X	X	X
P18621	Large ribosomal subunit protein uL22	RPL17	21.397	X	X	X	X	X	X	X	X
P18754	Regulator of chromosome condensation	RCC1	44.969	X	X	X	X	X	X	X	X
P19623	Spermidine synthase	SRM	33.824	X	X	X	X	X	X	X	X
P20592	Interferon-induced GTP-binding protein Mx2	MX2	82.088	X	X	X	X	X	X	X	X
P20618	Proteasome subunit beta type-1	PSMB1	26.49	X	X	X	X	X	X	X	X
P21281	V-type proton ATPase subunit B, brain isoform	ATP6V1B2	56.5	X	X	X	X	X	X	X	X
P21912	Succinate dehydrogenase [ubiquinone] iron-sulfur subunit, mitochondrial	SDHB	31.629	X	X	X	X	X	X	X	X
P21964	Catechol O-methyltransferase	COMT	30.037	X	X	X	X	X	X	X	X
P22033	Methylmalonyl-CoA mutase, mitochondrial	MMUT	83.135	X	X	X	X	X	X	X	X
P22891	Vitamin K-dependent protein Z	PROZ	44.744	X	X	X	X	X	X	X	X
P23141	Liver carboxylesterase 1	CES1	62.523	X	X	X	X	X	X	X	X
P23469	Receptor-type tyrosine-protein phosphatase epsilon	PTPRE	80.641	X	X	X	X	X	X	X	X
P23786	Carnitine O-palmitoyltransferase 2, mitochondrial	CPT2	73.779	X	X	X	X	X	X	X	X
P26440	Isovaleryl-CoA dehydrogenase, mitochondrial	IVD	46.652	X	X	X	X	X	X	X	X
P26599	Polypyrimidine tract-binding protein 1	PTBP1	59.632	X	X	X	X	X	X	X	X
P28062	Proteasome subunit beta type-8	PSMB8	30.354	X	X	X	X	X	X	X	X
P28482	Mitogen-activated protein kinase 1	MAPK1	41.39	X	X	X	X	X	X	X	X
P29965	CD40 ligand	CD40LG	29.273	X	X	X	X	X	X	X	X
P30040	Endoplasmic reticulum resident protein 29	ERP29	28.992	X	X	X	X	X	X	X	X
P30044	Peroxiredoxin-5, mitochondrial	PRDX5	22.085	X	X	X	X	X	X	X	X
P30260	Cell division cycle protein 27 homolog	CDC27	91.87	X	X	X	X	X	X	X	X
P30626	Sorcin	SRI	21.674	X	X	X	X	X	X	X	X
P31146	Coronin-1A	CORO1A	51.029	X	X	X	X	X	X	X	X
P31942	Heterogeneous nuclear ribonucleoprotein H3	HNRNPH3	36.924	X	X	X	X	X	X	X	X
P34913	Bifunctional epoxide hydrolase 2	EPHX2	62.616	X	X	X	X	X	X	X	X
P35249	Replication factor C subunit 4	RFC4	39.681	X	X	X	X	X	X	X	X
P35251	Replication factor C subunit 1	RFC1	128.257	X	X	X	X	X	X	X	X
P35269	General transcription factor IIF subunit 1	GTF2F1	58.243	X	X	X	X	X	X	X	X
P35443	Thrombospondin-4	THBS4	105.871	X	X	X	X	X	X	X	X
P35659	Protein DEK	DEK	42.675	X	X	X	X	X	X	X	X
P36507	Dual specificity mitogen-activated protein kinase kinase 2	MAP2K2	44.424	X	X	X	X	X	X	X	X
P36551	Oxygen-dependent coproporphyrinogen-III oxidase, mitochondrial	CPOX	50.153	X	X	X	X	X	X	X	X
P36959	GMP reductase 1	GMPR	37.419	X	X	X	X	X	X	X	X
P37198	Nuclear pore glycoprotein p62	NUP62	53.257	X	X	X	X	X	X	X	X
P37840	Alpha-synuclein	SNCA	14.46	X	X	X	X	X	X	X	X
P39019	Small ribosomal subunit protein eS19	RPS19	16.062	X	X	X	X	X	X	X	X
P40121	Macrophage-capping protein	CAPG	38.499	X	X	X	X	X	X	X	X
P42226	Signal transducer and activator of transcription 6	STAT6	94.134	X	X	X	X	X	X	X	X
P42574	Caspase-3	CASP3	31.609	X	X	X	X	X	X	X	X
P43378	Tyrosine-protein phosphatase non-receptor type 9	PTPN9	68.021	X	X	X	X	X	X	X	X
P46060	Ran GTPase-activating protein 1	RANGAP1	63.543	X	X	X	X	X	X	X	X
P46108	Adapter molecule crk	CRK	33.83	X	X	X	X	X	X	X	X
P46781	Small ribosomal subunit protein uS4	RPS9	22.592	X	X	X	X	X	X	X	X
P46926	Glucosamine-6-phosphate isomerase 1	GNPDA1	32.669	X	X	X	X	X	X	X	X
P47712	Cytosolic phospholipase A2	PLA2G4A	85.241	X	X	X	X	X	X	X	X
P48507	Glutamate--cysteine ligase regulatory subunit	GCLM	30.726	X	X	X	X	X	X	X	X
P49247	Ribose-5-phosphate isomerase	RPIA	33.273	X	X	X	X	X	X	X	X
P49354	Protein farnesyltransferase/geranylgeranyltransferase type-1 subunit alpha	FNTA	44.41	X	X	X	X	X	X	X	X
P49755	Transmembrane emp24 domain-containing protein 10	TMED10	24.975	X	X	X	X	X	X	X	X
P50453	Serpin B9	SERPINB9	42.403	X	X	X	X	X	X	X	X
P50454	Serpin H1	SERPINH1	46.441	X	X	X	X	X	X	X	X
P50991	T-complex protein 1 subunit delta	CCT4	57.924	X	X	X	X	X	X	X	X
P51114	RNA-binding protein FXR1	FXR1	69.723	X	X	X	X	X	X	X	X
P51148	Ras-related protein Rab-5C	RAB5C	23.481	X	X	X	X	X	X	X	X
P51159	Ras-related protein Rab-27A	RAB27A	24.865	X	X	X	X	X	X	X	X
P51790	H(+)/Cl(-) exchange transporter 3	CLCN3	90.966	X	X	X	X	X	X	X	X
P51813	Cytoplasmic tyrosine-protein kinase BMX	BMX	78.013	X	X	X	X	X	X	X	X
P52565	Rho GDP-dissociation inhibitor 1	ARHGDIA	23.208	X	X	X	X	X	X	X	X
P52630	Signal transducer and activator of transcription 2	STAT2	97.918	X	X	X	X	X	X	X	X
P53007	Tricarboxylate transport protein, mitochondrial	SLC25A1	34.012	X	X	X	X	X	X	X	X
P55058	Phospholipid transfer protein	PLTP	54.74	X	X	X	X	X	X	X	X
P55209	Nucleosome assembly protein 1-like 1	NAP1L1	45.374	X	X	X	X	X	X	X	X
P55809	Succinyl-CoA:3-ketoacid coenzyme A transferase 1, mitochondrial	OXCT1	56.156	X	X	X	X	X	X	X	X
P56202	Cathepsin W	CTSW	42.119	X	X	X	X	X	X	X	X
P58166	Inhibin beta E chain	INHBE	38.56	X	X	X	X	X	X	X	X
P58335	Anthrax toxin receptor 2	ANTXR2	53.663	X	X	X	X	X	X	X	X
P60174	Triosephosphate isomerase	TPI1	26.669	X	X	X	X	X	X	X	X
P61020	Ras-related protein Rab-5B	RAB5B	23.706	X	X	X	X	X	X	X	X
P61081	NEDD8-conjugating enzyme Ubc12	UBE2M	20.899	X	X	X	X	X	X	X	X
P61163	Alpha-centractin	ACTR1A	42.613	X	X	X	X	X	X	X	X
P61247	Small ribosomal subunit protein eS1	RPS3A	29.947	X	X	X	X	X	X	X	X
P61962	DDB1- and CUL4-associated factor 7	DCAF7	38.925	X	X	X	X	X	X	X	X
P62269	Small ribosomal subunit protein uS13	RPS18	17.72	X	X	X	X	X	X	X	X
P62424	Large ribosomal subunit protein eL8	RPL7A	29.994	X	X	X	X	X	X	X	X
P62805	Histone H4	H4C16	11.365	X	X	X	X	X	X	X	X
P63279	SUMO-conjugating enzyme UBC9	UBE2I	18.008	X	X	X	X	X	X	X	X
P67936	Tropomyosin alpha-4 chain	TPM4	28.519	X	X	X	X	X	X	X	X
P78560	Death domain-containing protein CRADD	CRADD	22.745	X	X	X	X	X	X	X	X
P80217	Interferon-induced 35 kDa protein	IFI35	31.545	X	X	X	X	X	X	X	X
P83111	Serine beta-lactamase-like protein LACTB, mitochondrial	LACTB	60.692	X	X	X	X	X	X	X	X
Q00796	Sorbitol dehydrogenase	SORD	38.324	X	X	X	X	X	X	X	X
Q01543	Friend leukemia integration 1 transcription factor	FLI1	50.983	X	X	X	X	X	X	X	X
Q02818	Nucleobindin-1	NUCB1	53.879	X	X	X	X	X	X	X	X
Q03519	Antigen peptide transporter 2	TAP2	75.663	X	X	X	X	X	X	X	X
[truncated: 4,791 more rows]
