# Supplementary material for: Toward the Development of a Novel Newborn Screening Modality: In-Depth Nontargeted Proteome Analysis of Dried Blood Spots with a Robotic Pipeline Using Low-Cost Iron Powders
Source: Anal Chem. 2025 Aug 12;97(33):17992–8000. doi: 10.1021/acs.analchem.5c01720 (PMC12392252; doi:10.1021/acs.analchem.5c01720)
Supplement: Supplementary file 2 [file ac5c01720_si_002.xlsx]

## Sheet: Info
Supporting Information
Toward the development of a novel newborn screening modality: In-depth non-targeted proteome analysis of dried blood spots with a robotic pipeline using low-cost iron powders.
Daisuke Nakajima, Masaki Ishikawa, Ryo Konno, Yusei Okuda, Hideo Sasai, Osamu Ohara, Yusuke Kawashima
Department of Applied Genomics, Kazusa DNA Research Institute
	SUPPLEMENTAL INFORMATION
	This Excel file contains list of DBS protein groups identified using SCP, NANDA, and auto-NANDA.

## Sheet: Table S2-1
Table S2-1. List of DBS protein groups identified using SCP, NANDA, and auto-NANDA.
Uniprot Ac.	Protein name	Gene name	Molecular Weight (kDa)	RUSP genesa, b	OMIM genesa,c	SCP-1d	SCP-2d	SCP-3d	SCP-4d	NANDA-1d	NANDA-2d	NANDA-3d	NANDA-4d	Auto-NANDA-1d	Auto-NANDA-2d	Auto-NANDA-3d	Auto-NANDA-4d	Auto-NANDA-1e	Auto-NANDA-2e	Auto-NANDA-3e	Auto-NANDA-4e
P04114	Apolipoprotein B-100	APOB	515.553		X	58	100	77	75	28	33	35	32	33	24	29	23	147	135	136	144
P02549	Spectrin alpha chain, erythrocytic 1	SPTA1	280.019		X	46	71	67	40	25	27	22	23	24	30	33	28	97	101	94	96
P11277	Spectrin beta chain, erythrocytic	SPTB	246.47		X	45	45	45	45	24	26	19	27	39	21	34	42	85	85	85	84
Q15149	Plectin	PLEC	531.798		X	658	509	679	704	848	576	760	811	1002	275	557	297	117	116	116	122
P21333	Filamin-A	FLNA	280.742		X	81	39	53	63	143	359	327	185	96	85	84	86	67	58	67	64
P35579	Myosin-9	MYH9	226.536		X	131	198	122	176	110	188	211	104	57	51	50	47	55	55	61	59
P16157	Ankyrin-1	ANK1	206.27		X	14	33	44	19	22	22	20	18	18	41	22	46	52	53	52	55
P01024	Complement C3	C3	187.152		X	62	41	71	42	35	30	36	33	58	64	57	48	58	59	56	57
P15924	Desmoplakin	DSP	331.78		X	127	147	140	269	792	1760	1079	241	609	1578	826	1139	30	24	31	40
Q9Y490	Talin-1	TLN1	269.773			26	12	17	27	39	43	34	57	49	67	52	56	45	43	47	48
Q5T4S7	E3 ubiquitin-protein ligase UBR4	UBR4	573.853			34	436	378	306	457	174	130	407	122	313	895	124	67	67	70	69
Q9UPN3	Microtubule-actin cross-linking factor 1, isoforms 1/2/3/4/5	MACF1	838.323		X	503	2006	985	1488	1674	1265	2083	1888	585	383	452	456	98	87	104	104
Q14204	Cytoplasmic dynein 1 heavy chain 1	DYNC1H1	532.418		X	676	1012	598	326	370	1644	936	271	181	244	160	484	72	77	76	78
P02671	Fibrinogen alpha chain	FGA	94.975		X	4	16	11	5	7	8	6	3	4	4	3	4	36	37	35	36
P02751	Fibronectin	FN1	272.323		X	16	77	37	21	26	25	33	22	16	19	16	17	42	42	43	45
Q01082	Spectrin beta chain, non-erythrocytic 1	SPTBN1	274.614		X	1077	400	664	446	178	326	625	462	546	491	555	470	59	58	59	59
Q96RL7	Intermembrane lipid transfer protein VPS13A	VPS13A	360.285		X	564	404	134	160	476	329	390	520	85	91	85	83	48	50	46	47
P01023	Alpha-2-macroglobulin	A2M	163.292			70	47	64	70	156	111	139	183	173	262	143	276	29	31	30	30
P04264	Keratin, type II cytoskeletal 1	KRT1	66.038		X	9	7	6	11	146	378	121	117	444	466	441	179	13	13	20	20
P18206	Vinculin	VCL	123.801		X	61	30	61	58	797	935	1092	946	492	654	476	508	28	28	29	30
Q15075	Early endosome antigen 1	EEA1	162.468			244	87	178	192	873	879	2705	1208	1020	910	353	1001	31	31	33	31
Q7Z6Z7	E3 ubiquitin-protein ligase HUWE1	HUWE1	481.899		X	77	44	141	242	306	97	306	424	709	1519	1091	2014	41	36	40	41
O75116	Rho-associated protein kinase 2	ROCK2	160.903			400	67	1105	95	256	821	481	122	162	127	108	140	32	33	34	32
P02768	Albumin	ALB	69.365		X	3	4	5	4	14	11	10	13	7	6	7	8	26	25	24	26
P12259	Coagulation factor V	F5	251.709		X	254	472	933	724	500	508	525	570	306	282	403	339	35	35	34	36
P50851	Lipopolysaccharide-responsive and beige-like anchor protein	LRBA	319.112		X	275	1085	301	357	598	374	221	218	236	168	222	178	35	35	37	34
Q709C8	Intermembrane lipid transfer protein VPS13C	VPS13C	422.398		X	462	545	484	395	364	569	440	356	297	337	834	722	51	56	58	55
P11171	Protein 4.1	EPB41	97.018		X	71	111	99	50	21	19	18	35	28	23	24	22	26	25	28	25
Q14789	Golgin subfamily B member 1	GOLGB1	376.027			864	911	1186	1325				4380	1151	1488	696	1452	32	37	44	42
O60610	Protein diaphanous homolog 1	DIAPH1	141.35		X	98	48	52	129	267	261	189	252	469	509	438	381	25	28	26	26
Q92614	Unconventional myosin-XVIIIa	MYO18A	233.116			248	470	188	274	565	486	549	378	623	160	371	829	54	52	54	54
Q9Y4D1	Disheveled-associated activator of morphogenesis 1	DAAM1	123.474			261	499	509	168	942	929	822	972	1463	2035	1351	1494	23	22	20	23
P04275	von Willebrand factor	VWF	309.27		X	286	313	331	33	811	408	612	845	377	380	318	346	31	31	33	31
P35908	Keratin, type II cytoskeletal 2 epidermal	KRT2	65.433		X	29	55	13	55	705	1005	689	490	616	938	740	378	11	9	10	15
Q92508	Piezo-type mechanosensitive ion channel component 1	PIEZO1	286.794		X	300	314	407	253	462	429	96	502	1217	563	485	566	27	24	26	25
P02647	Apolipoprotein A-I	APOA1	30.777		X	21	14	22	20	46	52	53	55	11	15	10	10	22	18	20	20
P02730	Band 3 anion transport protein	SLC4A1	101.795		X	7	10	9	9	6	13	5	9	8	8	8	9	23	21	22	23
P06727	Apolipoprotein A-IV	APOA4	45.373			86	136	98	98	240	230	313	194	35	45	39	37	23	23	26	24
P49327	Fatty acid synthase	FASN	273.431			686	456	527	1133	142	177	311	95	1611	66	448	1004	33	34	34	34
P55072	Transitional endoplasmic reticulum ATPase	VCP	89.322		X	18	117	23	47	12	12	17	12	342	10	351	6	20	21	21	22
Q00610	Clathrin heavy chain 1	CLTC	191.617		X	477	519	614	335	227	193	165	222	203	33	93	490	25	23	27	25
P16452	Protein 4.2	EPB42	77.008		X	39	58	81	43	31	29	25	26	47	49	53	64	22	21	23	22
P35527	Keratin, type I cytoskeletal 9	KRT9	62.066		X	25	11	12	14	263	888	402	333	1345	1128	321	444	10	10	14	13
P01031	Complement C5	C5	188.308		X	447	248	246	230	177	156	175	158	648	752	744	740	22	22	23	23
P02675	Fibrinogen beta chain	FGB	55.931		X	5	17	10	6	5	7	8	5	3	3	4	3	19	19	21	20
Q14624	Inter-alpha-trypsin inhibitor heavy chain H4	ITIH4	103.358			204	115	249	132	403	420	242	554	253	374	328	332	21	20	20	21
Q16531	DNA damage-binding protein 1	DDB1	126.97		X	706	334	904	1205	1202	1012	873	1301	809	1276	230	391	21	22	21	20
P13645	Keratin, type I cytoskeletal 10	KRT10	58.827		X	20	21	8	22	95	91	56	43	23	485	30	29	9	5	7	10
P50990	T-complex protein 1 subunit theta	CCT8	59.619			1044	559	702	438	222	212	282	294	449	881	1133	1132	21	22	22	22
O15439	ATP-binding cassette sub-family C member 4	ABCC4	149.528			558	565	579	649	1121	1136	959	1296	534	2161	1370	2066	23	21	24	21
O75165	DnaJ homolog subfamily C member 13	DNAJC13	254.422			1644	486	319	989	467	328	321	478	1977	2747	1275	1220	34	37	36	34
P01009	Alpha-1-antitrypsin	SERPINA1	46.735		X	32	18	26	23	196	146	115	98	129	117	110	88	21	18	21	20
P02679	Fibrinogen gamma chain	FGG	51.511		X	6	22	14	7	8	10	9	6	5	5	5	5	18	18	16	19
P35580	Myosin-10	MYH10	229.002			965	764	910	440	614	633	599	772	2031	603	1279	1044	34	37	34	38
P43304	Glycerol-3-phosphate dehydrogenase, mitochondrial	GPD2	80.852		X	1274	1282	997	1242	1125	1184	1313	1209	1023	1310	1139	1000	17	18	17	19
P46939	Utrophin	UTRN	394.474			489		1636	968	1075	488	820	1134	1681	1449	1230	1380	45	43	54	52
Q14008	Cytoskeleton-associated protein 5	CKAP5	225.499			267	153	201	950	1365	56	1428	34	336	20	17	18	39	40	42	43
Q86VP6	Cullin-associated NEDD8-dissociated protein 1	CAND1	136.377			579	479	591	466	59	80	67	92	363	271	269	240	25	24	22	23
O75955	Flotillin-1	FLOT1	47.356			233	321	290	182	167	246	186	286	348	365	263	402	14	15	14	14
P00450	Ceruloplasmin	CP	122.221		X	251	219	304	250	762	593	527	567	387	396	475	420	19	17	19	19
P07384	Calpain-1 catalytic subunit	CAPN1	81.892		X	188	226	247	270	57	66	90	54	110	135	127	146	18	20	17	16
P46459	Vesicle-fusing ATPase	NSF	82.597		X	926	1171	1241	1156	490	290	320	355	868	1054	1256	1402	21	17	19	18
Q09666	Neuroblast differentiation-associated protein AHNAK	AHNAK	629.112			359	322	409	537	3481	2557	3527	2898	636	1271	1347	1760	52	57	67	51
Q14254	Flotillin-2	FLOT2	47.064			276	269	263	248	331	278	245	423	396	360	373	363	15	15	15	15
Q14C86	GTPase-activating protein and VPS9 domain-containing protein 1	GAPVD1	164.979			555	380	437	571	715	637	633	552	711	589	424	429	29	29	30	30
Q86UX7	Fermitin family homolog 3	FERMT3	75.953		X	173	384	274	388	129	182	198	115	141	167	180	169	22	23	25	26
Q8WUM4	Programmed cell death 6-interacting protein	PDCD6IP	96.023		X	647	899	518	632	87	205	170	105	156	28	27	66	20	18	20	20
P02787	Serotransferrin	TF	77.05		X	40	57	65	31	218	175	206	90	56	78	65	75	17	18	15	19
P07996	Thrombospondin-1	THBS1	129.385			37	8	59	123	133	255	345	254	75	58	90	74	25	22	22	24
P27708	Multifunctional protein CAD	CAD	242.985		X	197	577	155	549	420	250	638	415	521	1537	423	416	21	18	23	24
P29144	Tripeptidyl-peptidase 2	TPP2	138.352		X	225	190	283	499	336	253	286	226	497	748	752	716	28	28	29	29
P35612	Beta-adducin	ADD2	80.856			193	95	147	285	55	63	112	70	62	77	62	62	23	22	25	25
Q13576	Ras GTPase-activating-like protein IQGAP2	IQGAP2	180.581			723	873	221	294	480	306	1060	181	245	176	176	257	30	29	33	30
O14980	Exportin-1	XPO1	123.387			806	888	596	370	138	128	142	125	424	476	535	769	23	22	21	23
P04040	Catalase	CAT	59.757		X	114	59	73	100	19	28	21	30	175	196	207	219	14	13	14	13
P08133	Annexin A6	ANXA6	75.875			106	897	932	791	38	978	745	39	2113	2137	1933	152	17	16	16	17
P08514	Integrin alpha-IIb	ITGA2B	113.378		X	141	333	163	194	411	340	367	344	341	368	300	337	17	18	18	18
P11021	Endoplasmic reticulum chaperone BiP	HSPA5	72.331			219	284	200	330	120	101	201	85	433	417	395	369	15	14	17	14
P11586	C-1-tetrahydrofolate synthase, cytoplasmic	MTHFD1	101.531		X	716	459	697	794	344	398	355	340	787	1477	774	628	18	18	20	19
P12814	Alpha-actinin-1	ACTN1	103.062		X	17	460	445	327	125	53	200	65	100	108	112	126	18	21	19	22
P31939	Bifunctional purine biosynthesis protein ATIC	ATIC	64.616		X	410	168	1014	1331	151	130	137	203	1733	1739	2273	2125	15	15	15	17
P53396	ATP-citrate synthase	ACLY	120.838			446	487	454	367	117	126	93	148	439	618	449	546	24	21	23	20
P53618	Coatomer subunit beta	COPB1	107.143		X	603	574	1081	933	672	1648	2369	1865	1673	2006	1684	1962	19	19	21	18
Q7Z794	Keratin, type II cytoskeletal 1b	KRT77	61.902			531	671	339	637	2508		2293	701				410				12
Q93008	Probable ubiquitin carboxyl-terminal hydrolase FAF-X	USP9X	290.467		X	63	13	7	17	262	334	159	130	237	242	239	293	24	20	22	23
Q9C0C9	(E3-independent) E2 ubiquitin-conjugating enzyme	UBE2O	141.296			644	845	743	1023	238	539	565	149	168	609	332	239	29	30	29	30
Q9UIA9	Exportin-7	XPO7	123.908			181	433	315	198	181	185	218	201	415	820	862	641	21	21	20	20
P00915	Carbonic anhydrase 1	CA1	28.87			13	5	16	10	9	9	7	10	10	13	9	11	16	16	16	15
P14735	Insulin-degrading enzyme	IDE	117.97			88	165	371	64	298	259	273	432	625	1638	1742	1150	16	17	19	18
Q00013	55 kDa erythrocyte membrane protein	MPP1	52.295			133	49	111	144	75	55	59	52	118	106	125	134	16	15	15	16
Q13200	26S proteasome non-ATPase regulatory subunit 2	PSMD2	100.201			115	262	416	290	249	339	280	391	431	477	499	443	21	23	22	21
Q14697	Neutral alpha-glucosidase AB	GANAB	106.874		X	235	107	172	155	840	754	1282	1159	736	1545	1336	2044	18	19	15	17
Q70J99	Protein unc-13 homolog D	UNC13D	123.284		X	836	639	988	1169	567	798	1281	1058	1147	1228	1569	1082	18	20	20	20
Q86YZ3	Hornerin	HRNR	282.391			207	1021	85	1652	3083	2904	3307	3258	4410		2461	2585	3		12	6
Q9NTJ5	Phosphatidylinositol-3-phosphatase SAC1	SACM1L	66.968			635	903	703	642	956	770	825	844	1027	1013	992	622	16	16	17	16
O95347	Structural maintenance of chromosomes protein 2	SMC2	135.661			1944	28	35	1616	1242	31	31	31	318	300	2337	2063	25	24	24	24
P00488	Coagulation factor XIII A chain	F13A1	83.268		X	242	501	258	318	197	267	309	212	226	269	186	256	15	14	15	15
P08670	Vimentin	VIM	53.652		X	19	461	15	8	1245	1041	867	918	612	708	671	739	14	14	14	14
P19827	Inter-alpha-trypsin inhibitor heavy chain H1	ITIH1	101.39			236	205	220	210	309	201	187	309	400	419	431	351	16	13	14	13
P27824	Calnexin	CANX	67.57			113	335	133	412	37	45	145	330	1387	922	807	806	12	13	14	12
P30041	Peroxiredoxin-6	PRDX6	25.034			67	43	63	80	41	44	45	56	87	81	95	101	14	15	14	14
P48506	Glutamate--cysteine ligase catalytic subunit	GCLC	72.768		X	59	25	33	38	149	71	95	82	207	193	210	197	18	18	18	18
P53621	Coatomer subunit alpha	COPA	138.349		X	609	646	603	590	684	970	1046	329	176	1282	466	165	22	19	21	22
P78371	T-complex protein 1 subunit beta	CCT2	57.488			201	60	116	139	173	152	185	206	591	646	602	631	15	14	15	15
P78527	DNA-dependent protein kinase catalytic subunit	PRKDC	469.099		X	817	970	757	773	288	705	840	619	1284	518	360	496	36	37	38	40
Q13201	Multimerin-1	MMRN1	138.114			651	1015	844	511	950	1241	1132	731	218	181	196	200	16	17	18	19
Q13464	Rho-associated protein kinase 1	ROCK1	158.178			15	24	1013	24	712	811	498	325	283	233	258	514	28	27	29	30
Q13617	Cullin-2	CUL2	86.982			296	708	289	364	506	456	492	428	2331	514	1498	2202	21	21	19	20
Q14203	Dynactin subunit 1	DCTN1	141.696		X	1496	676	901	1173	30	41	23	451	66	122	129	123	23	21	22	21
Q16891	MICOS complex subunit MIC60	IMMT	83.679			589	1383	144	130	1183	1163	1444	1052	2250	1283	1599	1955	20	20	19	22
Q562E7	WD repeat-containing protein 81	WDR81	211.7		X	2011	1222	1588	1554	747	920	836	818	911	1043	892	1003	24	26	24	25
Q6ZNJ1	Neurobeachin-like protein 2	NBEAL2	302.521		X	1382	742	804	1028	1045	898	1506	1426	1373	919	1004	698	22	21	26	25
Q93084	Sarcoplasmic/endoplasmic reticulum calcium ATPase 3	ATP2A3	109.257			285	364	271	400	591	1384	1262	438	542	558	303	437	13	15	16	14
Q9NYU2	UDP-glucose:glycoprotein glucosyltransferase 1	UGGT1	177.192			149	326	224	137	1030	779	1118	902	275	840	595	564	16	15	18	15
Q9UPU5	Ubiquitin carboxyl-terminal hydrolase 24	USP24	294.369			1316	720	1281	981	989	677	902	239	286	400	390	153	34	27	34	33
Q9Y2Q0	Phospholipid-transporting ATPase IA	ATP8A1	131.369			345	79	128	662	1057	973	926	997	372	996	1312	1711	19	16	22	21
A2RRP1	NBAS subunit of NRZ tethering complex	NBAS	268.575		X	777	967	1349	834	86	84	141	114	249	245	276	233	26	23	28	25
P07237	Protein disulfide-isomerase	P4HB	57.118		X	1112	717	797	813	1939	1435	1953	1503	1935	1571	1873	1447	12	12	15	15
P08603	Complement factor H	CFH	139.097		X	365	263	323	177	257	186	237	298	90	129	133	113	14	16	15	15
P11413	Glucose-6-phosphate 1-dehydrogenase	G6PD	59.259		X	789	776	1106	1010	339	353	335	270	631	464	406	693	13	13	14	14
P26038	Moesin	MSN	67.82		X	444	531	468	521	223	236	232	242	108	96	111	104	16	16	15	15
P50570	Dynamin-2	DNM2	98.067		X	761	756	384	1155	574	499	430	617	641	515	699	804	16	14	16	15
Q04637	Eukaryotic translation initiation factor 4 gamma 1	EIF4G1	175.493		X	150	1231	1694	1540	648	1069	889	316	801	724	737	640	27	28	29	29
Q13228	Methanethiol oxidase	SELENBP1	52.39		X	234	103	272	284	100	85	103	96	403	403	405	424	15	16	16	17
Q14974	Importin subunit beta-1	KPNB1	97.172			831	420	617	615	211	210	183	187	830	914	664	606	13	14	13	13
Q15833	Syntaxin-binding protein 2	STXBP2	66.453		X	496	374	287	494	696	667	831	459	608	1222	775	1445	18	17	16	18
Q5JSH3	WD repeat-containing protein 44	WDR44	101.369			668	570	525	636	416	580	529	650	543	384	548	394	30	29	28	28
Q5XPI4	E3 ubiquitin-protein ligase RNF123	RNF123	148.518			528	593	514	383	184	189	202	198	606	884	742	734	14	16	15	14
Q8N3D4	EH domain-binding protein 1-like protein 1	EHBP1L1	161.858			1700	979	1194	1592	1264	1061	1335	1267	1663	1418	1135	1710	25	25	23	24
Q93009	Ubiquitin carboxyl-terminal hydrolase 7	USP7	128.303		X	1163	998	1244	1287	1372	1223	954	1156	1719	1787	1905	1138	21	19	23	23
Q9NZ08	Endoplasmic reticulum aminopeptidase 1	ERAP1	107.238			986	1268	1202	593	1031	1487	1617	1705	2122	2341	2020	1792	15	17	18	15
Q9UKV8	Protein argonaute-2	AGO2	97.209		X	38	311	312	295	470	281	281	491	70	130	78	72	21	19	19	20
Q9Y230	RuvB-like 2	RUVBL2	51.156			460	316	334	381	347	342	275	493	1475	715	982	790	16	16	15	15
A0FGR8	Extended synaptotagmin-2	ESYT2	102.358			1293	1874	1741	1399	1840	1577	1596	1901	3078	3748	1639	3306	13	11	13	13
O43149	Zinc finger ZZ-type and EF-hand domain-containing protein 1	ZZEF1	331.083			1230	936	1137	1034	571	733	851	879	1316	1953	1710	1772	30	27	29	31
O43242	26S proteasome non-ATPase regulatory subunit 3	PSMD3	60.978			701	242	420	553	261	286	294	311	739	1034	1258	944	18	18	15	17
O60313	Dynamin-like 120 kDa protein, mitochondrial	OPA1	111.631		X	1375	1038	1393	1742	2015	1665	1293	1496	2943	2416	1418	2012	21	19	19	21
P00491	Purine nucleoside phosphorylase	PNP	32.118		X	260	142	157	171	202	181	99	221	597	1171	733	557	10	10	11	11
P00751	Complement factor B	CFB	85.534		X	305	101	223	225	272	233	270	455	243	212	255	253	15	15	14	15
P10909	Clusterin	CLU	52.494			69	76	79	92	154	105	143	159	114	131	121	145	12	12	12	12
P13639	Elongation factor 2	EEF2	95.342		X	331	417	565	366	585	554	597	951	1538	1200	232	2272	18	18	18	17
P17858	ATP-dependent 6-phosphofructokinase, liver type	PFKL	85.018		X	35	225	496	37	155	136	111	166	59	366	98	68	14	13	14	14
P17987	T-complex protein 1 subunit alpha	TCP1	60.343			867	669	621	894	270	240	208	268	256	289	247	304	13	12	12	13
P19367	Hexokinase-1	HK1	102.489		X	386	266	255	302	422	535	269	483	852	855	916	656	11	12	12	12
P22314	Ubiquitin-like modifier-activating enzyme 1	UBA1	117.849		X	101	442	48	568	119	191	122	154	685	738	1262	772	16	17	16	16
P23526	Adenosylhomocysteinase	AHCY	47.715	X	X	618	174	415	309	264	216	249	398	555	661	632	685	12	12	13	11
P23634	Plasma membrane calcium-transporting ATPase 4	ATP2B4	137.923			435	233	167	187	948	853	467	634	1466	1221	796	950	10	9	9	9
P30101	Protein disulfide-isomerase A3	PDIA3	56.783			426	387	410	262	485	464	437	563	417	813	702	589	17	17	16	17
P30740	Leukocyte elastase inhibitor	SERPINB1	42.741			1045	551	785	1086	728	925	797	883	992	1089	899	952	11	11	12	12
P31948	Stress-induced-phosphoprotein 1	STIP1	62.639			256	132	214	212	382	309	714	523	270	246	280	271	18	19	19	18
P33527	Multidrug resistance-associated protein 1	ABCC1	171.593		X	656	518	819	587	194	144	105	265	690	320	273	371	17	16	16	14
P34932	Heat shock 70 kDa protein 4	HSPA4	94.333			502	589	377	690	381	301	257	454	962	832	973	879	13	11	12	14
P54577	Tyrosine--tRNA ligase, cytoplasmic	YARS1	59.144		X	1350	1395	1151	1271	903	934	781	1207	1008	1010	878	925	18	19	19	18
P55786	Puromycin-sensitive aminopeptidase	NPEPPS	103.277			1478	1228	1029	945	354	536	486	535	1070	1068	1637	1345	16	16	17	16
Q04656	Copper-transporting ATPase 1	ATP7A	163.376		X	504	755	388	866	98	83	154	594	131	200	149	160	13	15	15	13
Q08211	ATP-dependent RNA helicase A	DHX9	140.961			996	376	954	668	910	701	901	954	390	512	508	447	24	24	26	25
Q13423	NAD(P) transhydrogenase, mitochondrial	NNT	113.895		X	871	1063	1200	1277	527	406	408	1731	1017	1025	767	1353	13	13	14	14
Q13586	Stromal interaction molecule 1	STIM1	77.423		X	573	672	647	532	2007	2072	2167	847	721	695	556	151	18	17	17	16
Q13618	Cullin-3	CUL3	88.931		X	297	139	190	207	232	343	254	377	1204	1476	1489	915	19	19	17	16
Q14643	Inositol 1,4,5-trisphosphate receptor type 1	ITPR1	313.933		X	946	2045	1920	1522	778	749	272	167	614	694	1698	561	21	22	20	22
Q14644	Ras GTPase-activating protein 3	RASA3	95.7			1268	909	979	1175	1166	748	1111	404	934	958	749	766	22	19	22	23
Q7L576	Cytoplasmic FMR1-interacting protein 1	CYFIP1	145.185			928	325	922	730	508	522	1812	300	686	232	770	798	14	13	14	13
Q8N1N4	Keratin, type II cytoskeletal 78	KRT78	56.868			339	726	21	247	704	791	535	3233				192				4
Q99460	26S proteasome non-ATPase regulatory subunit 1	PSMD1	105.837			961	781	1172	1258	642	507	451	693	697	647	1766	695	16	17	17	17
Q9BSJ8	Extended synaptotagmin-1	ESYT1	122.857			734	632	1051	808	1167	1619	1027	1148	1568	1179	2355	1218	13	13	14	14
Q9Y4E8	Ubiquitin carboxyl-terminal hydrolase 15	USP15	112.422			1073	431	600	1267	773	621	605	616	1442	1313	1026	1249	15	16	16	15
Q9Y613	FH1/FH2 domain-containing protein 1	FHOD1	126.554			232	1520	208	244	734	1006	708	994	1105	1567	1461	1432	22	21	22	23
O00231	26S proteasome non-ATPase regulatory subunit 11	PSMD11	47.464			1796	765	1239	1246	351	288	238	334	421	718	310	406	13	12	15	12
O15067	Phosphoribosylformylglycinamidine synthase	PFAS	144.738			190	31	379	222	63	232	55	569	2686	2647	2643	2562	10	11	9	10
P00558	Phosphoglycerate kinase 1	PGK1	44.616		X	138	167	103	120	44	37	39	44	149	145	151	139	11	11	11	11
P00918	Carbonic anhydrase 2	CA2	29.243		X	65	29	39	32	15	23	13	28	29	22	25	26	9	14	12	10
P02786	Transferrin receptor protein 1	TFRC	84.872		X	971	699	773	759	2674	707	977	1146	2493	1152	2108	1301	11	12	13	11
P11678	Eosinophil peroxidase	EPX	81.042		X	79	1430	55	46	1815	32	1756	45	1748	1536	1512	1599	11	12	12	12
P12111	Collagen alpha-3(VI) chain	COL6A3	343.671		X	8	1291	676	792	656	634	1258	16	19	125	120	13	30	28	33	34
P13647	Keratin, type II cytoskeletal 5	KRT5	62.378		X	57	120	51	85	686	422	809	886	1514	1105	1412	832	10	5	10	10
P16284	Platelet endothelial cell adhesion molecule	PECAM1	82.524			911	1468	972	612	2044	1524	1392	1794	1963	600	372	366	11	12	13	12
P19823	Inter-alpha-trypsin inhibitor heavy chain H2	ITIH2	106.465			195	185	233	201	137	98	124	184	274	385	443	342	14	13	12	14
P29622	Kallistatin	SERPINA4	48.543			437	258	440	510	592	477	580	579	723	769	703	869	14	14	15	14
P30613	Pyruvate kinase PKLR	PKLR	61.83		X	856	227	278	420	206	244	246	317	666	1169	1406	625	12	12	11	13
P42858	Huntingtin	HTT	347.607		X	742	1312	1529	1710	926	639	304	140	557	556	662	672	32	35	33	34
P49368	T-complex protein 1 subunit gamma	CCT3	60.533			206	437	324	288	64	86	54	109	831	336	618	486	14	13	14	14
P50416	Carnitine O-palmitoyltransferase 1, liver isoform	CPT1A	88.367	X	X	329	1357	1082	1355	2112	2454	1641	1845	1567	2851	2115	2148	12	10	12	13
Q02413	Desmoglein-1	DSG1	113.749		X	125	89	89	69	3643	3339	2951	3453			4269	3388			7	4
Q12913	Receptor-type tyrosine-protein phosphatase eta	PTPRJ	145.944		X	87	891	60	78	702	570	558	680	1077	406	773	646	14	14	13	14
Q13045	Protein flightless-1 homolog	FLII	144.753		X	945	1707	1000	1099	853	69	64	137	86	73	948	76	21	21	22	22
Q14571	Inositol 1,4,5-trisphosphate receptor type 2	ITPR2	308.07		X	1238	851	1402	1349	2230	1775	1090	1658	1543	1468	1377	1121	28	29	33	33
Q8IY17	Patatin-like phospholipase domain-containing protein 6	PNPLA6	150.958		X	1400	974	1235	930	1627	1446	1154	1612	2456	2501	2031	2413	17	14	15	15
Q9NSB2	Keratin, type II cuticular Hb4	KRT84	64.843			180		632	1443
Q9Y265	RuvB-like 1	RUVBL1	50.226			743	665	1214	1682	1438	740	1077	1264	1895	2033	1603	1856	13	13	14	13
O00410	Importin-5	IPO5	123.633			712	677	965	954	379	461	428	480	923	231	1394	892	14	15	14	13
O60763	General vesicular transport factor p115	USO1	107.895			1267	97	989	849	440	268	445	385	124	204	200	275	14	14	16	16
O76074	cGMP-specific 3',5'-cyclic phosphodiesterase	PDE5A	99.986			1109	571	459	1371	1320	1848	2379	1428	1106	1478	1834	1406	18	18	19	20
P01008	Antithrombin-III	SERPINC1	52.604		X	357	288	320	265	204	131	178	217	60	69	71	63	19	16	17	16
P01042	Kininogen-1	KNG1	71.959		X	143	157	203	170	281	190	216	307	14	9	15	14	12	12	12	12
P02649	Apolipoprotein E	APOE	36.153		X	108	78	75	108	606	618	1137	580	115	170	49	106	9	11	11	11
P05556	Integrin beta-1	ITGB1	88.417			619	366	856	909	287	358	299	392	524	436	446	570	9	10	10	10
P06396	Gelsolin	GSN	85.699		X	168	212	240	105	244	124	350	188	151	138	152	143	14	13	13	14
P07195	L-lactate dehydrogenase B chain	LDHB	36.639		X	153	146	154	261	88	90	114	156	429	645	626	677	7	6	6	8
P08237	ATP-dependent 6-phosphofructokinase, muscle type	PFKM	85.184		X	1457	655	1287	1118	229	285	417	602	398	378	503	457	15	15	14	15
P08519	Apolipoprotein(a)	LPA	226.55		X	376	300	243	287	610	589	603	503	242	190	381	232	13	14	13	13
P08779	Keratin, type I cytoskeletal 16	KRT16	51.266		X	100	51	27	60	289	3774	287	273	355	5151	470	467	6	1	8	8
P13796	Plastin-2	LCP1	70.291			1184	585	811	895	1317	866	835	1130	989	1656	1645	1303	12	11	10	14
P14543	Nidogen-1	NID1	136.379			399	1256	1038	424	1381	1773	2249	1667	805	1740	660	2350	17	17	18	17
P14923	Junction plakoglobin	JUP	81.745		X	1497	885	367	178	1852		1368	2573	4648		4851	1514	2		3	4
P23276	Kell blood group glycoprotein	KEL	82.827		X	790	807	689	522	908	851	739	971	1339	988	1390	1915	12	13	12	11
P35611	Alpha-adducin	ADD1	80.956		X	262	496	553	355	82	102	89	120	80	114	70	71	16	17	17	17
P62258	14-3-3 protein epsilon	YWHAE	29.172			266	209	285	317	150	172	147	161	285	226	244	277	10	10	10	10
Q06033	Inter-alpha-trypsin inhibitor heavy chain H3	ITIH3	99.849			120	126	101	119	126	112	222	53	94	163	67	82	12	10	12	12
Q13813	Spectrin alpha chain, non-erythrocytic 1	SPTAN1	284.544		X	1218	1011	1064	1061	1897	1538	2187	1617	68	72	611	280	72	68	73	72
Q7KZF4	Staphylococcal nuclease domain-containing protein 1	SND1	101.999			146	85	125	152	260	322	362	292	185	164	189	180	14	17	16	17
Q86UP2	Kinectin	KTN1	156.279			367	1979	327	1491	1560	3670		2052	742	1135	1196	1049	33	29	28	31
Q96G03	Phosphopentomutase	PGM2	68.283			432	580	652	449	543	487	439	625	1937	1705	1783	2053	14	12	13	14
Q9H2M9	Rab3 GTPase-activating protein non-catalytic subunit	RAB3GAP2	155.984		X	1097	1238	3	998	10	5	4	8	2124	1713	2444	2275	15	13	14	14
Q9H4A3	Serine/threonine-protein kinase WNK1	WNK1	250.797		X	291	595	522	551	1135	1151	1075	1189	250	590	1032	1302	17	18	18	18
Q9NP58	ATP-binding cassette sub-family B member 6	ABCB6	93.885		X	738	634	755	827	780	824	826	838	896	1387	1392	1433	13	14	14	13
Q9NRY5	Protein FAM114A2	FAM114A2	55.467			1460	1313	1211	313	1739	981	1974	1225	2095	2122	2387	1732	14	13	16	15
Q9NTJ3	Structural maintenance of chromosomes protein 4	SMC4	147.183			765	938	850	1427	1543	1427	693	823	634	584	339	289	22	21	27	23
Q9Y4L1	Hypoxia up-regulated protein 1	HYOU1	111.34		X	486	1175	1185	1413	1259	1046	1093	1512	1791	2259	2448	2778	13	15	16	15
O75083	WD repeat-containing protein 1	WDR1	66.194		X	383	526	482	432	407	295	331	473	325	621	545	660	12	12	12	12
O75342	Arachidonate 12-lipoxygenase, 12R-type	ALOX12B	80.357		X	681	1005	419	728							2932	4279			1	1
O95352	Ubiquitin-like modifier-activating enzyme ATG7	ATG7	77.96		X	1484	1374	950	1218	1025	860	1070	707	2176	1766	3207	2890	10	11	12	11
O95782	AP-2 complex subunit alpha-1	AP2A1	107.547			574	656	798	660	323	294	351	440	480	457	512	513	16	17	16	17
P00338	L-lactate dehydrogenase A chain	LDHA	36.688		X	353	244	293	344	340	367	336	312	493	701	940	920	9	10	9	10
P01011	Alpha-1-antichymotrypsin	SERPINA3	47.65		X	217	98	213	183	559	447	511	549	927	478	519	404	7	11	10	10
P02788	Lactotransferrin	LTF	78.183			1019	413	636	610	482	650	854	505	132	100	141	144	16	17	20	16
P04083	Annexin A1	ANXA1	38.714			977	285	494	756	609	658	683	857	1499	1110	1864	744	8	8	8	8
P04196	Histidine-rich glycoprotein	HRG	59.578		X	240	681	466	202	179	147	148	160	48	53	61	50	13	13	12	12
P04843	Dolichyl-diphosphooligosaccharide--protein glycosyltransferase subunit 1	RPN1	68.57			638	1090	1264	1383	495	436	589	341	394	814	502	390	14	14	14	13
P06576	ATP synthase subunit beta, mitochondrial	ATP5F1B	56.559		X	354	129	129	180	40	40	27	68	120	57	148	105	12	12	11	13
P06681	Complement C2	C2	83.269		X	537	178	813	462	718	433	949	274	189	291	1052	193	10	11	11	11
P07225	Vitamin K-dependent protein S	PROS1	75.123		X	449	394	492	583	876	573	731	950	401	442	369	353	10	10	10	10
P07900	Heat shock protein HSP 90-alpha	HSP90AA1	84.662			468	337	369	256	251	202	195	240	410	454	444	388	7	7	7	8
P09543	2',3'-cyclic-nucleotide 3'-phosphodiesterase	CNP	47.58		X	1002	832	1417	1091	993	1027	981	1337	468	292	450	442	9	9	9	10
P09960	Leukotriene A-4 hydrolase	LTA4H	69.285			1192	820	1093	1257	583	485	438	540	1566	962	1055	1807	11	10	11	11
P14618	Pyruvate kinase PKM	PKM	57.938			475	297	335	353	464	787	629	456	1110	1066	845	941	12	12	12	12
P14625	Endoplasmin	HSP90B1	92.472			451	164	355	114	967	832	338	850	595	395	320	296	13	12	13	13
P17980	26S proteasome regulatory subunit 6A	PSMC3	49.204		X	215	234	72	205	343	321	279	327	1207	793	1009	1391	12	13	12	13
P21980	Protein-glutamine gamma-glutamyltransferase 2	TGM2	77.328			677	349	421	315	101	108	127	87	69	94	64	89	14	15	16	14
P22735	Protein-glutamine gamma-glutamyltransferase K	TGM1	89.786		X	1281	1236	770	1067	771							2207				4
P25705	ATP synthase subunit alpha, mitochondrial	ATP5F1A	59.75		X	827	815	1103	777	798	1096	1086	793	573	649	471	530	12	11	12	12
P31944	Caspase-14	CASP14	27.681		X	997	806	561	1031	2851		1985	2756		4180	5398	2891		3	1	6
P42345	Serine/threonine-protein kinase mTOR	MTOR	288.896		X	614	1888	2141	986	511	403	1333	1325	324	294	325	1761	44	42	48	42
P42704	Leucine-rich PPR motif-containing protein, mitochondrial	LRPPRC	157.907		X	203	1475	2341	1209	20	2087	58	1477	1650	1594	1733	2507	22	24	24	20
P47897	Glutamine--tRNA ligase	QARS1	87.799		X	951	1413	1490	902	2161	1715	866	1829	765	2458	2689	2975	19	19	18	18
P48735	Isocitrate dehydrogenase [NADP], mitochondrial	IDH2	50.911		X	136	141	168	356	777	1169	1038	824	420	605	484	417	11	11	11	11
P50395	Rab GDP dissociation inhibitor beta	GDI2	50.666			320	246	275	289	81	92	80	145	385	392	383	347	11	11	13	10
P55060	Exportin-2	CSE1L	110.419			1332	803	1432	741	775	839	715	761	885	1435	1207	1407	18	19	19	19
P69905	Hemoglobin subunit alpha	HBA2	15.257		X	2	1	1	2	3	2	2	2	2	2	2	2	9	9	10	9
Q08188	Protein-glutamine gamma-glutamyltransferase E	TGM3	76.631		X	570	191	262	547	2564	3729	3276	4223			3172	3215			1	5
Q15008	26S proteasome non-ATPase regulatory subunit 6	PSMD6	45.533			294	84	237	962	392	393	456	353	820	869	914	1305	10	12	10	12
Q27J81	Inverted formin-2	INF2	135.625		X	543	985	835	734	733	721	737	1719	1092	896	1093	1115	15	14	16	17
Q5VYK3	Proteasome adapter and scaffold protein ECM29	ECPAS	204.294			859	438	452	754	564	373	256	583	1980	335	1114	1980	28	27	25	30
Q63HN8	E3 ubiquitin-protein ligase RNF213	RNF213	591.42		X	1377		1212	575	945	1295	1083	631	1496	1483	837	1262	57	58	59	54
Q6KB66	Keratin, type II cytoskeletal 80	KRT80	50.526			392	1108	360	517	2131			3140				834				7
Q6P1M0	Long-chain fatty acid transport protein 4	SLC27A4	72.067		X	999	648	812	819	1628	2093	2341	2429	2052	1651	1349	1513	12	12	14	12
Q6PCE3	Glucose 1,6-bisphosphate synthase	PGM2L1	70.441		X	617	222	277	322	393	360	312	399	1007	1424	1329	1056	17	16	16	16
Q8N766	ER membrane protein complex subunit 1	EMC1	111.761		X	151	1691	1928	271	2396	2534	2627	2480	3213	1846	2796	3068	12	12	13	13
Q96P70	Importin-9	IPO9	115.964			815	858	1336	607	556	435	416	521	1025	807	1014	1102	13	13	14	15
Q9H4M9	EH domain-containing protein 1	EHD1	60.627			594	211	1280	442	539	527	353	495	840	1049	936	831	11	11	11	11
Q9HD20	Endoplasmic reticulum transmembrane helix translocase	ATP13A1	132.957			1032	1800	2150	1352	2499	2956	1357	2232	1237	3178	3299	3299	13	12	11	11
Q9HDC9	Adipocyte plasma membrane-associated protein	APMAP	46.48			846	1298	1152	745	1704	1355	1265	2378	3157	2188	2408	3482	7	8	8	8
Q9UKU0	Long-chain-fatty-acid--CoA ligase 6	ACSL6	77.753		X	666	857	944	1006	1240	1301	1260	1384	1757	2030	3319	1503	10	11	9	10
Q9Y2A7	Nck-associated protein 1	NCKAP1	128.79			980		2134	1497	1829	1413	1382	1322	907	521	2909	377	20	21	19	21
Q9Y315	Deoxyribose-phosphate aldolase	DERA	35.231			1069	683	491	940	317	262	226	295	461	508	338	489	15	14	14	14
O00159	Unconventional myosin-Ic	MYO1C	121.682			1782	2035	2165	1552	1607	2154	2842	2306	1418	1583	594	1192	19	16	21	20
O00429	Dynamin-1-like protein	DNM1L	81.877		X	655	432	451	323	866	852	1619	979	1312	2094	1388	1935	15	14	14	16
O14523	Phospholipid transfer protein C2CD2L	C2CD2L	76.182			402	1529	1827	1120	2218	2128	2035	2657	2041	2239	1938	2037	7	5	8	8
O15144	Actin-related protein 2/3 complex subunit 2	ARPC2	34.332			954	705	1176	971	911	1030	1080	917	1281	358	185	216	10	10	10	10
O15484	Calpain-5	CAPN5	73.171		X	370	919	781	835	1714	1449	1933	887	1809	2248	1898	2785	9	8	10	10
O60749	Sorting nexin-2	SNX2	58.471			200	614	161	427	394	355	258	1179	2729	2582	2013	3056	11	11	12	11
O94874	E3 UFM1-protein ligase 1	UFL1	89.597			1532	2126	824	1877	1904	3032	2367	2243	1824	1724	2089	1986	17	17	18	18
P02774	Vitamin D-binding protein	GC	52.918			189	119	150	167	1091	737	609	1108	322	405	386	327	9	9	9	10
P02790	Hemopexin	HPX	51.678			126	124	91	107	99	87	79	62	20	18	20	24	11	11	12	12
P05106	Integrin beta-3	ITGB3	87.058		X	121	290	179	164	174	1330	207	405	426	529	366	465	9	9	9	9
P07451	Carbonic anhydrase 3	CA3	29.558			487	304	281	310	162	114	97	157	311	397	430	423	9	9	9	9
P07738	Bisphosphoglycerate mutase	BPGM	30.005		X	137	65	92	122	60	47	43	58	223	172	182	171	8	8	7	8
P08575	Receptor-type tyrosine-protein phosphatase C	PTPRC	147.488	X	X	960	667	832	862	802	955	904	1573	2598	2058	3126	1908	14	16	13	14
P11142	Heat shock cognate 71 kDa protein	HSPA8	70.899			213	194	222	165	85	106	68	118	413	492	495	643	8	8	8	8
P16885	1-phosphatidylinositol 4,5-bisphosphate phosphodiesterase gamma-2	PLCG2	147.873		X	920	2001	2232	1163	107	88	182	276	972	923	864	1148	20	20	23	23
P18054	Polyunsaturated fatty acid lipoxygenase ALOX12	ALOX12	75.694			582	738	849	576	1731	1910	2041	1807	539	1074	704	579	13	11	14	13
P20073	Annexin A7	ANXA7	52.739			95	215	96	61	192	180	191	108	665	626	829	1287	9	9	9	9
P20700	Lamin-B1	LMNB1	66.409		X	1039	421	403	657	1136	1778	1854	2231	1049	1533	1619	1496	19	18	19	17
P22234	Bifunctional phosphoribosylaminoimidazole carboxylase/phosphoribosylaminoimidazole succinocarboxamide synthetase	PAICS	47.077		X	844	488	605	675	273	304	296	412	1544	941	1531	1473	9	9	9	9
P22626	Heterogeneous nuclear ribonucleoproteins A2/B1	HNRNPA2B1	37.428		X	669	725	1314	626	1461	2292	1651	1879	797	576	514	645	10	10	10	10
P35232	Prohibitin 1	PHB1	29.801		X	956	320	413	460	1592	1981	1884	1446	1357	1161	1140	1133	9	9	8	9
P35606	Coatomer subunit beta'	COPB2	102.488		X	1429	810	1331	1210	1367	1963	2089	1653	1911	1284	1447	1500	14	13	13	14
P35998	26S proteasome regulatory subunit 7	PSMC2	48.634			1233	444	918	1194	276	226	194	296	1291	726	719	949	13	12	14	13
P36871	Phosphoglucomutase-1	PGM1	61.45		X	509	754	1112	578	663	484	490	582	731	774	705	788	9	10	10	10
P38606	V-type proton ATPase catalytic subunit A	ATP6V1A	68.301		X	524	278	340	526	449	491	404	504	2065	2577	1547	1533	7	8	8	9
P41226	Ubiquitin-like modifier-activating enzyme 7	UBA7	111.695			117	1648	74	35	668	446	449	832	1877	1511	1763	1270	10	11	13	13
P43652	Afamin	AFM	69.072			23	19	38	12	818	691	460	742	683	526	824	597	7	7	8	7
P45974	Ubiquitin carboxyl-terminal hydrolase 5	USP5	95.788			540	630	521	486	451	451	378	383	767	501	1010	453	15	15	15	15
P46379	Large proline-rich protein BAG6	BAG6	119.41			1071	1196	1613	1364	2554	2434	1975	2801	2478	3817	2845	2342	12	12	15	11
P46940	Ras GTPase-activating-like protein IQGAP1	IQGAP1	189.254			1223	2128	791	1429	1112	689	1237	868	633	826	520	715	34	33	35	35
P49588	Alanine--tRNA ligase, cytoplasmic	AARS1	106.813		X	795	557	663	665	790	1057	750	559	1804	1892	1706	1430	8	11	9	9
P49589	Cysteine--tRNA ligase, cytoplasmic	CARS1	85.474		X	471	546	490	727	213	223	196	293	656	662	630	617	23	22	21	22
P53004	Biliverdin reductase A	BLVRA	33.428		X	110	38	40	90	140	107	74	102	425	428	433	426	6	6	5	5
P54578	Ubiquitin carboxyl-terminal hydrolase 14	USP14	56.069			881	741	470	735	367	344	332	416	304	259	341	243	12	9	13	10
P62191	26S proteasome regulatory subunit 4	PSMC1	49.185		X	453	525	779	533	358	291	244	390	507	699	756	900	11	10	11	11
P62826	GTP-binding nuclear protein Ran	RAN	24.421			163	148	196	203	16	20	16	25	38	44	35	34	8	9	10	8
P80108	Phosphatidylinositol-glycan-specific phospholipase D	GPLD1	92.337			982	790	836	789	2238	1589	1600	1449	1883	1086	1057	861	8	8	8	9
Q14344	Guanine nucleotide-binding protein subunit alpha-13	GNA13	44.05			456	1203	1359	765	1312	1497	1472	1631	1172	1469	2394	2490	11	12	12	12
Q14766	Latent-transforming growth factor beta-binding protein 1	LTBP1	186.797		X	408	867	504	720	294	332	292	324	202	258	293	218	13	14	13	14
Q14980	Nuclear mitotic apparatus protein 1	NUMA1	238.263		X	1284	735	1024	539	1496	1606	2077	2105	1006	847	1564	1137	37	34	37	35
Q14BN4	Sarcolemmal membrane-associated protein	SLMAP	95.199			481	1014	1247	1496	1806	2565	3234	1607	208	173	599	707	16	16	18	17
Q15042	Rab3 GTPase-activating protein catalytic subunit	RAB3GAP1	110.526		X	596	1494	1539	1581	285	317	297	565	489	635	1321	906	22	17	24	23
Q16851	UTP--glucose-1-phosphate uridylyltransferase	UGP2	56.942		X	973	792	842	982	225	376	328	450	2060	1753	1943	1788	13	11	12	12
Q5VVQ6	Ubiquitin thioesterase OTU1	YOD1	38.321			269	761	474	231	171	139	174	237	452	493	387	427	8	8	8	8
Q86UE4	Protein LYRIC	MTDH	63.837			595	1223	1618	1395	1023	1423	1173	628	397	957	944	1314	12	12	12	13
Q86WI1	Fibrocystin-L	PKHD1L1	465.743		X	792		2486	1916	3414	3905		1704	1988	1816	2574	3046	15	15	15	13
Q92954	Proteoglycan 4	PRG4	151.064		X	1980	1472	996	881	922	718	965	1344	446	510	522	409	11	12	11	11
Q93034	Cullin-5	CUL5	90.956			939	689	611	857	385	453	717	843	2183	2473	2281	2407	13	13	16	14
Q96P48	Arf-GAP with Rho-GAP domain, ANK repeat and PH domain-containing protein 1	ARAP1	162.193			1441	1482	2026	1259	1287	1473	1424	1362	1525	1621	2348	1412	18	17	17	19
Q99832	T-complex protein 1 subunit eta	CCT7	59.365			532	150	568	573	164	183	231	193	726	674	861	723	10	11	11	9
Q9P2R3	Rabankyrin-5	ANKFY1	128.399			166	112	80	238	869	432	870	969	1439	1104	764	1010	18	17	17	17
Q9Y4G6	Talin-2	TLN2	271.62			1544	701	2050	1147	1356	1342	1505	1364	950	775	1434	1415	35	36	34	34
Q9Y4I1	Unconventional myosin-Va	MYO5A	215.409		X	630		366	527	1086	1161	1345	964	1704	893	1484	1548	26	26	27	29
Q9Y6C2	EMILIN-1	EMILIN1	106.696		X	1328	1207	858	956	1623	546	1867	651	664	680	528	581	14	16	14	16
A4D1P6	WD repeat-containing protein 91	WDR91	83.344			554	268	582	450	405	308	166	418	1457	1261	1292	1388	13	14	14	14
A8K2U0	Alpha-2-macroglobulin-like protein 1	A2ML1	161.109		X	73	1113	1646	1861
O75844	CAAX prenyl protease 1 homolog	ZMPSTE24	54.814		X	1283	1656	1087	1055	1487	1567	1492	1826	3016	3410	3052	2677	7	6	7	8
P00352	Aldehyde dehydrogenase 1A1	ALDH1A1	54.862			364	162	229	190	123	173	197	197	844	948	621	791	7	7	9	6
P00390	Glutathione reductase, mitochondrial	GSR	56.257		X	1196	884	1097	691	604	644	845	373	1647	1692	2285	1914	6	5	5	6
P05546	Heparin cofactor 2	SERPIND1	57.071		X	454	303	337	227	47	72	171	80	144	352	201	348	9	9	9	9
P07358	Complement component C8 beta chain	C8B	66.946		X	385	480	648	409	981	752	976	976	598	959	730	501	9	9	10	10
P08397	Porphobilinogen deaminase	HMBS	39.329		X	536	161	225	216	827	1059	403	739	842	1421	791	928	7	6	6	8
P08758	Annexin A5	ANXA5	35.937		X	1255	916	1411	1373	1346	932	1309	1314	882	1963	2782	1110	6	8	6	6
P09525	Annexin A4	ANXA4	35.883			397	210	138	314	1153	1128	1209	1323	1269	887	2308	1655	8	7	8	8
P09871	Complement C1s subcomponent	C1S	76.687		X	470	375	633	600	250	211	314	289	206	256	302	228	9	9	9	9
P11215	Integrin alpha-M	ITGAM	127.182			1367	1039	2002	1385	2592	2001	1523	2475	2512	4405	4296	3228	9	3	6	5
P13667	Protein disulfide-isomerase A4	PDIA4	72.934			1138	494	704	1457	794	425	473	524	1747	228	118	262	15	16	15	17
P13798	Acylamino-acid-releasing enzyme	APEH	81.229			507	257	361	599	214	165	209	189	1128	1077	1028	1385	10	10	10	9
P14868	Aspartate--tRNA ligase, cytoplasmic	DARS1	57.136		X	174	143	84	345	726	788	813	809	1342	486	1604	1313	12	13	12	12
P16615	Sarcoplasmic/endoplasmic reticulum calcium ATPase 2	ATP2A2	114.757		X	482	416	628	647	1008	1157	420	767	1576	767	1079	917	8	9	9	10
P17174	Aspartate aminotransferase, cytoplasmic	GOT1	46.247		X	697	783	716	911	787	537	679	696	471	895	585	767	8	7	8	7
P17301	Integrin alpha-2	ITGA2	129.295			1563	1337	1600	1201	3822	3496	2407	2093	2773	3768	3114	3012	6	5	6	8
P17927	Complement receptor type 1	CR1	223.668		X	1341	2041	1090	1550	1171	880	917	1059	1721	1178	1653	1184	8	9	9	7
P18428	Lipopolysaccharide-binding protein	LBP	53.38			732	889	1054	832	756	680	690	766	798	1399	934	1068	7	6	7	7
P22061	Protein-L-isoaspartate(D-aspartate) O-methyltransferase	PCMT1	24.635			452	330	390	627	103	155	150	173	707	1009	592	480	7	8	9	9
P23229	Integrin alpha-6	ITGA6	126.604		X	953	1535	1414	906	2414	3224	964	1764	1662	1977	1753	1892	10	10	12	12
P26639	Threonine--tRNA ligase 1, cytoplasmic	TARS1	83.436		X	861	538	1463	752	286	1129	466	1453	660	711	882	703	14	16	12	14
P27105	Stomatin	STOM	31.73			27	50	42	30	34	39	30	37	113	98	77	84	9	8	9	10
P28289	Tropomodulin-1	TMOD1	40.57			753	399	641	503	456	428	340	528	364	389	306	382	10	10	10	11
P28838	Cytosol aminopeptidase	LAP3	56.168			1239	816	370	565	58	51	40	50	4384	2436	146	170	9	10	11	11
P29350	Tyrosine-protein phosphatase non-receptor type 6	PTPN6	67.561			459	159	345	433	254	263	276	248	111	104	123	118	14	15	14	15
P29401	Transketolase	TKT	67.878		X	192	82	109	117	569	731	699	771	204	74	56	61	8	8	8	8
P30566	Adenylosuccinate lyase	ADSL	54.89		X	508	495	800	434	319	333	391	507	1526	1124	1327	1368	9	8	9	9
P32119	Peroxiredoxin-2	PRDX2	21.89			10	6	18	25	27	21	15	20	13	12	18	20	8	8	8	8
P40939	Trifunctional enzyme subunit alpha, mitochondrial	HADHA	82.999		X	119	849	424	1077	127	110	223	1710	101	162	984	813	14	14	15	13
P46977	Dolichyl-diphosphooligosaccharide--protein glycosyltransferase subunit STT3A	STT3A	80.53		X	450	796	1096	928	2124	712	1016	1451	2684	2369	2317	3293	11	10	11	8
P48426	Phosphatidylinositol 5-phosphate 4-kinase type-2 alpha	PIP4K2A	46.224			1021	1083	839	1306	413	287	307	400	136	110	163	129	13	13	13	15
P49641	Alpha-mannosidase 2x	MAN2A2	130.542			857	2084	1743	1737	1206	1054	909	1718	3096	2476	2505	1327	11	11	13	10
P50552	Vasodilator-stimulated phosphoprotein	VASP	39.83			1178	411	725	613	655	809	1981	864	819	862	991	681	11	11	11	11
P51149	Ras-related protein Rab-7a	RAB7A	23.488		X	423	358	418	371	552	531	534	687	1422	1463	1125	1354	9	9	8	9
P51659	Peroxisomal multifunctional enzyme type 2	HSD17B4	79.686		X	516	988	1337	382	2894	2916	2671	2169	2405	520	191	1149	12	11	12	12
P55160	Nck-associated protein 1-like	NCKAP1L	128.156		X	1202	1476	1378	1463	1113	1492	606	2520	248	60	203	52	15	14	14	15
P78417	Glutathione S-transferase omega-1	GSTO1	27.565			210	127	142	191	67	73	82	83	157	227	178	186	8	8	8	8
Q02108	Guanylate cyclase soluble subunit alpha-1	GUCY1A1	77.452		X	1167	1853	2080	824	1861	1429	1429	2540	2933	2551	2902	2968	16	16	17	18
Q02790	Peptidyl-prolyl cis-trans isomerase FKBP4	FKBP4	51.805			756	1095	1078	620	653	911	563	1067	1011	35	1072	1176	15	17	18	17
Q06323	Proteasome activator complex subunit 1	PSME1	28.72			602	312	503	453	706	873	884	1002	577	496	481	482	8	9	8	8
Q08495	Dematin	DMTN	45.516			338	336	303	246	231	195	144	176	46	50	59	55	11	12	11	11
Q12907	Vesicular integral-membrane protein VIP36	LMAN2	40.23			253	272	227	268	1282	956	1168	901	195	281	252	241	8	8	5	7
Q13616	Cullin-1	CUL1	89.679			1084	463	231	1117	548	494	330	595	1753	1707	945	1043	15	15	15	15
Q14166	Tubulin--tyrosine ligase-like protein 12	TTLL12	74.404			1269	841	943	480	362	311	291	321	1631	1218	2289	2348	11	11	11	11
Q14764	Major vault protein	MVP	99.328			972	1143	1330	908	1256	1682	533	2078	1392	1735	1638	1919	14	14	14	14
Q16401	26S proteasome non-ATPase regulatory subunit 5	PSMD5	56.195			1012	484	616	975	461	299	383	472	878	917	694	1006	10	10	10	10
Q16610	Extracellular matrix protein 1	ECM1	60.675		X	328	567	507	228	431	387	576	376	212	192	214	214	10	11	11	11
Q16774	Guanylate kinase	GUK1	21.726			336	137	497	206	806	581	520	819	2911	2947	2856	3076	5	5	6	5
Q16881	Thioredoxin reductase 1, cytoplasmic	TXNRD1	70.876			948	1523	1797	2033	694	601	499	912	1170	1750	1608	1802	7	9	9	10
Q3LXA3	Triokinase/FMN cyclase	TKFC	58.946		X	1640	1455	1673	1603	519	472	432	575	3299	2679	2767	2665	7	8	8	7
Q4KMQ2	Anoctamin-6	ANO6	106.167		X	1146	860	1155	1111	1296	2278	1952	1650	3163	3254	3192	2188	12	10	12	12
Q5D862	Filaggrin-2	FLG2	248.077		X	237	1461	238	502	2357	3294	3019	2442		4864	5049	1616		1	2	4
Q6PIU2	Neutral cholesterol ester hydrolase 1	NCEH1	45.809			979	553	871	780	1124	1198	1148	1352	1086	3489	3035	2508	4	5	5	6
Q8IZ83	Aldehyde dehydrogenase family 16 member A1	ALDH16A1	85.127			352	232	268	458	283	275	407	233	867	1647	1328	1065	10	9	10	10
Q8NF50	Dedicator of cytokinesis protein 8	DOCK8	238.534		X	1841		841	1505	582	1729	373	1975	935	951	667	558	24	23	26	25
Q8WVM8	Sec1 family domain-containing protein 1	SCFD1	72.381			473	920	544	732	1105	977	963	916	1063	1107	1631	1398	7	7	8	8
Q92538	Golgi-specific brefeldin A-resistance guanine nucleotide exchange factor 1	GBF1	206.578		X	1235	1902	940	68	328	234	1640	380	472	725	786	755	18	15	18	16
Q92878	DNA repair protein RAD50	RAD50	153.893		X	1775	933	924	1095	2163	1378	1782	1839	2652	1517	1049	1111	21	22	22	20
Q93050	V-type proton ATPase 116 kDa subunit a 1	ATP6V0A1	96.415		X	439	199	554	585	629	655	598	1571	2087	460	2694	499	11	11	12	12
Q96KN2	Beta-Ala-His dipeptidase	CNDP1	56.691			833	809	164	910	1842	1196	1266	1241	481	469	1171	991	8	9	7	5
Q96T51	RUN and FYVE domain-containing protein 1	RUFY1	79.819			715	713	1002	1004	2012	1934	1332	1792	1238	3180	2445	2846	11	10	12	10
Q9H3N1	Thioredoxin-related transmembrane protein 1	TMX1	31.789			750	521	637	803	1083	989	1601	1409	2019	2347	2374	2832	6	5	6	6
Q9H3U1	Protein unc-45 homolog A	UNC45A	103.077		X	1222	1835	639	1025	1129	793	934	977	2130	1797	1630	2074	12	13	14	12
Q9HBL0	Tensin-1	TNS1	197.024			751	1148	709	694	1984	1356	1419	1642	1667	1825	2159	1909	22	19	20	20
Q9HC38	Glyoxalase domain-containing protein 4	GLOD4	34.794			438	240	309	363	1068	605	532	931	1588	2132	1900	1785	7	7	7	7
Q9NRF8	CTP synthase 2	CTPS2	65.679			533	493	1052	484	865	871	758	782	812	1027	2104	1101	9	9	9	10
Q9NRW7	Vacuolar protein sorting-associated protein 45	VPS45	65.075		X	1025	1642	1094	1106	1101	2249	2223	2108	1019	1420	803	986	12	12	12	12
Q9UDY2	Tight junction protein ZO-2	TJP2	133.958		X	572	94	1107	2195	484	416	1447	281	139	153	116	115	26	24	26	25
Q9ULH1	Arf-GAP with SH3 domain, ANK repeat and PH domain-containing protein 1	ASAP1	125.499			2064	902	1782	864	1255	1282	817	881	1158	1174	1509	1238	14	14	15	14
Q9UNM6	26S proteasome non-ATPase regulatory subunit 13	PSMD13	42.944			772	862	1039	1469	299	438	233	487	874	867	858	886	12	12	14	12
Q9UNQ0	Broad substrate specificity ATP-binding cassette transporter ABCG2	ABCG2	72.315		X	1244	729	1175	1796	2574	2049	2347	2177	2809	2686	2364	3315	9	7	9	8
Q9UNZ2	NSFL1 cofactor p47	NSFL1C	40.571			984	622	691	1136	1597	1273	1259	1366	729	610	736	883	14	16	16	15
Q9UQ80	Proliferation-associated protein 2G4	PA2G4	43.785			1063	775	550	747	414	442	447	635	123	119	130	132	11	11	11	11
Q9Y6F6	Inositol 1,4,5-triphosphate receptor associated 1	IRAG1	97.959			527	1013	1146	757	2822	2655	2046	2020	2189	2053	1545	2051	12	14	12	14
B0I1T2	Unconventional myosin-Ig	MYO1G	116.444			1567		1872	1757	1596	2303	618	1402	1648	3058	3260	1685	15	15	16	19
O00186	Syntaxin-binding protein 3	STXBP3	67.766			882	782	1017	738	1374	1507	1563	1281	2276	1033	1405	1535	9	10	9	10
O00232	26S proteasome non-ATPase regulatory subunit 12	PSMD12	52.906		X	1302	865	1145	1388	477	476	365	453	1082	1634	1216	1024	9	9	9	10
O00391	Sulfhydryl oxidase 1	QSOX1	82.576			264	1608	990	179	1223	1264	933	1283	1046	1297	1337	1215	12	12	13	10
O14617	AP-3 complex subunit delta-1	AP3D1	130.159		X	601	466	741	817	311	274	406	262	89	97	168	85	21	20	20	22
O14791	Apolipoprotein L1	APOL1	43.974		X	351	265	380	341	208	160	235	352	763	932	663	540	7	6	7	7
O60488	Long-chain-fatty-acid--CoA ligase 4	ACSL4	79.189		X	1006	489	438	506	1084	1135	932	1180	589	579	270	398	9	9	9	10
O75558	Syntaxin-11	STX11	33.197		X	722	772	958	525	1421	2009	2243	1587	1125	853	1472	1523	6	5	5	6
O76003	Glutaredoxin-3	GLRX3	37.432			2250	1365	1307	878	652	597	674	828	1201	1306	1346	1506	9	8	8	9
O76013	Keratin, type I cuticular Ha6	KRT36	52.247			341		1448	770
O94973	AP-2 complex subunit alpha-2	AP2A2	103.961			808	1634	1626	1904	595	318	303	584	730	1082	1029	704	15	15	14	16
O95373	Importin-7	IPO7	119.517			866	881	1438	708	292	300	410	433	800	1102	967	1308	11	11	11	10
P01019	Angiotensinogen	AGT	52.07		X	389	243	344	252	959	773	996	704	392	960	642	1120	7	7	7	7
P02533	Keratin, type I cytoskeletal 14	KRT14	51.559		X	144	130	50	81	1043	706	1110	386	1609	749	654	588	4	2	5	5
P02545	Prelamin-A/C	LMNA	74.141		X	896	282	412	282	1177			3128	1646	1497	1741	1719	14	15	14	14
P02748	Complement component C9	C9	63.175		X	957	982	885	990	1049	649	1123	301	788	1039	1518	887	10	10	10	11
P04075	Fructose-bisphosphate aldolase A	ALDOA	39.418		X	212	236	115	276	45	61	52	47	177	180	279	244	7	7	8	8
P04406	Glyceraldehyde-3-phosphate dehydrogenase	GAPDH	36.054			129	99	119	109	73	48	86	126	1878	332	935	1294	9	8	9	7
P05023	Sodium/potassium-transporting ATPase subunit alpha-1	ATP1A1	112.897		X	878	544	1022	1753	1175	1072	880	1367	2475	1760	1165	1376	6	6	6	5
P05089	Arginase-1	ARG1	34.734	X	X	342	283	372	267	1654	1227	724	955	1164	544	1012	554	6	6	7	5
P05155	Plasma protease C1 inhibitor	SERPING1	55.154		X	346	204	235	220	562	166	192	587	219	349	195	156	8	10	8	8
P05164	Myeloperoxidase	MPO	83.872		X	75	40	363	51	36	289	26	313	112	87	100	81	12	13	12	11
P06744	Glucose-6-phosphate isomerase	GPI	63.147		X	255	350	342	635	530	559	515	449	234	1607	248	455	7	6	6	6
P08697	Alpha-2-antiplasmin	SERPINF2	54.565		X	92	237	146	79	205	228	546	99	63	71	75	77	11	9	11	11
P0DMV8	Heat shock 70 kDa protein 1A	HSPA1A	70.056			624	181	364	337	74	94	66	94	749	461	483	407	4	5	4	4
P12956	X-ray repair cross-complementing protein 6	XRCC6	69.844			1656	1693	870	2211	1745	1049	2116	1118	1391	1298	575	724	12	13	12	11
P13671	Complement component C6	C6	104.789		X	744	591	920	1126	820	622	1177	1032	918	964	1111	969	7	9	8	8
P13716	Delta-aminolevulinic acid dehydratase	ALAD	36.294		X	123	114	180	156	191	169	160	171	470	628	549	471	6	6	6	7
P15374	Ubiquitin carboxyl-terminal hydrolase isozyme L3	UCHL3	26.18			1050	629	654	1148	862	642	913	1274	527	463	572	491	6	6	6	6
P18433	Receptor-type tyrosine-protein phosphatase alpha	PTPRA	90.721			1242	1894	1254	2181	2483	1634	2432	2567	1930	4332	3697	3599	7	6	6	6
P20020	Plasma membrane calcium-transporting ATPase 1	ATP2B1	134.687		X	1479	907	1332	822	1644	1614	1463	1443	1861	2275	1984	2908	7	7	7	7
P20810	Calpastatin	CAST	76.573		X	1370	1399	1883	2248	2621	1897	1956	131	458	430	455	355	19	19	17	16
P23219	Prostaglandin G/H synthase 1	PTGS1	68.688			327	378	177	556	1684	1879	2331	1228	1846	1318	1692	1656	8	7	9	9
P24557	Thromboxane-A synthase	TBXAS1	60.519		X	736	994	653	1037	1361	1192	1613	1596	933	1360	884	1858	9	9	10	8
P25786	Proteasome subunit alpha type-1	PSMA1	29.556			607	389	184	785	320	525	366	282	1028	1012	868	1053	6	6	5	5
P27338	Amine oxidase [flavin-containing] B	MAOB	58.763			776	1044	775	1186	1590	1092	2888	1193	1891	1642	1789	1843	8	9	8	8
P27797	Calreticulin	CALR	48.141		X	1300	1358	1412	1711	1957	1272	1325	1680	1703	1886	2156	2394	5	5	5	5
P35241	Radixin	RDX	68.564		X	187	1075	1221	995	1323	1216	1469	1351	332	355	404	267	15	14	14	15
P35858	Insulin-like growth factor-binding protein complex acid labile subunit	IGFALS	66.033		X	560	598	685	338	94	349	349	205	977	1044	941	867	9	9	7	9
P36955	Pigment epithelium-derived factor	SERPINF1	46.31		X	231	402	239	373	1342	1074	1454	1311	1199	1765	1468	1078	7	7	8	8
P37837	Transaldolase	TALDO1	37.54		X	538	247	260	186	242	269	230	345	1363	1487	1187	1296	8	8	8	8
P42357	Histidine ammonia-lyase	HAL	72.699		X	428	1751	185	979						4571				1
P43405	Tyrosine-protein kinase SYK	SYK	72.068		X	347	359	348	272	33	42	134	48	272	339	275	310	11	13	13	13
P48643	T-complex protein 1 subunit epsilon	CCT5	59.672		X	1118	529	723	820	426	346	374	387	1144	1560	1359	1673	14	13	12	12
P50995	Annexin A11	ANXA11	54.39		X	418	797	765	259	607	341	463	588	949	1246	1088	989	8	8	9	9
P54136	Arginine--tRNA ligase, cytoplasmic	RARS1	75.378		X	584	149	276	394	673	630	587	906	1075	578	1341	1108	15	14	16	13
P54920	Alpha-soluble NSF attachment protein	NAPA	33.233			605	540	472	512	239	199	73	202	438	700	619	611	6	5	6	5
P61158	Actin-related protein 3	ACTR3	47.371			902	1442	318	629	745	1015	636	826	2540	1812	1901	1372	7	7	6	7
P61978	Heterogeneous nuclear ribonucleoprotein K	HNRNPK	50.979		X	1081	721	387	861	720	1286	925	402	670	542	498	498	9	10	12	9
P62195	26S proteasome regulatory subunit 8	PSMC5	45.624			1402	1072	1310	1262	369	316	352	394	1393	1402	1254	1491	9	9	9	9
P68871	Hemoglobin subunit beta	HBB	15.997	X	X	1	2	2	1	1	1	1	1	1	1	1	1	7	6	7	6
P98194	Calcium-transporting ATPase type 2C member 1	ATP2C1	100.577		X	1603	1637	1776	1698	1877	3010	1436	1957	1714	2704	1686	851	7	6	6	7
Q06124	Tyrosine-protein phosphatase non-receptor type 11	PTPN11	68.012		X	1123	856	829	870	825	670	986	963	1180	565	939	793	13	16	15	14
Q07960	Rho GTPase-activating protein 1	ARHGAP1	50.435			775	1208	1164	1171	372	469	504	604	2134	1885	2449	1418	7	9	6	6
Q13561	Dynactin subunit 2	DCTN2	44.23			1523	1290	1507	1632	3023	1843	1803	2179	2671	2666	2140	2338	9	10	10	11
Q13724	Mannosyl-oligosaccharide glucosidase	MOGS	91.917		X	709	177	634	417	859	1866	1799	446	676	804	813	824	15	17	16	16
Q15021	Condensin complex subunit 1	NCAPD2	157.186		X	90	9	29	1575	1553	2086	1840	1166	192	1574	97	1092	21	22	20	19
Q16799	Reticulon-1	RTN1	83.616			319	2153	513	251	3671	3646	2686	3103	618	1747	1038	1293	12	12	12	11
Q5VW32	BRO1 domain-containing protein BROX	BROX	46.476			1159	657	718	1139	355	379	375	365	1024	1191	958	1019	8	9	8	8
Q6P1N0	Coiled-coil and C2 domain-containing protein 1A	CC2D1A	104.061		X	2492	1151	1702	329	2524	1668	2342	2316	1820	992	1867	2112	18	19	17	18
Q86UT6	NLR family member X1	NLRX1	107.615			675	1689	1348	1414	929	2833	2599	1964	1491	1142	1410	1195	10	10	9	10
Q86X55	Histone-arginine methyltransferase CARM1	CARM1	65.854			293	293	254	221	329	292	300	214	982	1173	1056	1075	8	7	6	7
Q86YS7	C2 domain-containing protein 5	C2CD5	110.448			103	239	54	2020	603	475	453	1495	821	687	649	605	10	13	11	11
Q8N392	Rho GTPase-activating protein 18	ARHGAP18	74.977			1804	1493	1932	1798	175	164	162	208	148	189	150	183	13	14	14	12
Q8TEM1	Nuclear pore membrane glycoprotein 210	NUP210	205.115			1248	1996	1079	1467	986	2153	2254	1751	783	1147	511	902	13	13	16	15
Q8WVV4	Protein POF1B	POF1B	68.064		X	458	590	643	621	4002							4730				1
Q92619	Rho GTPase-activating protein 45	ARHGAP45	124.616			1076	883	1444	920	809	683	1714	786	994	842	811	663	16	17	17	17
Q96QK1	Vacuolar protein sorting-associated protein 35	VPS35	91.707		X	818	423	1558	1538	1238	891	1239	1315	1350	861	1180	590	11	12	10	12
Q99798	Aconitate hydratase, mitochondrial	ACO2	85.426		X	1681	182	815	1240	1350	1115	1346	738	851	1300	905	979	11	12	11	12
Q99808	Equilibrative nucleoside transporter 1	SLC29A1	50.222			198	310	295	204	418	363	398	431	558	195	580	575	5	5	5	5
Q9BT78	COP9 signalosome complex subunit 4	COPS4	46.271			2010	498	863	1092	724	647	602	859	1659	1937	1499	778	12	11	12	11
Q9BTV4	Transmembrane protein 43	TMEM43	44.876		X	820	1772	659	957	1398	1237	1303	1392	1285	943	432	1951	11	11	12	10
Q9H2G2	STE20-like serine/threonine-protein kinase	SLK	142.697			1344	75	435	291	1858	1405	685	1136	1081	1897	800	1568	22	22	24	20
Q9H479	Fructosamine-3-kinase	FN3K	35.172			659	383	623	616	201	248	204	224	673	664	482	475	8	7	9	9
Q9HBI1	Beta-parvin	PARVB	41.715			559	945	926	375	913	1082	1033	796	576	284	480	408	10	11	10	12
Q9HCM2	Plexin-A4	PLXNA4	212.459			1464	2097	971	1334	2392	3710	3275	1120	2580	2513	2459	1770	14	12	12	15
Q9NPQ8	Synembryn-A	RIC8A	59.708			1674	1003	1111	1479	829	681	756	995	1562	2135	1815	1636	14	12	14	13
Q9NZN3	EH domain-containing protein 3	EHD3	60.887			829	1114	353	873	475	1379	1773	1190	1473	997	1117	890	7	6	9	7
Q9NZW5	Protein PALS2	PALS2	61.118			586	474	834	1672	1196	444	1286	250	2243	873	439	527	14	13	15	15
Q9UHQ9	NADH-cytochrome b5 reductase 1	CYB5R1	34.092			1355	1185	1147	1598	912	2279	793	877	1193	982	690	1487	8	9	8	7
Q9Y4D8	Probable E3 ubiquitin-protein ligase HECTD4	HECTD4	439.353		X	2388		1372	1121	1439	1093	2147	1722	743	371	219	307	36	41	42	45
Q9Y4W6	AFG3-like protein 2	AFG3L2	88.584		X	1016	1845	346	2167	1810	1277	3248	1960	2663	2464	2430	2888	8	10	11	11
Q9Y570	Protein phosphatase methylesterase 1	PPME1	42.316			654	799	385	669	651	590	566	822	1244	931	926	963	7	7	8	6
Q9Y6N5	Sulfide:quinone oxidoreductase, mitochondrial	SQOR	49.96		X	1277	844	1938	1913	2338	2357	2470	1181	2349	3170	4288	2306	4	5	4	7
A5YKK6	CCR4-NOT transcription complex subunit 1	CNOT1	266.945		X	152		2261	1987	2768	1315	1197	417	843	1544	179	982	23	22	29	26
O00139	Kinesin-like protein KIF2A	KIF2A	79.955		X	726	1925	226	711	1465	1432	1136	1683	654	1098	799	932	12	10	11	12
O00154	Cytosolic acyl coenzyme A thioester hydrolase	ACOT7	41.792			1089	556	742	843	1371	1274	1808	2346	3164	1852	4099	3445	9	9	9	9
O00178	GTP-binding protein 1	GTPBP1	72.457			1951	1566	1298	725	906	1726	2007	1850	483	912	1013	1025	12	12	13	11
O14964	Hepatocyte growth factor-regulated tyrosine kinase substrate	HGS	86.193			1436	1556	1684	1062	680	586	574	875	931	990	1276	1093	8	10	8	9
O15554	Intermediate conductance calcium-activated potassium channel protein 4	KCNN4	47.695		X	102	118	173	193	2819	2415	1591	1554	599	2797	728	584	6	8	7	8
O43707	Alpha-actinin-4	ACTN4	104.855		X	1291	154	535	922	1022	1322	821	1218	1141	1676	1115	1964	15	14	17	16
O60229	Kalirin	KALRN	340.265			1990	1969	1761	1751	2580	2835	2061	2494	3362	3512	2725	3286	8	7	7	6
O95573	Fatty acid CoA ligase Acsl3	ACSL3	80.422			1007	621	1496	1815	1304	1692	1251	1482	518	658	731	666	8	8	8	8
O95747	Serine/threonine-protein kinase OSR1	OXSR1	58.023			987	1381	857	890	494	523	359	343	142	105	109	138	7	8	7	8
O95810	Caveolae-associated protein 2	CAVIN2	47.173			843	1392	1713	869	693	1214	1144	851	180	169	162	149	9	10	9	9
P00747	Plasminogen	PLG	90.569		X	401	328	250	307	268	266	193	215	150	151	174	158	7	7	7	7
P03952	Plasma kallikrein	KLKB1	71.342		X	371	180	204	273	1457	1610	1407	2004	159	154	137	168	6	7	6	6
P04424	Argininosuccinate lyase	ASL	51.66	X	X	1053	875	1362	812	1460	1199	806	1359	3098	1982	1126	1283	6	7	7	7
P05154	Plasma serine protease inhibitor	SERPINA5	45.673			28	42	19	56	721	813	547	730	466	516	565	502	13	13	13	13
P06733	Alpha-enolase	ENO1	47.168			636	274	357	340	166	168	179	136	1210	1002	1548	1279	6	6	6	7
P07099	Epoxide hydrolase 1	EPHX1	52.949			388	1406	308	1185	1325	1105	960	1547	2152	2491	1833	2486	5	5	4	5
P09172	Dopamine beta-hydroxylase	DBH	69.067		X	1577	972	2004	2316	2932	2106	3457	3157	1519	1425	1767	1575	4	4	3	4
P09874	Poly [ADP-ribose] polymerase 1	PARP1	113.086			384	465	936	1896	577	806	1263	2601	894	1718	741	1034	24	21	21	21
P11166	Solute carrier family 2, facilitated glucose transporter member 1	SLC2A1	54.085		X	11	27	25	28	17	15	14	21	25	37	31	35	5	4	5	4
P11216	Glycogen phosphorylase, brain form	PYGB	96.699			822	1528	925	676	1182	1772	1338	817	732	2448	794	2246	9	7	10	9
P12429	Annexin A3	ANXA3	36.376			223	552	1046	361	2582	1667	1264	4	2206	2197	1927	2453	5	6	5	5
P13646	Keratin, type I cytoskeletal 13	KRT13	49.589		X	363		453		1347		788			2553				1
P15169	Carboxypeptidase N catalytic chain	CPN1	52.286		X	692	549	209	334	743	517	639	753	865	966	1035	966	8	8	8	8
P15311	Ezrin	EZR	69.414			1272	802	1376	733	1239	1066	2031	1697	296	330	587	393	11	10	8	11
P17655	Calpain-2 catalytic subunit	CAPN2	79.996			1880	854	1483	2284	1578	1371	1254	1540	2216	2761	2539	2134	7	8	8	8
P17812	CTP synthase 1	CTPS1	66.691		X	1531	1061	1457	1511	447	547	777	805	2240	1641	2194	1717	8	8	8	9
P19971	Thymidine phosphorylase	TYMP	49.954		X	1401	1210	759	1645	2662	1425	2816	1760	2975	4123	3242	3120	6	7	8	8
P20930	Filaggrin	FLG	435.174		X	1445	1173	721	1748	3564	3208	2765	3554
P22792	Carboxypeptidase N subunit 2	CPN2	60.557			22	20	31	13	1955	1302	1673	1013	1161	1164	927	1240	5	6	5	5
P23743	Diacylglycerol kinase alpha	DGKA	82.632			1234	1407	1453	1439	972	985	1014	1509	1746	1208	1657	1493	10	13	13	12
P25311	Zinc-alpha-2-glycoprotein	AZGP1	34.26			518	451	292	173	847	916	990	770	214	194	188	207	9	9	9	9
P25325	3-mercaptopyruvate sulfurtransferase	MPST	33.181			670	388	505	488	172	170	210	182	769	808	754	700	8	8	8	8
P25685	DnaJ homolog subfamily B member 1	DNAJB1	38.043			938	990	1252	825	988	694	746	913	1043	927	1148	1175	11	11	12	12
P25686	DnaJ homolog subfamily B member 2	DNAJB2	35.581		X	498	408	984	1419	1677	1791	1301	1809	544	239	324	255	8	8	8	9
P26640	Valine--tRNA ligase	VARS1	140.479		X	755	2145	2242	2352	683	501	536	527	702	652	787	709	21	22	22	21
P38646	Stress-70 protein, mitochondrial	HSPA9	73.682		X	1571	1543	1771	2019	2789	2859	2815	3010	3109	2450	3418	3910	10	9	10	10
P39656	Dolichyl-diphosphooligosaccharide--protein glycosyltransferase 48 kDa subunit	DDOST	50.801		X	811	485	656	566	884	1103	1848	785	1450	865	708	630	7	7	7	8
P42356	Phosphatidylinositol 4-kinase alpha	PI4KA	236.834		X	1381		1342	1811	1658	2008	2607	1747	1263	1549	1826	1671	18	18	17	14
P42566	Epidermal growth factor receptor substrate 15	EPS15	98.659			613	379	508	554	1888	1836	1744	1782	2376	2274	2412	967	14	16	16	15
P46109	Crk-like protein	CRKL	33.777			748	1760	608	976	2287	2207	2327	2642	1114	848	721	1164	7	6	7	7
P48444	Coatomer subunit delta	ARCN1	57.212		X	1398	1746	1731	2137	1076	1200	2391	1780	1687	1588	1734	2303	15	16	15	14
P48739	Phosphatidylinositol transfer protein beta isoform	PITPNB	31.542			1043	973	630	1563	536	512	506	518	825	930	758	676	5	5	6	6
P49189	4-trimethylaminobutyraldehyde dehydrogenase	ALDH9A1	53.801			2055	1144	1288	1654	359	335	356	372	2433	2543	1702	2615	5	6	7	6
P49915	GMP synthase [glutamine-hydrolyzing]	GMPS	76.718			2196	1646	1616	1823	1064	1228	1327	1150	2908	1668	1989	2572	13	16	14	15
P50402	Emerin	EMD	28.994		X	380	1278	382	703	1882	1975	1836	2726	2026	2362	2592	1929	7	7	7	7
P51572	B-cell receptor-associated protein 31	BCAP31	27.99		X	1292	954	998	1182	2154	2053	1413	1620	1578	1438	1620	1610	6	6	6	7
P51665	26S proteasome non-ATPase regulatory subunit 7	PSMD7	37.025			794	1161	631	799	858	383	795	626	764	1103	755	1173	8	9	8	8
P51884	Lumican	LUM	38.43			463	220	294	339	1479	1208	662	3250	668	659	1184	1337	7	8	7	7
P60174	Triosephosphate isomerase	TPI1	26.669		X	177	109	183	118	625	619	922	437	528	434	646	594	3	2	3	2
P60842	Eukaryotic initiation factor 4A-I	EIF4A1	46.156			298	102	288	358	93	221	129	151	649	487	530	459	7	7	7	7
P61106	Ras-related protein Rab-14	RAB14	23.898			455	197	381	697	841	913	980	833	2326	2157	1897	2173	5	5	6	5
P61160	Actin-related protein 2	ACTR2	44.762			710	516	869	1085	524	965	686	598	1546	1685	1120	1486	7	7	9	8
P61221	ATP-binding cassette sub-family E member 1	ABCE1	67.315			1170	1431	1322	1857	1519	1269	687	1263	1111	747	1107	726	13	14	14	13
P62333	26S proteasome regulatory subunit 10B	PSMC6	44.172			863	370	712	661	389	231	255	269	1337	1000	1128	1136	7	8	8	7
P62937	Peptidyl-prolyl cis-trans isomerase A	PPIA	18.013			158	134	104	169	51	46	37	76	121	84	92	95	5	5	5	5
Q01518	Adenylyl cyclase-associated protein 1	CAP1	51.9			1157	744	806	1714	1203	1116	1055	967	745	506	687	706	8	8	8	9
Q01970	1-phosphatidylinositol 4,5-bisphosphate phosphodiesterase beta-3	PLCB3	138.802		X	754		333	2615	141	1099	1328	204	230	159	209	167	28	25	26	28
Q02978	Mitochondrial 2-oxoglutarate/malate carrier protein	SLC25A11	34.058		X	1295	1553	1596	1788	2534	2037	2592	629	1300	1698	1668	1320	8	8	8	8
Q04759	Protein kinase C theta type	PRKCQ	81.865			472				248	303	250	272	644	617	552	476	11	9	10	9
Q05682	Caldesmon	CALD1	93.231			1155	576	2041	1643	1869	2645	2478	2693	309	370	362	322	21	20	25	20
Q08AM6	Protein VAC14 homolog	VAC14	87.975		X	1553	1387	400	1659	1222	1109	682	1313	1788	1618	1542	1668	10	9	9	10
Q10471	Polypeptide N-acetylgalactosaminyltransferase 2	GALNT2	64.732		X	369	2051	351	1630	1442	1291	2468	121	210	247	238	380	8	6	8	7
Q13098	COP9 signalosome complex subunit 1	GPS1	55.537			282	522	542	541	295	243	247	306	818	689	1054	868	8	8	8	8
Q13418	Integrin-linked protein kinase	ILK	51.419			512	934	1129	726	304	283	474	279	262	296	256	236	9	8	8	9
Q13867	Bleomycin hydrolase	BLMH	52.563			513	752	399	558	1010	1009	1181	831	3399	3304	3790	3010	3	4	2	5
Q14677	Clathrin interactor 1	CLINT1	68.26			132	207	113	147	716	2241	1387	1919	613	693	841	752	12	11	11	11
Q14738	Serine/threonine-protein phosphatase 2A 56 kDa regulatory subunit delta isoform	PPP2R5D	69.993		X	1100	155	93	111	432	567	697	350	252	198	2671	2621	9	9	10	8
Q15084	Protein disulfide-isomerase A6	PDIA6	48.121			1275	993	884	2306	1784	1932	1852	1866	2852	2653	3130	3479	6	7	7	7
Q15404	Ras suppressor protein 1	RSU1	31.541			749	600	488	706	586	609	513	388	291	261	277	248	8	8	8	8
Q15435	Protein phosphatase 1 regulatory subunit 7	PPP1R7	41.564			1414	1263	762	1402	561	524	516	642	939	1323	1555	1156	9	8	10	8
Q53GQ0	Very-long-chain 3-oxoacyl-CoA reductase	HSD17B12	34.325			414	1032	476	297	785	624	2263	663	1253	1020	1809	1227	4	5	5	5
Q5JSL3	Dedicator of cytokinesis protein 11	DOCK11	237.675		X	924			944	870	1728	707	1106	902	1134	900	729	20	23	24	22
Q5JWF2	Guanine nucleotide-binding protein G(s) subunit alpha isoforms XLas	GNAS	111.025		X	273	341	692	401	531	421	344	525	838	537	781	587	5	5	5	5
Q5T5C0	Syntaxin-binding protein 5	STXBP5	127.575			82	250	2117	237	333	264	102	574	486	321	613	516	12	14	12	13
Q6ICL3	Transport and Golgi organization protein 2 homolog	TANGO2	30.937		X	433	866	461	907	182	247	214	223	349	399	412	321	8	7	8	8
Q6PJW8	Consortin	CNST	79.599			1949	1136	1118	1957	2608	2978	2787	2575	2924	2444	1862	2415	6	9	9	9
Q8IZY2	Phospholipid-transporting ATPase ABCA7	ABCA7	234.353		X	1418	1959	1308	736	2187	1493	1629	2045	3070	2673	1577	2854	10	8	14	13
Q92608	Dedicator of cytokinesis protein 2	DOCK2	211.95		X	1649		906	2649	66	34	560	41	88	188	69	109	26	28	27	25
Q92696	Geranylgeranyl transferase type-2 subunit alpha	RABGGTA	65.075			2253	1350	2094	2322	1280	958	875	1561	2534	1984	2246	3074	11	10	11	11
Q969R2	Oxysterol-binding protein 2	OSBP2	101.268			571	1150	1352	1336	984	1131	741	673	1755	2238	2622	812	10	9	10	9
Q96C24	Synaptotagmin-like protein 4	SYTL4	76.022			2429	2078	2388	2117	892	2105	2027	2463	1213	548	911	1085	15	15	16	16
Q96NA2	Rab-interacting lysosomal protein	RILP	44.201			549	256	536	354	1007	760	982	1456	849	1106	1016	1045	13	11	13	11
Q99623	Prohibitin-2	PHB2	33.294			826	975	969	1191	1271	2188	2025	1152	906	952	821	978	7	7	8	8
Q99829	Copine-1	CPNE1	59.059			299	83	166	260	463	427	454	636	1289	1565	1615	1894	8	7	7	7
Q9BY43	Charged multivesicular body protein 4a	CHMP4A	25.097			47	163	498	34	83	2110	100	49	26	34	42	43	6	6	6	6
Q9H2K8	Serine/threonine-protein kinase TAO3	TAOK3	105.405			1140	984	694	1002	1190	927	749	1687	1265	885	1296	1251	20	21	19	21
Q9H4A4	Aminopeptidase B	RNPEP	72.598			1556	1559	1665	1157	1085	856	837	929	1189	1358	1909	1963	10	10	11	12
Q9H4B7	Tubulin beta-1 chain	TUBB1	50.327		X	221	276	187	264	48	77	132	78	183	175	164	147	8	8	8	8
Q9H9A6	Leucine-rich repeat-containing protein 40	LRRC40	68.25			44	1046	1886	2061	646	692	267	199	909	1046	2321	1551	13	12	12	13
Q9HA64	Ketosamine-3-kinase	FN3KRP	34.415			1351	502	481	623	321	312	370	370	1305	950	1092	1055	6	6	6	6
Q9NP72	Ras-related protein Rab-18	RAB18	22.977		X	1197	1057	1425	1418	1006	1070	968	1157	2452	2853	3222	2378	5	6	6	6
Q9NQ75	Cas scaffolding protein family member 4	CASS4	87.144			1161		2253	1513	1591	2778	2294	1199	899	598	2706	836	16	17	15	15
Q9NR46	Endophilin-B2	SH3GLB2	43.977			1329	843	556	1064	1048	685	611	1022	1994	1671	1633	1665	9	9	8	9
Q9NSY1	BMP-2-inducible protein kinase	BMP2K	129.173			1417	2093	2405	2265	2149	1491	882	768	1469	1069	2906	2093	16	15	16	17
Q9NTK5	Obg-like ATPase 1	OLA1	44.741			349	86	95	296	56	93	47	229	191	475	418	376	9	11	10	9
Q9NW15	Anoctamin-10	ANO10	76.33		X	1120	1976	573	853	665	661	482	2371	1359	678	965	1066	7	6	8	7
Q9P2J5	Leucine--tRNA ligase, cytoplasmic	LARS1	134.468		X	802	1812	665	2275	1061	1032	849	899	220	229	266	254	19	16	19	19
Q9UH99	SUN domain-containing protein 2	SUN2	80.314			1245	1129	1256	1276	3230	3137	803	1783	1862	2295	2032	2286	12	11	14	10
Q9UJU6	Drebrin-like protein	DBNL	48.207			1437	1174	1133	1221	1391	1314	1727	1795	1267	1149	1202	1114	12	13	13	12
Q9ULA0	Aspartyl aminopeptidase	DNPEP	53.412			1565	1093	1363	1885	1571	2069	1107	2826	3960	4248	4378	2717	5	6	6	6
Q9Y263	Phospholipase A-2-activating protein	PLAA	87.158		X	1256	1433	853	1274	1151	1633	1103	1254	1908	3149	2380	3444	6	6	8	7
Q9Y376	Calcium-binding protein 39	CAB39	39.87			1750	986	658	1866	1463	1166	1190	1339	1621	2364	1572	1339	8	8	8	8
A0AVT1	Ubiquitin-like modifier-activating enzyme 6	UBA6	117.972			1827	949	1216	1762	114	143	101	119	284	285	327	1511	19	17	18	14
A2RUS2	DENN domain-containing protein 3	DENND3	135.893			1294			2148	1931	2084	1963	2282	774	1570	1679	1328	16	17	17	18
O00160	Unconventional myosin-If	MYO1F	124.846			1639	2092	2355	1999	1109	1923	855	1454	956	1095	924	880	17	16	17	17
O14744	Protein arginine N-methyltransferase 5	PRMT5	72.684			2128	1141	1318	943	428	430	422	430	1313	750	1001	1191	9	8	9	9
O15143	Actin-related protein 2/3 complex subunit 1B	ARPC1B	40.95		X	626	398	609	396	486	478	785	534	369	597	901	889	6	6	6	6
O43143	ATP-dependent RNA helicase DHX15	DHX15	90.934			530	1026	391	425	1887	1483	1063	1497	1249	1084	1324	1423	17	16	17	17
O60256	Phosphoribosyl pyrophosphate synthase-associated protein 2	PRPSAP2	40.924			1654	1059	1006	1230	520	557	494	610	1404	1286	1252	1609	7	6	7	7
O75131	Copine-3	CPNE3	60.129			41	835	32	150	570	679	585	623	1710	1896	1800	2198	6	6	6	6
O75390	Citrate synthase, mitochondrial	CS	51.714			870	617	1056	700	690	2728	1145	1570	870	498	422	419	6	6	7	7
O75592	E3 ubiquitin-protein ligase MYCBP2	MYCBP2	513.646			1696		1344	2714	327	1377	3346	933	1553	471	212	648	30	30	35	33
O75635	Serpin B7	SERPINB7	42.905		X	1064	693	1182	867
O75832	26S proteasome non-ATPase regulatory subunit 10	PSMD10	24.426			1147	1170	1099	1458	443	709	688	888	1003	619	692	593	5	5	5	5
O75874	Isocitrate dehydrogenase [NADP] cytoplasmic	IDH1	46.659		X	873	353	350	652	1230	1118	2394	1089	3915	4109	4172	3972	5	6	7	7
O94886	CSC1-like protein 1	TMEM63A	92.13		X	1160	517	782	985	1495	1578	974	2163	1780	2153	1677	1526	8	9	8	9
O95202	Mitochondrial proton/calcium exchanger protein	LETM1	83.357		X	1557	1471	1059	1295	1879	1340	3504	2073	1767	2763	1914	1830	7	7	7	7
P00568	Adenylate kinase isoenzyme 1	AK1	21.633		X	247	170	236	266	49	49	41	59	74	86	74	58	6	7	6	6
P00740	Coagulation factor IX	F9	51.78		X	1346	1287	865	997	755	727	1109	1028	1836	1712	1471	1387	5	5	5	5
P00746	Complement factor D	CFD	27.032		X	1289	606	1780	891	1890	2402	2137	1733	1120	823	994	1128	4	4	5	5
P01871	Immunoglobulin heavy constant mu	IGHM	51.924		X	218	331	395	229	308	198	293	253	154	187	177	177	7	7	6	7
P02656	Apolipoprotein C-III	APOC3	10.853		X	179	123	126	172	1186	682	815	836	105	123	79	100	5	4	4	4
P04004	Vitronectin	VTN	54.305			99	106	131	115	90	81	87	69	41	40	38	39	5	5	5	5
P05107	Integrin beta-2	ITGB2	84.794		X	1515	1199	1019	936	3335	2676	2483	3060	3228	1176	1154	1289	7	6	9	7
P05198	Eukaryotic translation initiation factor 2 subunit 1	EIF2S1	36.114			1220	1121	994	404	617	656	640	788	405	393	440	292	14	13	14	13
P05543	Thyroxine-binding globulin	SERPINA7	46.325		X	1327	728	1559	1153	936	1104	706	1037	1672	1791	2114	2289	7	6	7	6
P06737	Glycogen phosphorylase, liver form	PYGL	97.151		X	1513	586	1896	1560	1178	876	908	1333	1409	692	1663	438	8	10	8	10
P07737	Profilin-1	PFN1	15.054		X	49	429	645	513	352	460	600	305	408	379	348	349	5	5	5	5
P09622	Dihydrolipoyl dehydrogenase, mitochondrial	DLD	54.177		X	1612	747	1201	1226	2926	2892	2446	2758	2790	3951	3065	2409	6	4	7	7
P0CG47	Polyubiquitin-B	UBB	25.76			60	54	56	54	183	151	302	129	161	132	106	136	7	7	7	7
P0DP23	Calmodulin-1	CALM1	16.836		X	1680	653	966	1017	1353	1260	2280	1236	701	636	724	779	4	4	5	4
P10809	60 kDa heat shock protein, mitochondrial	HSPD1	61.054		X	1837	1596	1543	1561	2826	2373	1844	1798	1331	1411	1313	1823	7	8	8	8
P11597	Cholesteryl ester transfer protein	CETP	54.757		X	464	627	317	958	1397	1060	1112	1441	3636	3330	2101	1812	8	6	8	8
P12081	Histidine--tRNA ligase, cytoplasmic	HARS1	57.411		X	810	1423	959	530	1436	1357	1034	2250	1863	2483	2391	3619	6	5	6	5
P13073	Cytochrome c oxidase subunit 4 isoform 1, mitochondrial	COX4I1	19.578		X	1225	1398	1042	1154	2184	2449	2349	2616	1654	2469	919	1307	4	4	4	4
P14314	Glucosidase 2 subunit beta	PRKCSH	59.428		X	1694	1158	1542	1026	2059	2573	2683	2347	3219	3171	1323	1189	3	3	5	5
P16152	Carbonyl reductase [NADPH] 1	CBR1	30.375			529	128	448	887	444	320	325	434	526	956	976	1232	6	5	6	7
P18031	Tyrosine-protein phosphatase non-receptor type 1	PTPN1	49.968		X	1141		1860	459	1538	2127	1294	1389	2259	2095	1739	2571	8	8	8	7
P20042	Eukaryotic translation initiation factor 2 subunit 2	EIF2S2	38.389			1095	1636	978	1494	423	399	850	672	412	295	304	298	14	15	14	15
P20618	Proteasome subunit beta type-1	PSMB1	26.49		X	480	229	349	333	216	280	379	280	716	481	400	591	6	7	6	6
P21796	Voltage-dependent anion-selective channel protein 1	VDAC1	30.773			898	527	612	622	1299	2621	1995	1934	811	543	1623	1515	8	7	7	6
P22303	Acetylcholinesterase	ACHE	67.796		X	494	1265	486	416	1876	1663	1670	1876	2173	2489	1409	1410	6	7	7	6
P22891	Vitamin K-dependent protein Z	PROZ	44.744		X	1448	1270	1535	1779	1383	1176	1025	1458	3006	2630	977	4155	6	5	5	5
P23368	NAD-dependent malic enzyme, mitochondrial	ME2	65.442			1737	286	1629	1574	1606	1494	2241	2123	993	1700	995	1127	10	11	11	12
P23381	Tryptophan--tRNA ligase, cytoplasmic	WARS1	53.168		X	1362	811	1645	1671	497	417	368	359	3042	986	1121	1058	3	5	7	5
P23919	Thymidylate kinase	DTYMK	23.82		X	1331	839	1128	1278	640	616	586	648	853	789	1186	623	9	9	9	8
P24941	Cyclin-dependent kinase 2	CDK2	33.929			634	468	620	529	637	800	780	748	1798	1837	1249	1421	10	9	9	8
P26641	Elongation factor 1-gamma	EEF1G	50.12			1313	1315	987	1199	1316	1073	823	1111	1100	602	1191	1048	8	8	8	8
P28074	Proteasome subunit beta type-5	PSMB5	28.48			606	434	425	598	207	184	158	263	323	351	416	515	8	8	7	8
P29692	Elongation factor 1-delta	EEF1D	31.122			575	1614	1960	2086	2686	2047	1625	1937	1785	1055	2084	1260	7	7	7	7
P30085	UMP-CMP kinase	CMPK1	22.222			1580	1377	1351	1370	977	714	794	1297	1054	391	1320	1050	6	6	6	7
P30153	Serine/threonine-protein phosphatase 2A 65 kDa regulatory subunit A alpha isoform	PPP2R1A	65.31		X	416	371	465	390	116	129	108	135	626	614	947	736	7	8	8	8
P30154	Serine/threonine-protein phosphatase 2A 65 kDa regulatory subunit A beta isoform	PPP2R1B	66.213		X	947	1008	1023	959	723	623	680	600	910	1266	1398	1292	7	9	9	7
P31040	Succinate dehydrogenase [ubiquinone] flavoprotein subunit, mitochondrial	SDHA	72.69		X	220	607	2369	110	2109	2533	2624	2626	967	1116	1104	1062	12	13	12	11
P35813	Protein phosphatase 1A	PPM1A	42.449			382	514	485	456	1169	1258	1535	1051	1486	1369	1492	1226	7	6	7	7
P36542	ATP synthase subunit gamma, mitochondrial	ATP5F1C	32.995			1343	714	460	1442	1515	1651	1802	1386	1856	987	1537	1199	6	6	6	6
P37802	Transgelin-2	TAGLN2	22.391			411	360	557	402	404	337	627	291	593	538	564	461	5	5	5	6
P40197	Platelet glycoprotein V	GP5	60.959			461	719	1301	1143	1494	1316	1634	1285	987	2219	1061	1789	6	8	5	6
P40925	Malate dehydrogenase, cytoplasmic	MDH1	36.427		X	64	179	252	397	163	120	177	112	106	148	144	131	5	5	5	6
P43686	26S proteasome regulatory subunit 6B	PSMC4	47.367			1536	1446	1813	1492	499	350	493	538	1906	2021	1926	1663	13	13	11	12
P46060	Ran GTPase-activating protein 1	RANGAP1	63.543			2135	789	956	1640	1005	1044	1542	1474	2563	1893	1797	2822	5	5	6	6
P47756	F-actin-capping protein subunit beta	CAPZB	30.629			886	718	749	801	545	434	443	536	675	573	627	701	6	6	6	5
P49407	Beta-arrestin-1	ARRB1	47.065			1788	1722	1552	1326	1694	1612	1084	1500	1605	1736	1762	1865	7	6	6	6
P49411	Elongation factor Tu, mitochondrial	TUFM	49.876		X	1548	558	1049	987	92	1654	1134	139	2429	729	869	919	10	9	10	9
P49591	Serine--tRNA ligase, cytoplasmic	SARS1	58.778		X	1250	1681	1944	996	2099	1566	167	2212	2466	870	1460	976	9	9	9	8
P49748	Very long-chain specific acyl-CoA dehydrogenase, mitochondrial	ACADVL	70.392	X	X	620	548	780	347	454	553	155	413	190	474	793	401	11	13	15	12
P51812	Ribosomal protein S6 kinase alpha-3	RPS6KA3	83.737		X	1389	1073	1595	912	303	235	554	476	529	551	623	850	12	12	12	12
P52888	Thimet oligopeptidase	THOP1	78.842			797	500	660	831	985	645	1192	1132	2355	1720	2106	1950	8	9	9	9
P55084	Trifunctional enzyme subunit beta, mitochondrial	HADHB	51.296	X	X	1209	1183	1100	974	2185	1854	1013	1814	672	1367	1068	948	8	7	7	8
P57737	Coronin-7	CORO7	100.607			1356	1030	827	1102	627	1026	944	1292	2084	1370	1711	899	10	12	12	12
P60900	Proteasome subunit alpha type-6	PSMA6	27.398		X	678	363	428	454	368	371	339	414	1226	1050	1051	1332	6	6	6	6
P61201	COP9 signalosome complex subunit 2	COPS2	51.597			1442	687	1063	960	452	354	376	514	37	42	28	27	8	8	8	9
P63010	AP-2 complex subunit beta	AP2B1	104.551			284	491	159	467	478	529	386	511	924	283	567	450	9	9	10	10
P67936	Tropomyosin alpha-4 chain	TPM4	28.519		X	302	450	547	544	868	1422	2792	384	367	186	122	202	2	3	5	4
P69849	BOS complex subunit NOMO3	NOMO3	134.133			1137	403	439	2187	1453	1952	1437	1959	3062	206		2889	11	14		13
Q00325	Solute carrier family 25 member 3	SLC25A3	40.095		X	467	837	706	617	935	1165	1587	1183	703	625	429	519	7	7	7	7
Q00722	1-phosphatidylinositol 4,5-bisphosphate phosphodiesterase beta-2	PLCB2	134.026		X	1075			1480	1074	3359	3361	1427	1344	1336	1159	2627	18	17	17	17
Q01813	ATP-dependent 6-phosphofructokinase, platelet type	PFKP	85.598			1052	1246	1379	1967	1400	1347	1828	1417	1731	2075	1786	1608	8	8	9	9
Q02153	Guanylate cyclase soluble subunit beta-1	GUCY1B1	70.514			904		2335	1963	635	675	673	545	719	394	299	549	14	12	15	13
Q03252	Lamin-B2	LMNB2	69.949		X	1825	1968	1501	1449	2456	1484	1589	3070	376	432	379	370	16	16	16	17
Q04695	Keratin, type I cytoskeletal 17	KRT17	48.106		X	968	308	194	143	525		1178	1214	2888		1936	1343	1		2	5
Q04760	Lactoylglutathione lyase	GLO1	20.778			551	412	501	470	459	473	384	743	2068	1754	2297	2214	3	3	3	3
Q08380	Galectin-3-binding protein	LGALS3BP	65.332			511	1055	1609	1684	337	242	469	255	462	785	538	433	8	7	6	8
Q08554	Desmocollin-1	DSC1	99.986			322	511	153	415	2769		3619	3835	4748		3686	2912	1		4	4
Q13126	S-methyl-5'-thioadenosine phosphorylase	MTAP	31.235		X	1430	1102	1473	1151	1237	827	997	925	3201	1771	2209	1476	6	8	7	6
Q13459	Unconventional myosin-IXb	MYO9B	243.405			1130		2381	1248	1827	1385	1176	2571	2055	828	1045	711	30	27	30	30
Q13564	NEDD8-activating enzyme E1 regulatory subunit	NAE1	60.247		X	1363	829	1173	1229	1056	952	763	1093	2090	2040	1829	1796	7	7	8	8
Q13630	GDP-L-fucose synthase	GFUS	35.893			1082	409	434	431	193	148	168	220	1076	1060	1355	1377	6	6	6	6
Q13835	Plakophilin-1	PKP1	82.86		X	851	554	449	422	3943		2817	3851				2941				1
Q13976	cGMP-dependent protein kinase 1	PRKG1	76.365		X	1026	784	967	1217	2129	2233	1687	2487	2905	3162	2370	2708	10	8	9	9
Q15257	Serine/threonine-protein phosphatase 2A activator	PTPA	40.667		X	541	347	571	536	113	125	117	170	477	582	445	679	8	7	7	6
Q15276	Rab GTPase-binding effector protein 1	RABEP1	99.291			1760			1809	78	1456	1772	2075	61	80	354	583	19	22	20	20
Q15746	Myosin light chain kinase, smooth muscle	MYLK	210.717		X	1285	1305	1050	2150	2202	1734	2538	1326	776	1446	848	565	19	18	19	19
Q16512	Serine/threonine-protein kinase N1	PKN1	103.933			1587	1503	1371	226	1252	2146	1308	1493	2545	2791	3334	2130	13	11	12	13
Q16658	Fascin	FSCN1	54.531			791	299	1018	1234	266	315	392	464	525	421	1219	936	10	11	10	10
Q16775	Hydroxyacylglutathione hydrolase, mitochondrial	HAGH	33.805		X	799	674	655	640	445	368	333	287	517	401	584	582	6	6	6	6
Q2TAZ0	Autophagy-related protein 2 homolog A	ATG2A	212.862			1833	2008	1452	2077	1107	636	91	79	1729	1230	2213	1564	13	13	16	13
Q4G0F5	Vacuolar protein sorting-associated protein 26B	VPS26B	39.155			1550	1687	1579	1351	1573	1669	1930	1804	2023	2120	3045	2216	6	6	5	7
Q5QJ74	Tubulin-specific chaperone cofactor E-like protein	TBCEL	48.195			993	453	784	624	212	801	181	260	572	1223	1209	1169	11	13	14	13
Q5T447	E3 ubiquitin-protein ligase HECTD3	HECTD3	97.114			1974	1280	1816	2048	1120	1780	1121	1380	334	424	355	350	17	15	17	16
Q5TDH0	Protein DDI1 homolog 2	DDI2	44.522			440	169	175	802	307	277	253	335	1171	1048	534	633	6	5	5	5
Q5VWZ2	Lysophospholipase-like protein 1	LYPLAL1	26.316			788	1361	604	672	1144	1212	951	944	2600	3284	2745	3189	7	7	6	7
Q6IA69	Glutamine-dependent NAD(+) synthetase	NADSYN1	79.284		X	1182	1924	1423	1886	675	526	811	479	1039	1121	874	1325	6	6	7	6
Q6NUK1	Mitochondrial adenyl nucleotide antiporter SLC25A24	SLC25A24	53.355		X	760	2143	1560	2047	2536	1733	1795	2308	1882	2191	2219	2016	8	8	7	6
Q6PGP7	Superkiller complex protein 3	SKIC3	175.491		X	1631	1866	1577	2083	1162	829	857	852	876	1233	985	1597	21	20	20	21
Q6UXV4	MICOS complex subunit MIC27	APOOL	29.158			1028		1032	781	2249	2462	2173	1904	1925	2911	2491	2177	4	3	4	4
Q6VY07	Phosphofurin acidic cluster sorting protein 1	PACS1	104.9		X	1210	2095	242	508	826	942	658	914	1117	1636	1113	1450	16	17	16	18
Q6XQN6	Nicotinate phosphoribosyltransferase	NAPRT	57.578			1546	193	1333	641	576	632	567	745	2069	1962	2750	2166	3	3	2	3
Q7Z3C6	Autophagy-related protein 9A	ATG9A	94.449			448	435	332	485	190	159	173	249	579	559	554	509	6	10	8	11
Q86TP1	Exopolyphosphatase PRUNE1	PRUNE1	50.201		X	2185	1505	892	1506	1692	1443	1702	1741	3426	3127	3062	4194	8	9	10	9
Q8N1G4	Leucine-rich repeat-containing protein 47	LRRC47	63.473			2310	1731	2136	2346	1967	1801	2246	2280	1079	2496	1588	1331	13	14	13	13
Q8NE71	ATP-binding cassette sub-family F member 1	ABCF1	95.927			695	1669	1020	2154	1490	1197	1216	1191	1433	1396	1090	885	17	17	17	17
Q8NE86	Calcium uniporter protein, mitochondrial	MCU	39.867			1910	1628	1847	2088	1565	3081	2915	2962	1984	1444	1865	2373	7	7	8	7
Q8NEX9	Short-chain dehydrogenase/reductase family 9C member 7	SDR9C7	35.264		X	548		417	684
Q8NG06	E3 ubiquitin-protein ligase TRIM58	TRIM58	54.766			852	1187	751	1910	1740	1293	764	2257	1481	1321	1922	1725	7	10	8	7
Q8TDZ2	[F-actin]-monooxygenase MICAL1	MICAL1	117.875			1358		2255	2400	1040	1120	1012	1843	2548	2047	1584	3457	9	8	9	8
Q92530	Proteasome inhibitor PI31 subunit	PSMF1	29.815			311	391	475	455	115	79	70	124	454	446	500	440	6	6	6	6
Q92905	COP9 signalosome complex subunit 5	COPS5	37.579			1166	813	928	951	448	409	387	576	1493	1319	844	992	6	6	6	6
Q92973	Transportin-1	TNPO1	102.357			1852	1375	1783	1642	863	1354	834	1074	3517	802	2798	1684	8	8	8	10
Q93070	Ecto-ADP-ribosyltransferase 4	ART4	35.88		X	922	1219	1274	1094	3447	3200	3296	3608	4253	3445	3840	4243	3	3	4	2
Q969X5	Endoplasmic reticulum-Golgi intermediate compartment protein 1	ERGIC1	32.59		X	1705	1740	1802	1576	453	492	2696	2934	1739	1362	1044	2344	7	7	7	6
Q96AG4	Leucine-rich repeat-containing protein 59	LRRC59	34.931			1376	1178	879	1165	2466	2162	1817	2725	531	1163	392	302	6	5	6	6
Q96BY6	Dedicator of cytokinesis protein 10	DOCK10	249.535			1663		1282	2375	1019	2308	1414	2640	3355	2697	747	2954	17	18	17	19
Q96CW1	AP-2 complex subunit mu	AP2M1	49.657		X	1349	649	1631	1876	433	463	468	562	560	502	550	485	12	11	11	12
Q96GD0	Chronophin	PDXP	31.698			1792	794	1187	1577	796	439	397	586	2713	2054	2150	2333	7	6	7	7
Q96K76	Ubiquitin carboxyl-terminal hydrolase 47	USP47	157.314			227	195	2146	188	374	352	495	544	657	934	1080	690	17	19	16	18
Q99685	Monoglyceride lipase	MGLL	33.26			1251	1356	1666	1249	2651	2232	2194	2751	3653	3520	2989	3676	7	7	6	8
Q9BTW9	Tubulin-specific chaperone D	TBCD	132.601		X	1176		2070	917	2090	969	2174	2190	1770	2521	2236	1918	14	12	12	11
Q9BWM7	Sideroflexin-3	SFXN3	35.504			412	1831	980	408	209	138	151	781	1000	1947	1147	753	7	6	6	7
Q9GZP4	PITH domain-containing protein 1	PITHD1	24.177			884	941	771	784	997	777	818	812	859	920	1047	1088	8	9	10	8
Q9H0P0	Cytosolic 5'-nucleotidase 3A	NT5C3A	37.947		X	1677	528	1157	1166	703	758	665	985	3282	1624	2440	2375	11	8	9	11
Q9H3S7	Tyrosine-protein phosphatase non-receptor type 23	PTPN23	178.974		X	1935	798	807	814	737	511	541	961	1333	2297	2129	1457	14	16	15	16
Q9HAB8	Phosphopantothenate--cysteine ligase	PPCS	34.006		X	409	1252	216	163	589	519	517	697	3966	4197	2702	4215	4	4	6	4
Q9NRV9	Heme-binding protein 1	HEBP1	21.097			209	171	108	240	412	270	135	174	269	134	637	413	7	7	7	7
Q9NUQ9	CYFIP-related Rac1 interactor B	CYRIB	36.75			1231	1118	1570	1663	901	699	791	1011	3535	2472	2170	3425	7	8	7	7
Q9NXH8	Torsin-4A	TOR4A	46.914			1180	1277	1284	1405	1871	1788	2022	2875	932	1861	1273	1730	8	7	7	8
Q9NY33	Dipeptidyl peptidase 3	DPP3	82.589			1266	1007	886	695	510	470	670	698	1738	354	2558	1889	11	10	10	11
Q9UBC2	Epidermal growth factor receptor substrate 15-like 1	EPS15L1	94.257			1247	327	758	1858	2343	2083	1462	1908	1893	1204	1063	1392	18	16	20	19
Q9UBW5	Bridging integrator 2	BIN2	61.877			550	1301	1659	1122	427	595	642	728	505	333	925	774	10	9	9	8
Q9UN19	Dual adapter for phosphotyrosine and 3-phosphotyrosine and 3-phosphoinositide	DAPP1	32.192			1214			1997	2613	2295	1725	2545	869	1189	1078	1009	6	6	7	7
Q9UN37	Vacuolar protein sorting-associated protein 4A	VPS4A	48.899		X	148	963	362	1431	660	1318	653	986	447	533	435	506	8	7	8	8
Q9UNF0	Protein kinase C and casein kinase substrate in neurons protein 2	PACSIN2	55.736			1337	1984	2073	1363	2430	2058	2355	2872	1530	1279	1381	1211	9	9	9	9
Q9UNN5	FAS-associated factor 1	FAF1	73.957			478	381	426	478	134	137	146	219	416	587	364	441	9	8	11	9
Q9UPT5	Exocyst complex component 7	EXOC7	83.382		X	1586	2131		1202	1539	1517	1983	1932	2014	2140	2346	1707	16	13	16	14
Q9Y2G3	Phospholipid-transporting ATPase IF	ATP11B	134.189			746	2071	1683	1568	1523	967	1050	1113	1606	1814	1613	1946	11	11	13	13
Q9Y2Q3	Glutathione S-transferase kappa 1	GSTK1	25.495			1930	1819	1972	1345	1742	1525	1599	1246	2669	2250	2433	2191	7	7	7	7
Q9Y3P9	Rab GTPase-activating protein 1	RABGAP1	121.737			1395		1060	1466	1935	1906	2079	1198	1515	1315	2038	1224	13	16	15	15
Q9Y450	HBS1-like protein	HBS1L	75.475			1185	1303	2129	2325	507	495	700	1007	1513	1005	447	492	17	16	16	16
Q9Y4P8	WD repeat domain phosphoinositide-interacting protein 2	WIPI2	49.408		X	599	750	705	779	492	474	462	467	1417	1445	1632	2034	6	6	6	6
Q9Y624	Junctional adhesion molecule A	F11R	32.583			883	1066	1462	787	3003	2600	2756	3039	879	648	831	572	4	4	4	4
Q9Y678	Coatomer subunit gamma-1	COPG1	97.719			1578	458	646	1502	1902	1758	1926	1171	3091	2571	2624	2500	13	15	17	14
Q9Y6R7	IgGFc-binding protein	FCGBP	572.028			819	886	1958	2023	3215	1799	3011	2200	1793	2739	3354	1590	7	7	7	6
O00161	Synaptosomal-associated protein 23	SNAP23	23.354			853	573	487	717	2957	2000	2727	2050	2404	2205	2143	1832	6	5	5	5
O00203	AP-3 complex subunit beta-1	AP3B1	121.321		X	2095	1935	1486	983	551	651	409	1994	1255	796	1929	1970	18	18	18	18
O00303	Eukaryotic translation initiation factor 3 subunit F	EIF3F	37.562		X	779	1821		2448	1973	2686	2334	2402	2403	3319	1828	2397	8	6	7	8
O00487	26S proteasome non-ATPase regulatory subunit 14	PSMD14	34.577			259	56	120	121	442	410	341	326	1041	706	866	651	5	5	5	5
O15031	Plexin-B2	PLXNB2	205.13			2452			2193	2644	3536	3195	3080	3218	3871	3623	3263	8	4	8	6
O15117	FYN-binding protein 1	FYB1	85.388		X	1985		1676	2366	3165	2883	2660	3344	900	1249	769	908	11	10	10	10
O15269	Serine palmitoyltransferase 1	SPTLC1	52.742		X	1040	743	480	1146	3600	3457	3304	3176	3029	3893	3048	2613	5	3	6	4
O43396	Thioredoxin-like protein 1	TXNL1	32.251			1744	968	1121	1097	1401	1326	1184	1257	959	1617	1665	2240	6	6	6	7
O43665	Regulator of G-protein signaling 10	RGS10	21.21			1162	785	1548	1299	1941	1013	337	1541	331	524	542	477	8	9	9	8
O43681	ATPase GET3	GET3	38.792		X	199	104	136	145	472	395	394	606	1181	1413	1526	1547	5	5	6	6
O43747	AP-1 complex subunit gamma-1	AP1G1	91.353		X	907	1182	1479	2030	1250	1138	1225	1743	2177	1092	1372	1642	6	7	5	6
O60506	Heterogeneous nuclear ribonucleoprotein Q	SYNCRIP	69.605			265	922	365	903	1619	1071	931	1163	997	739	732	720	10	10	10	11
O60664	Perilipin-3	PLIN3	47.075			55	90	66	99	2401	1797	2195	2184	2344	1255	2891	1863	6	7	7	6
O75069	Transmembrane and coiled-coil domains protein 2	TMCC2	77.448			1582	830	1266	1725	2242	2379	2325	2234	2270	2233	1942	1571	7	9	7	8
O75347	Tubulin-specific chaperone A	TBCA	12.855			228	201	291	214	3209	2582	2526	1971	928	755	680	667	6	7	6	6
O75396	Vesicle-trafficking protein SEC22b	SEC22B	24.74			1122	1388	1327	1252	1096	407	2298	990	1773	1913	1361	1334	4	4	3	3
O75636	Ficolin-3	FCN3	32.902		X	783	880	1158	387	109	68	172	192	1167	742	990	759	6	6	6	6
O75695	Protein XRP2	RP2	39.641		X	1022	1422	1852	1936	2179	2945	2281	2929	2263	2882	2411	2505	3	3	3	3
O75746	Electrogenic aspartate/glutamate antiporter SLC25A12, mitochondrial	SLC25A12	74.762		X	581	1671	1395	1084	895	652	833	889	1301	1234	636	1782	11	11	11	11
O75882	Attractin	ATRN	158.542			1397	1763	769	2067	3871	2444	3462	3945	4627	4501	4421	4193	5	4	3	5
O94915	Protein furry homolog-like	FRYL	339.603			2423			1766	710	587	497	721	1078	1117	1227	1336	24	27	29	30
O94919	Endonuclease domain-containing 1 protein	ENDOD1	55.015			521	513	436	332	1748	1090	1302	1063	1326	926	1966	947	4	5	5	4
O95336	6-phosphogluconolactonase	PGLS	27.546			545	427	627	413	438	520	385	537	725	676	691	748	4	4	4	4
O95834	Echinoderm microtubule-associated protein-like 2	EML2	70.68			2248	1755	1499	1065	1396	1225	957	1912	2485	2066	1819	2357	8	6	10	8
O95861	3'(2'),5'-bisphosphate nucleotidase 1	BPNT1	33.392			2219	1622	1809	1984	1595	1276	1362	1759	4140	4187	4300	4182	5	5	4	5
O95870	Phosphatidylserine lipase ABHD16A	ABHD16A	63.243		X	309	1544	1722	1608	1338	2860	1377	2322	72	88	87	108	8	7	8	8
P00492	Hypoxanthine-guanine phosphoribosyltransferase	HPRT1	24.579		X	436	340	338	392	365	357	342	530	1109	760	1506	670	6	6	6	6
P00734	Prothrombin	F2	70.037		X	241	166	198	197	188	132	219	128	54	68	63	70	7	5	6	6
P00738	Haptoglobin	HP	45.205		X	54	53	107	82	469	468	319	468	345	373	388	360	5	5	5	5
P01133	Pro-epidermal growth factor	EGF	133.996		X	497			2199	4008	3845	3206	3704	2487	1919	2588	2760	10	8	11	10
P01857	Immunoglobulin heavy constant gamma 1	IGHG1	43.914			12	15	20	15	13	14	12	15	6	7	6	7	7	6	6	6
P02042	Hemoglobin subunit delta	HBD	16.056		X	124	3	4	3	2	6	107	141	255	2945	14	314	3	4	3	4
P04003	C4b-binding protein alpha chain	C4BPA	67.034			74	214	210	161	345	214	241	71	97	59	60	65	7	7	7	7
P04217	Alpha-1B-glycoprotein	A1BG	54.252			303	213	347	331	1846	1303	1580	1234	674	746	665	927	3	4	4	3
P04632	Calpain small subunit 1	CAPNS1	28.315		X	96	46	100	96	96	109	126	138	171	158	171	196	3	4	3	3
P05160	Coagulation factor XIII B chain	F13B	75.51		X	1156	1058	1075	1727	1168	1102	1130	1031	451	535	559	574	6	6	6	6
P05787	Keratin, type II cytoskeletal 8	KRT8	53.706			552	318	137	342
P06276	Cholinesterase	BCHE	68.42		X	1901	1180	1615	1219	2120	2187	1731	2880	2725	2793	2149	3222	6	5	6	6
P06703	Protein S100-A6	S100A6	10.179			394	338	228	348	4170	3042	3178	3700	5142	4882	4914		1	1	1
P07203	Glutathione peroxidase 1	GPX1	22.061		X	83	357	423	479	147	134	152	116	617	720	625	601	6	6	6	6
P07339	Cathepsin D	CTSD	44.551		X	1416	1343	889	1344	3289	2653	2365	2969	1749	1291	962	4426	3	2	4	2
P07355	Annexin A2	ANXA2	38.605			699	587	483	786	1552	1502	1127	2124	1084	1722	801	934	3	3	3	3
P07359	Platelet glycoprotein Ib alpha chain	GP1BA	71.539		X	280	612	376	275	1328	1077	1047	783	384	482	352	428	6	6	8	7
P07686	Beta-hexosaminidase subunit beta	HEXB	63.138		X	1115	1128	1420	2110	2847	3348	2188	3699	4775	4999	4428	3501	3	2	4	3
P07948	Tyrosine-protein kinase Lyn	LYN	58.575		X	1597			1624	1785	1983	1986	1480	2375	2022	2427	1404	7	7	5	7
P07954	Fumarate hydratase, mitochondrial	FH	54.636		X	1384	1109	1140	1282	455	534	444	571	4077	4244	3565	3767	3	3	5	3
P08311	Cathepsin G	CTSG	28.836			169	344	156	124	410	450	203	348	246	235	240	227	6	6	6	6
P08648	Integrin alpha-5	ITGA5	114.538			1706	1603	1752	1750					4752	4812	5060	3555	3	3	3	3
P09105	Hemoglobin subunit theta-1	HBQ1	15.508			390	223	296	336	282	313	212	358	724	788	1064	1081	5	5	5	5
P10643	Complement component C7	C7	93.519		X	690	740	1110	439	746	765	869	801	532	653	603	472	9	9	10	9
P12931	Proto-oncogene tyrosine-protein kinase Src	SRC	59.836		X	1408	1424	861	1074	812	897	1532	1382	561	915	648	536	8	7	6	7
P14324	Farnesyl pyrophosphate synthase	FDPS	48.275		X	178	1345	441	591	436	297	426	319	720	1889	1716	632	5	5	5	5
P15498	Proto-oncogene vav	VAV1	98.315			222	2090	2167	1712	678	704	719	508	1153	1408	1301	1481	13	14	14	13
P17612	cAMP-dependent protein kinase catalytic subunit alpha	PRKACA	40.59		X	1252	1184	578	916	335	413	509	500	1062	2196	1445	1017	3	3	3	3
P18669	Phosphoglycerate mutase 1	PGAM1	28.803			523	415	329	429	978	906	842	911	2161	2706	2804	1890	4	4	4	4
P19086	Guanine nucleotide-binding protein G(z) subunit alpha	GNAZ	40.924			1046	1657	1733	932	1275	1068	1417	1155	1480	1346	1723	1363	8	8	8	8
P19338	Nucleolin	NCL	76.615			1861	1507	1754	1366	2273	1690	2186	1528	1319	679	804	1054	6	6	6	6
P21281	V-type proton ATPase subunit B, brain isoform	ATP6V1B2	56.5		X	1645	467	1230	931	613	599	556	577	2260	1556	2521	2123	7	6	7	6
P21964	Catechol O-methyltransferase	COMT	30.037		X	1174	1985	2065	1196	3433	3275	1100	1182	3906	2587	4208	4006	2	3	2	2
P22059	Oxysterol-binding protein 1	OSBP	89.422			955	1964	1863	714	1667	1806	1572	1946	915	1841	1003	2305	8	12	11	11
P23786	Carnitine O-palmitoyltransferase 2, mitochondrial	CPT2	73.779	X	X	1440		1277	1051	2929	3530	3159	2512	3611	3582	3455	3465	11	10	11	8
P24539	ATP synthase F(0) complex subunit B1, mitochondrial	ATP5PB	28.907			879	1515	1687	1917	699	695	1614	1121	1219	1056	1033	951	10	7	9	8
P25787	Proteasome subunit alpha type-2	PSMA2	25.897			1198	481	1317	828	305	298	290	227	1074	1514	1440	987	4	4	4	4
P25788	Proteasome subunit alpha type-3	PSMA3	28.435			906	355	585	604	318	325	277	346	1362	1281	385	560	5	6	6	6
P27169	Serum paraoxonase/arylesterase 1	PON1	39.731		X	356	273	406	235	398	273	433	304	1581	1193	1172	862	4	3	3	3
P30043	Flavin reductase (NADPH)	BLVRB	22.118			51	36	46	65	4	4	3	7	50	47	46	53	5	5	5	5
P30086	Phosphatidylethanolamine-binding protein 1	PEBP1	21.056			981	664	809	538	516	351	348	406	298	248	271	301	5	5	5	5
P30626	Sorcin	SRI	21.674			936	373	467	505	342	260	431	247	1641	1924	2056	1675	5	5	5	5
P31150	Rab GDP dissociation inhibitor alpha	GDI1	50.585		X	1973	1531	949	2021	788	1014	1106	1017	2716	2102	3555	4486	4	3	4	3
P31947	14-3-3 protein sigma	SFN	27.774			1948	1310	1289	654			278
P32019	Type II inositol 1,4,5-trisphosphate 5-phosphatase	INPP5B	112.853			769	1881	597	833	1476	875	1827	1723	1697	1810	2562	2419	7	8	8	7
P35237	Serpin B6	SERPINB6	42.623		X	728	1830	2086	2412	1100	961	1117	870	535	611	601	732	5	5	8	7
P37840	Alpha-synuclein	SNCA	14.46		X	170	121	123	350	2114	1488	1119	605	279	263	286	313	6	5	5	5
P38919	Eukaryotic initiation factor 4A-III	EIF4A3	46.871		X	1195	1214	675	1033	1518	870	1088	1133	2616	2589	1067	2171	6	7	7	7
P40763	Signal transducer and activator of transcription 3	STAT3	88.068		X	1802	1858	1119	1237	1900	2011	1661	1708	2332	1843	2696	1757	11	12	12	13
P40926	Malate dehydrogenase, mitochondrial	MDH2	35.502		X	1863	976	1564	1813	1210	1202	1543	1310	2467	2602	2097	2104	7	6	6	6
P41240	Tyrosine-protein kinase CSK	CSK	50.707			2282	1464	1946	504	2394	2234	2474	1867	1529	1813	2171	2480	5	6	6	6
P41252	Isoleucine--tRNA ligase, cytoplasmic	IARS1	144.498		X	2550	1097	2017	2280	3090	2943	2563	3320	22	27	81	206	17	15	14	15
P42224	Signal transducer and activator of transcription 1-alpha/beta	STAT1	87.333		X	1983		2339	1515	1454	1476	1958	1781	515	546	1658	792	11	11	11	13
P43250	G protein-coupled receptor kinase 6	GRK6	65.992			107	1103	1181	1847	1972	1721	2011	1790	978	995	1122	1015	6	6	6	6
P48147	Prolyl endopeptidase	PREP	80.699			1657	1327	1506	1920	1053	901	975	1272	3621	3609	4552	3693	9	8	8	7
P49247	Ribose-5-phosphate isomerase	RPIA	33.273		X	698	324	543	560	353	389	761	401	1396	2183	1534	1591	5	4	5	5
P49593	Protein phosphatase 1F	PPM1F	49.83			683	1394	1304	1692	1522	2096	1388	1557	1660	1423	1189	3014	5	7	7	7
P49720	Proteasome subunit beta type-3	PSMB3	22.948			1262	1229	1223	1081	360	455	369	381	1764	1637	2052	2147	2	2	2	4
P49721	Proteasome subunit beta type-2	PSMB2	22.835			991	709	948	848	253	265	252	364	1430	1157	917	1177	4	4	4	4
P49789	Bis(5'-adenosyl)-triphosphatase	FHIT	16.856			1452	445	1295	742	2792	2294	2927	2197	4655	4483	3528	4491	2	3	2	3
P49959	Double-strand break repair protein MRE11	MRE11	80.594		X	1769	1764	2166	1882	2437	1869	1630	1823	1414	2566	1895	2238	11	13	13	13
P50895	Basal cell adhesion molecule	BCAM	67.407		X	330	1501	1648	579	2284	2893	2289	2283	465	583	507	464	6	7	7	7
P51148	Ras-related protein Rab-5C	RAB5C	23.481			355	367	559	101	217	208	176	238	1034	293	322	375	4	4	5	5
P51159	Ras-related protein Rab-27A	RAB27A	24.865		X	295	616	264	213	1156	979	1157	1126	3874	1584	2452	1317	5	4	5	5
P51570	Galactokinase	GALK1	42.273		X	2414	1548	1403	2006	2153	2492	1516	1476	2198	2914	4232	2310	7	8	7	7
P52306	Rap1 GTPase-GDP dissociation stimulator 1	RAP1GDS1	66.316		X	1379		728	2409	845	1043	1770	710	3257	1456	2226	1739	7	9	7	8
P52790	Hexokinase-3	HK3	99.028			1758	647	1550	1765	1016	764	1224	686	1722	1433	1647	1855	5	4	6	5
P53990	IST1 homolog	IST1	39.749			1365	1020	1622	1050	995	1122	945	1445	443	860	1921	1778	6	5	5	6
P53992	Protein transport protein Sec24C	SEC24C	118.325			1183	1916	1377	927	1221	1294	3173	1689	1929	1287	922	1369	6	6	6	6
P55010	Eukaryotic translation initiation factor 5	EIF5	49.224			2203	680	698	1361	1386	1179	966	1009	271	266	345	295	13	12	13	14
P55058	Phospholipid transfer protein	PLTP	54.74			1472	1137	1726	1075	1464	999	1116	1639	3114	2696	2493	3346	5	6	5	5
P55809	Succinyl-CoA:3-ketoacid coenzyme A transferase 1, mitochondrial	OXCT1	56.156		X	2593	1283	2358	1533	1514	1688	1550	2017	3383	3495	3082	4161	5	4	5	4
P57772	Selenocysteine-specific elongation factor	EEFSEC	65.306			841	2034	1518	1390	1792	1420	1709	1822	916	1083	852	1097	13	14	14	14
P61081	NEDD8-conjugating enzyme Ubc12	UBE2M	20.899			625	1267	1044	1548	813	673	856	694	858	675	993	1206	6	6	6	6
P61981	14-3-3 protein gamma	YWHAG	28.302		X	84	151	90	67	1624	203	1366	186	1995	202	170	190	4	4	4	4
P62269	Small ribosomal subunit protein uS13	RPS18	17.72			923	1248	699	520	854	818	2946	1293	722	1241	578	526	5	5	5	5
P62495	Eukaryotic peptide chain release factor subunit 1	ETF1	49.03			1467	1042	546	581	822	830	921	842	1307	1721	676	452	6	6	6	6
P62805	Histone H4	H4C16	11.365		X	72	81	87	59	158	187	180	91	32	39	47	31	5	5	5	5
P78386	Keratin, type II cuticular Hb5	KRT85	55.802		X	258		607	29
Q00688	Peptidyl-prolyl cis-trans isomerase FKBP3	FKBP3	25.175			1004	1378	1715	1124	3114	2617	2783	2993	378	375	684	374	7	7	8	7
Q01432	AMP deaminase 3	AMPD3	88.81		X	1551	1105	719	1072	1164	118	136	615	848	1268	1071	825	14	13	14	14
Q01433	AMP deaminase 2	AMPD2	94.893		X	949		1856	1477	1814	1390	1314	1870	1800	1616	1146	1361	12	14	12	14
Q04917	14-3-3 protein eta	YWHAH	28.216			1010	642	1124	1322	1176	1025	1095	1129	1446	1349	1551	1384	4	3	4	4
Q05209	Tyrosine-protein phosphatase non-receptor type 12	PTPN12	88.109		X	1886		2028	2376	832	902	1175	981	174	1902	1356	1381	14	13	13	14
Q05655	Protein kinase C delta type	PRKCD	77.506		X	838	1705	981	992	933	1158	768	764	2336	953	1695	1030	6	6	8	6
Q06830	Peroxiredoxin-1	PRDX1	22.111		X	182	138	165	175	258	194	217	278	155	184	114	141	5	5	6	6
Q09161	Nuclear cap-binding protein subunit 1	NCBP1	91.842			1989	1663	1917	1357	1800	1679	2039	1721	2195	3070	3077	2438	10	8	9	9
Q10567	AP-1 complex subunit beta-1	AP1B1	104.607		X	1072	1620	1925	1044	1232	1180	184	1522	538	1239	1363	1683	9	9	9	9
Q12846	Syntaxin-4	STX4	34.18		X	747	1033	446	841	378	426	1133	541	244	223	350	306	6	6	6	6
Q12981	Vesicle transport protein SEC20	BNIP1	26.128			1407	1127	1795	1005	3305	2587	1796	2687	1149	2529	614	2262	5	4	5	2
Q13057	Bifunctional coenzyme A synthase	COASY	62.327		X	1353	757	825	897	644	953	519	599	952	1596	1589	1528	4	3	4	4
Q13619	Cullin-4A	CUL4A	87.68			768	1405	964	1535	61	57	46	93	186	116	226	176	13	13	15	14
Q14165	Malectin	MLEC	32.231			1035	950	1586	1510	1456	2564	2247	1442	976	844	875	955	5	5	5	5
Q14240	Eukaryotic initiation factor 4A-II	EIF4A2	46.403		X	1357	995	1325	1048	730	711	476	653	604	1665	569	528	7	6	7	7
Q14554	Protein disulfide-isomerase A5	PDIA5	59.595			1483	1809	1534	707	1968	1873	1819	2061	536	386	344	335	13	13	13	13
Q15386	Ubiquitin-protein ligase E3C	UBE3C	123.924		X	239	1965	2250	1346	587	314	916	244	1194	1075	486	624	19	18	18	19
Q15477	Superkiller complex protein 2	SKIC2	137.757		X	1415	762	1045	1068	1854	984	1967	2042	1843	1320	2967	2628	16	16	14	18
Q15631	Translin	TSN	26.182			633	439	584	112	489	457	393	557	1760	1475	1903	1862	5	5	5	5
Q16181	Septin-7	SEPTIN7	50.682			1482	1561	929	966	791	612	1203	1078	335	540	259	853	12	12	12	12
Q16543	Hsp90 co-chaperone Cdc37	CDC37	44.467			91	144	112	136	159	1235	260	922	92	234	410	67	7	8	7	7
Q16555	Dihydropyrimidinase-related protein 2	DPYSL2	62.294			845	1715	1799	2119	1293	1704	1299	1289	2808	2937	2232	2023	7	7	7	6
Q16795	NADH dehydrogenase [ubiquinone] 1 alpha subcomplex subunit 9, mitochondrial	NDUFA9	42.509		X	2029		986	2351	2002	3092	1860	2636	2128	2726	3591	2157	9	9	7	10
Q53H82	Endoribonuclease LACTB2	LACTB2	32.804			2045	1680	1791	994	3054	2322	2552	2749	4138	4004	4183	4625	4	4	5	3
Q53H96	Pyrroline-5-carboxylate reductase 3	PYCR3	28.659			466	530	558	418	313	245	448	337	601	588	609	659	5	5	5	5
Q5H9R7	Serine/threonine-protein phosphatase 6 regulatory subunit 3	PPP6R3	97.671			1844	1259	1170	1681	1003	964	477	200	1349	1359	349	1272	11	14	10	12
Q5JTV8	Torsin-1A-interacting protein 1	TOR1AIP1	66.246		X	2086	1761	1772	2255	616	671	2324	3703	2097	1384	2621	1695	7	8	8	8
Q6L8Q7	2',5'-phosphodiesterase 12	PDE12	67.353			1636	1527	1092	1403	1034	923	769	915	1915	2086	2959	2209	8	7	8	7
Q6UWP2	Dehydrogenase/reductase SDR family member 11	DHRS11	28.306			913	575	678	760	877	816	471	668	1445	1733	1715	2270	4	4	4	4
Q6ZVX7	F-box only protein 50	NCCRP1	30.847			249	824	992	286	4092							4915				1
Q6ZWT7	Lysophospholipid acyltransferase 2	MBOAT2	59.527			343	1817	1756	1760	1185	2066	1621	1350	2541	2229	2353	2776	8	8	7	8
Q7LDG7	RAS guanyl-releasing protein 2	RASGRP2	69.249		X	1055	1159	1426	1908	1681	2288	1768	1762	1845	1457	1411	1160	12	13	12	12
Q7Z4W1	L-xylulose reductase	DCXR	25.911		X	1153	706	993	1164	361	345	570	283	428	348	331	326	5	4	5	5
Q8IUI8	Cytokine receptor-like factor 3	CRLF3	49.769			943	1117	1557	1377	803	730	730	656	1535	1800	1764	1635	8	7	7	7
Q8IUR7	Armadillo repeat-containing protein 8	ARMC8	75.511			1372	1747	2047	2256	1021	1050	413	1534	574	761	577	523	8	10	8	10
Q8IVB4	Sodium/hydrogen exchanger 9	SLC9A9	72.565		X	2424		2282	2543	3535	2530	3683	3646	806	1576	541	545	6	6	6	6
Q8IWA5	Choline transporter-like protein 2	SLC44A2	80.125			1984	1720	1746	1974	2831	2764	2427	2596	3226	3793	1889	3804	4	5	4	4
Q8NB49	Phospholipid-transporting ATPase IG	ATP11C	129.48		X	717	1748	722	1504	1281	1509	1821	1173	1073	593	1352	669	9	8	8	8
Q8NBF2	NHL repeat-containing protein 2	NHLRC2	79.446		X	771	1186	1818	2180	517	458	559	403	224	205	250	225	10	8	10	8
Q8NBS9	Thioredoxin domain-containing protein 5	TXNDC5	47.628			1424			2223	2517	2113	1374	2999	1557	3425	3069	1630	6	6	6	6
Q8NEU8	DCC-interacting protein 13-beta	APPL2	74.493			2339	1931	1962	2071	667	3194	465	492	2103	683	4497	2913	5	7	6	7
Q8NI99	Angiopoietin-related protein 6	ANGPTL6	51.694			782	2039	1070	546	1137	1424	1465	1377	1182	2131	954	1074	7	7	7	7
Q8TC12	Retinol dehydrogenase 11	RDH11	35.386		X	680	1411	1446	1396	1676	1862	2824	1525	3252	3062	3261	2388	5	4	5	5
Q8WWA1	Transmembrane protein 40	TMEM40	25.494			713	640	795	855	1425	2055	2213	3092	1384	1822	1546	1916	4	3	4	4
Q8WXF7	Atlastin-1	ATL1	63.546		X	1164	2065	673	1749	2264	2189	2598	1875	1888	2292	2536	2073	5	7	8	8
Q8WZA0	Protein LZIC	LZIC	21.491			1655	1354	1656	1693	2423	2016	3841	2988	2387	983	3108	3244	4	4	5	5
Q8WZA9	Immunity-related GTPase family Q protein	IRGQ	62.717			1412	1500	1893	1338	898	847	874	1060	2425	3053	3584	1419	6	6	6	6
Q92539	Phosphatidate phosphatase LPIN2	LPIN2	99.4		X	1024	1047	2096	474	1235	1380	1174	1939	1531	1507	1740	1478	13	13	12	13
Q92820	Gamma-glutamyl hydrolase	GGH	35.965			205	637	253	159	1220	2934	1242	837	487	712	560	451	4	5	4	4
Q96A65	Exocyst complex component 4	EXOC4	110.499			2776		1217	1949	2609	2730	2075	1961	1966	1129	1505	1474	19	19	21	21
Q96AX2	Ras-related protein Rab-37	RAB37	24.815			1049	1445	1253	1317	2509	2213	1728	2579	3925	3858	4065	2820	4	5	4	4
Q96FW1	Ubiquitin thioesterase OTUB1	OTUB1	31.285			1761	1409	1786	1116	801	561	526	683	2211	1390	1790	1729	5	5	5	5
Q96GG9	DCN1-like protein 1	DCUN1D1	30.122			1041	1564	1367	795	957	940	735	779	1302	1397	1664	1371	3	3	3	3
Q96IY4	Carboxypeptidase B2	CPB2	48.424			966	564	840	666	421	375	1067	498	877	1213	1515	1129	4	4	4	4
Q96P63	Serpin B12	SERPINB12	46.276			1288	1331	341	552	1757	2641	1102		5263			3853	1			2
Q96PL5	Erythroid membrane-associated protein	ERMAP	52.604		X	592	980	695	405	1498	1637	1408	863	1196	2014	1609	1621	8	7	9	8
Q96RT1	Erbin	ERBIN	158.299			1473	1692	1767	1507	3220	1666	2578	2638	3182	3376	3727	3135	7	7	7	6
Q96TC7	Regulator of microtubule dynamics protein 3	RMDN3	52.117			1588	1107	796	2093	1669	1565	3446	1929	3194	3557	2664	3497	5	5	5	7
Q99747	Gamma-soluble NSF attachment protein	NAPG	34.746			1993	1613	1467	1250	2232	1477	1396	1992	808	921	1210	1700	9	9	9	8
Q99816	Tumor susceptibility gene 101 protein	TSG101	43.944			1720	1338	2056	1688	1017	828	910	829	682	657	583	541	7	8	8	7
Q9BRG1	Vacuolar protein-sorting-associated protein 25	VPS25	20.748			1150	1190	738	2068	1032	1285	1422	1418	568	547	463	372	9	8	9	9
Q9BSL1	Ubiquitin-associated domain-containing protein 1	UBAC1	45.338			1086	696	599	766	800	600	581	882	1083	1317	1192	973	7	6	7	7
Q9BTU6	Phosphatidylinositol 4-kinase type 2-alpha	PI4K2A	54.021		X	1929	1498	1257	1134	104	1367	106	110	2294	3266	1332	2319	8	8	8	7
Q9BWD1	Acetyl-CoA acetyltransferase, cytosolic	ACAT2	41.351		X	1535	623	1441	1818	1315	1127	1122	1309	4368	3878	4243	2698	2	3	2	3
Q9BXS5	AP-1 complex subunit mu-1	AP1M1	48.586			1727	1724	1867	1032	1405	1259	1228	1452	1983	2394	2711	2346	8	8	8	8
Q9BZE9	Tether containing UBX domain for GLUT4	ASPSCR1	60.182		X	657	805	1142	1595	1110	994	1005	2047	794	889	1102	972	8	7	8	7
Q9BZF1	Oxysterol-binding protein-related protein 8	OSBPL8	101.197			1539	1961	1159	1690	1733	2182	1779	1575	834	911	784	828	10	9	10	9
Q9C075	Keratin, type I cytoskeletal 23	KRT23	48.131			941	685	408	1150	4366
Q9C0E8	Endoplasmic reticulum junction formation protein lunapark	LNPK	47.74		X	663	631	680	883	2104	3096	1324	3564	1742	2319	2304	2009	5	4	4	3
Q9C0I1	Myotubularin-related protein 12	MTMR12	86.148			1465	1918	1515	2331	2497	2258	2224	1889	1698	1210	2326	1416	11	11	12	13
Q9HA65	TBC1 domain family member 17	TBC1D17	72.673			1862	1624	1965	1713	2194	1321	1909	2368	2662	3000	2679	3850	6	7	7	6
Q9NP59	Solute carrier family 40 member 1	SLC40A1	62.54		X	128	393	69	140	563	544	472	489	1772	1687	1722	1624	5	5	5	4
Q9NRK6	ATP-binding cassette sub-family B member 10, mitochondrial	ABCB10	79.149			629		2435	2696	1975	3108	1646	3795	2928	2480	3223	3233	8	10	10	10
Q9NRZ7	1-acyl-sn-glycerol-3-phosphate acyltransferase gamma	AGPAT3	43.38			976	1781	1143	1455	1944	2164	2164	2984	3524	2995	4325	4221	5	4	4	4
Q9NSD9	Phenylalanine--tRNA ligase beta subunit	FARSB	66.117		X	1609	578	874	2561	1613	1459	1326	1813	1328	1934	2806	2555	10	9	9	9
Q9NTJ4	Alpha-mannosidase 2C1	MAN2C1	115.836		X	1817	1651	1677	496	1406	1159	808	2146	2199	2611	2534	3230	10	7	8	8
Q9NVS9	Pyridoxine-5'-phosphate oxidase	PNPO	29.989		X	1213	1289	1302	896	636	578	552	441	2742	2817	3168	2543	7	7	8	8
Q9NZL4	Hsp70-binding protein 1	HSPBP1	39.302			994	568	991	1046	830	723	1071	1222	1792	1743	1803	1625	4	5	5	5
Q9NZL9	Methionine adenosyltransferase 2 subunit beta	MAT2B	37.551			1200	991	1167	1989	2140	1774	1753	2445	2494	2779	3123	3695	6	7	7	7
Q9NZT1	Calmodulin-like protein 5	CALML5	15.891			1206	1370	1947	1541	4131						3286				2
Q9UBF2	Coatomer subunit gamma-2	COPG2	97.623			306	1743	2442	305	2704	755	2897	1880	3005	2719	2960	3569	10	9	10	12
Q9UHG3	Prenylcysteine oxidase 1	PCYOX1	56.64			1813	1647	1030	2053	1179	1168	962	1393	2300	2244	2451	1904	5	5	6	6
Q9UHJ6	Sedoheptulokinase	SHPK	51.504		X	2320	1010	1614	1619	1399	1207	1001	1368	3782	3840	4692	3454	4	4	5	4
Q9UJ70	N-acetyl-D-glucosamine kinase	NAGK	37.374			1508	267	1919	988	1880	1732	1832	2493	3009	1389	1913	1411	8	8	9	8
Q9UK55	Protein Z-dependent protease inhibitor	SERPINA10	50.707			781	908	833	716	2033	1088	1143	1329	1559	1629	1395	2038	7	5	7	7
Q9UKK9	ADP-sugar pyrophosphatase	NUDT5	24.329			1591	1028	1293	1620	3131	1883	2352	2508	2986	4272	2657	4083	3	3	4	4
Q9ULC5	Long-chain-fatty-acid--CoA ligase 5	ACSL5	75.991		X	1711	1082	1567	1664	2800	2469	2520	2558	3445	3791	1704	3723	7	7	7	7
Q9UPN7	Serine/threonine-protein phosphatase 6 regulatory subunit 1	PPP6R1	96.724			1348	1094	1461	1670	269	254	381	347	1293	1824	1407	1275	6	7	7	7
Q9Y2G2	Caspase recruitment domain-containing protein 8	CARD8	60.652		X	1243	1017	1513	1969	2994	2438	1987	2791	4001	2818	2670	2994	3	5	6	5
Q9Y2Z0	Protein SGT1 homolog	SUGT1	41.025			1374	1226	1246	1293	2426	2779	2465	2903	2577	1532	2200	1482	6	5	6	5
Q9Y512	Sorting and assembly machinery component 50 homolog	SAMM50	51.978			1386	1054	1885	1378	947	947	1878	810	1283	2179	2672	2089	5	5	5	5
Q9Y5S2	Serine/threonine-protein kinase MRCK beta	CDC42BPB	194.317		X	1579		1931	1845	1050	2542	1489	1277	365	553	1253	1529	26	25	28	27
Q9Y696	Chloride intracellular channel protein 4	CLIC4	28.771			637	235	686	411	1205	1553	1555	1979	2927	3219	3044	2632	7	7	7	7
Q9Y6M5	Proton-coupled zinc antiporter SLC30A1	SLC30A1	55.302			1282	1251	1245	1874	1769	1588	1540	613	308	411	389	385	6	5	7	6
O00116	Alkyldihydroxyacetonephosphate synthase, peroxisomal	AGPS	72.909		X	872		570	564	736	381	508	553	301	704	857	333	10	9	9	10
O00194	Ras-related protein Rab-27B	RAB27B	24.608			476	1049	908	465	983	1447	2161	1034	1231	1274	816	974	6	5	5	6
O00299	Chloride intracellular channel protein 1	CLIC1	26.922			842	508	574	634	363	241	310	285	434	528	558	542	5	5	5	5
O14672	Disintegrin and metalloproteinase domain-containing protein 10	ADAM10	84.14		X	909		745	1704	3343	3689		3530	3352	3562	2831	4447	6	4	6	5
O15027	Protein transport protein Sec16A	SEC16A	251.897			1922			2483	3961			3447	823	252	903	898	11	13	12	12
O15440	ATP-binding cassette sub-family C member 5	ABCC5	160.663			2067		2114	847	2672	614	555	718	3321	2782	2487	1967	6	5	7	6
O43306	Adenylate cyclase type 6	ADCY6	130.619		X	1847		2190	1188	1291	3792	2182	2259	891	1645	928	1161	8	7	7	9
O43399	Tumor protein D54	TPD52L2	22.237			1767	1071	1536	1140	3583	2876	3213	1991	3922	3734	3198	3053	5	5	4	4
O43432	Eukaryotic translation initiation factor 4 gamma 3	EIF4G3	176.656			1435		1775		1868	2528	1690	1259	2883	2073	3264	2022	20	21	24	21
O43488	Aflatoxin B1 aldehyde reductase member 2	AKR7A2	39.588			1005	716	746	611	241	227	295	195	893	1238	981	1182	4	4	4	4
O43491	Band 4.1-like protein 2	EPB41L2	112.588			2324	1856	2090	1471	1284	1271	1654	1174	1102	287	1174	504	11	10	10	10
O43765	Small glutamine-rich tetratricopeptide repeat-containing protein alpha	SGTA	34.063			687	1194	1115	1915	2190	1913	2026	1811	2707	2123	2215	2996	2	2	2	2
O43813	Glutathione S-transferase LANCL1	LANCL1	45.284			1029	921	899	658	397	330	298	258	837	827	666	781	4	4	4	4
O43826	Glucose-6-phosphate exchanger SLC37A4	SLC37A4	46.36		X	419	1741	1541	1801	2945	2488	2484	2770	2535	2617	1732	1659	3	3	3	3
O60674	Tyrosine-protein kinase JAK2	JAK2	130.674		X	2272			1103	2593	2252	3679	2376	3382	2152	3482	3899	9	10	11	10
O60704	Protein-tyrosine sulfotransferase 2	TPST2	41.913			1528		2107	2318	1803	2773	3519	1698	1683	1376	1451	2467	6	5	6	5
O60762	Dolichol-phosphate mannosyltransferase subunit 1	DPM1	29.633		X	1175	662	1015	1716	1140	1756	1182	547	2337	1935	1827	2244	7	7	7	7
O75223	Gamma-glutamylcyclotransferase	GGCT	21.007			890	682	457	776	481	805	131	1412	2072	438	1248	738	4	5	5	5
O75326	Semaphorin-7A	SEMA7A	74.824		X	1298	800	1098	1177	1763	1563	1746	2203	2543	1763	2810	4125	5	6	4	4
O75368	Adapter SH3BGRL	SH3BGRL	12.772			2085	1483	1630	1073	1440	1279	1162	3419	2282	1780	1738	2139	6	5	6	5
O75563	Src kinase-associated phosphoprotein 2	SKAP2	41.218			944		1877	1667	757	1125	1421	1024	615	585	766	743	10	10	9	10
O75663	TIP41-like protein	TIPRL	31.444			828	1154	1523	1014	237	218	240	2634	1010	819	1136	1618	6	7	6	6
O76054	SEC14-like protein 2	SEC14L2	46.144			1835	504	1884	1994	793	1386	1319	2170	2689	1915	2204	2781	6	6	6	6
O94766	Galactosylgalactosylxylosylprotein 3-beta-glucuronosyltransferase 3	B3GAT3	37.122		X	2019		2349	2492	3101	2558	2632	3384	3263	4711	3735	3188	3	3	4	3
O94923	D-glucuronyl C5-epimerase	GLCE	70.103			2374			2596	3484	4044		1515	1917	2477	1777	2058	7	5	7	5
O95140	Mitofusin-2	MFN2	86.403		X	1406				2137	2208	1787	2444	3134	4274	3288	3627	7	8	6	5
O95248	Myotubularin-related protein 5	SBF1	208.446		X	1060	1590	1210	2186	1483	939	754	894	1015	1078	1358	1469	24	24	23	26
O95456	Proteasome assembly chaperone 1	PSMG1	32.855			2098	1487	1836	2059	1564	1398	1355	1216	1665	2813	1902	1901	5	5	5	5
O96000	NADH dehydrogenase [ubiquinone] 1 beta subcomplex subunit 10	NDUFB10	20.775		X	1333	1939	1294	2258	2484	2588	2009	1871	2643	2484	2584	2648	4	4	4	4
P00387	NADH-cytochrome b5 reductase 3	CYB5R3	34.236		X	281	1336	1430	283	198	310	274	357	1597	1289	1779	1031	6	5	6	6
P00505	Aspartate aminotransferase, mitochondrial	GOT2	47.519		X	758	1077	1488	1602	2339	1915	2812	2635	581	690	695	629	4	4	4	5
P00742	Coagulation factor X	F10	54.731		X	587	723	1139	548	759	678	626	871	712	829	1167	981	5	4	5	5
P01859	Immunoglobulin heavy constant gamma 2	IGHG2	43.806		X	94	96	127	102	18	24	29	29	17	16	13	12	6	6	6	6
P02654	Apolipoprotein C-I	APOC1	9.33			396	196	244	368	1204	418	478	230	21	38	23	19	4	4	3	4
P02686	Myelin basic protein	MBP	33.117			2124	1785	2116	1566					1347	1745	2460	1888	4	5	4	5
P02763	Alpha-1-acid glycoprotein 1	ORM1	23.539			479	289	234	195	1207	1162	1221	1095	329	210	245	338	3	3	3	3
P02766	Transthyretin	TTR	15.885		X	164	430	269	196	210	142	85	165	130	143	124	119	5	5	5	5
P04899	Guanine nucleotide-binding protein G(i) subunit alpha-2	GNAI2	40.452		X	600	753	638	836	857	919	896	1016	1227	1192	1089	909	3	4	4	3
P05156	Complement factor I	CFI	65.75		X	642	424	576	631	619	674	753	1101	679	1330	399	619	7	5	7	7
P06702	Protein S100-A9	S100A9	13.241			344	203	245	219	808	802	732	675	43	36	41	38	6	5	6	6
P07360	Complement component C8 gamma chain	C8G	22.276			1903	1179	1236	1409	1300	1287	1230	1806	963	1150	1083	1036	5	5	5	4
P07437	Tubulin beta chain	TUBB	49.668		X	393	390	218	680	186	238	317	243	228	264	236	237	2	3	3	3
P07814	Bifunctional glutamate/proline--tRNA ligase	EPRS1	170.594		X	653	2003	328	1144	1119	1167	989	1429	1134	1087	1404	1203	21	24	21	26
P07902	Galactose-1-phosphate uridylyltransferase	GALT	43.363		X	1569	864	1126	1054	1509	1480	1721	1588	2284	1430	1562	1459	3	3	3	5
P08195	Amino acid transporter heavy chain SLC3A2	SLC3A2	67.995			2451		2356	2224	3242	2743	3478	4121	2675	2624	2802	2947	3	5	3	4
P09493	Tropomyosin alpha-1 chain	TPM1	32.708		X	2054	739	529	497	465	504	457	556	83	113	378	137	5	4	4	4
P10599	Thioredoxin	TXN	11.737			360	184	135	279	401	543	329	477	143	142	159	166	2	3	2	3
P10644	cAMP-dependent protein kinase type I-alpha regulatory subunit	PRKAR1A	42.981		X	847	1122	1057	993	624	513	459	644	1234	1513	1322	1539	5	5	5	5
P11172	Uridine 5'-monophosphate synthase	UMPS	52.22		X	1361	746	1571	2143	236	607	354	1772	2383	2884	2567	3920	8	9	7	9
P13010	X-ray repair cross-complementing protein 5	XRCC5	82.705			2519	1506	2154	2450	1943	2073	2345	1244	2999	581	1193	1390	12	10	11	12
P13224	Platelet glycoprotein Ib beta chain	GP1BB	21.719		X	162	362	219	257	356	654	776	481	251	191	153	173	4	3	4	4
P16070	CD44 antigen	CD44	81.539		X	840	1081	1299	667	3638	3376	3112	3640	1436	2514	2116	4174	3	4	4	3
P16930	Fumarylacetoacetase	FAH	46.374	X	X	2173	836	1679	1138	789	883	846	873	2794	3020	2489	3119	8	8	8	7
P17931	Galectin-3	LGALS3	26.153			167	131	106	125	738	1209	1442	1475	3569	3285	2222	2529	3	4	4	4
P18124	Large ribosomal subunit protein uL30	RPL7	29.225			2169	1509	1720	1739	1288	1086	1267	1538	1431	1726	2120	1557	7	8	8	6
P18621	Large ribosomal subunit protein uL22	RPL17	21.397			1511	533	1272	1296	1767	2013	2119	1537	1676	1422	2060	2080	5	5	5	4
P19652	Alpha-1-acid glycoprotein 2	ORM2	23.603			525	477	640	475	2071	894	1108	803	522	387	380	316	4	3	4	4
P20338	Ras-related protein Rab-4A	RAB4A	24.387			1864	1306	1584	2226	3285	2862	2807	3181
P21399	Cytoplasmic aconitate hydratase	ACO1	98.403			978	1570	530	1001	1305	1231	1219	903	1434	1293	2055	2834	10	10	9	10
P21926	CD9 antigen	CD9	25.415			176	305	217	223	1308	1401	994	1521	768	666	606	683	3	2	3	2
P22694	cAMP-dependent protein kinase catalytic subunit beta	PRKACB	40.622			1229	1257	1303	2132	1285	1434	1538	1419	4042	4349	2316	1900	2	2	2	3
P23141	Liver carboxylesterase 1	CES1	62.523		X	430			692	2004	2471	2386	975	2005	2660	4201	2111	4	7	6	6
P23142	Fibulin-1	FBLN1	77.216		X	226	172	270	249	1188	1121	1249	1365	1052	1859	1379	116	6	6	6	7
P23528	Cofilin-1	CFL1	18.501			85	34	76	49	136	104	118	103	2532	48	58	45	2	3	3	3
P24666	Low molecular weight phosphotyrosine protein phosphatase	ACP1	18.042			854	904	848	1456	77	70	71	74	216	218	225	221	3	4	3	3
P26447	Protein S100-A4	S100A4	11.728			53	183	49	154	255	176	236	178	53	61	44	94	3	4	3	4
P26599	Polypyrimidine tract-binding protein 1	PTBP1	59.632			2109	1713	1520	2128	2035	1213	2203	2325	1838	2039	2000	1981	4	4	5	4
P28066	Proteasome subunit alpha type-5	PSMA5	26.412			224	251	205	321	169	237	133	153	1309	994	842	929	2	2	3	3
P28161	Glutathione S-transferase Mu 2	GSTM2	25.743			1843	711	1582	1675	1262	822	864	762	1558	2352	2861	1252	3	5	4	4
P28482	Mitogen-activated protein kinase 1	MAPK1	41.39		X	1849	1111	905	1281	725	668	650	688	2360	1957	2373	2351	5	5	5	5
P29218	Inositol monophosphatase 1	IMPA1	30.188		X	1735	1699	1478	1473	2303	2354	2840	1226	4408	3327	4373	4295	4	4	4	4
P29508	Serpin B3	SERPINB3	44.564			36	401	102	76	3457				2514		2887	2671	1		2	1
P30040	Endoplasmic reticulum resident protein 29	ERP29	28.992			2020	1600	1769	1873	2703	2781	1677	2113	2421	1610	2549	1477	5	5	5	5
P30044	Peroxiredoxin-5, mitochondrial	PRDX5	22.085			1451	1091	847	1222	1517	1802	1754	1227	2106	1182	1709	2164	5	5	5	5
P31146	Coronin-1A	CORO1A	51.029		X	1941	944	1345	868	958	857	929	607	1066	971	896	843	6	6	7	7
P33121	Long-chain-fatty-acid--CoA ligase 1	ACSL1	77.945			2348	1880	2124	1393	301	207	243	266	2251	663	620	770	4	3	4	4
P33176	Kinesin-1 heavy chain	KIF5B	109.688			2134	780	1814	2225	955	1711	1010	1916	998	1640	1892	1726	14	16	14	15
P35573	Glycogen debranching enzyme	AGL	174.768		X	1128	1436	1220	1320	1311	812	1941	601	1901	3096	3594	2520	9	8	11	8
P36551	Oxygen-dependent coproporphyrinogen-III oxidase, mitochondrial	CPOX	50.153		X	1303	731	1148	2012	3010	2724	2924	3499	4406	2710	3474	2862	5	6	5	6
P36578	Large ribosomal subunit protein uL4	RPL4	47.696			2144	1682	1875	1706	2031	1576	2204	1036	2034	2294	2178	3495	3	3	3	3
P36915	Guanine nucleotide-binding protein-like 1	GNL1	68.661			1498	770	962	859	964	845	853	973	509	488	615	607	14	13	14	14
P36959	GMP reductase 1	GMPR	37.419			707	579	684	762	348	331	288	409	1916	753	1522	1549	4	4	5	4
P39019	Small ribosomal subunit protein eS19	RPS19	16.062		X	1067	1181	1080	1071	2790	2562	1849	3194	2017	856	677	727	5	5	5	5
P40227	T-complex protein 1 subunit zeta	CCT6A	58.024			671	703	577	977	199	302	326	323	775	408	591	689	6	6	7	8
P41218	Myeloid cell nuclear differentiation antigen	MNDA	45.837			2225	1376	2112	1626	3009	2176	2405	2006	658	696	635	512	7	7	5	5
P41250	Glycine--tRNA ligase	GARS1	83.167		X	876	264	325	346	939	951	767	1247	1376	2158	2608	3082	10	9	10	9
P42892	Endothelin-converting enzyme 1	ECE1	87.163		X	2307		1879	2197					3693	3210	3326	2534	4	5	9	6
P43034	Platelet-activating factor acetylhydrolase IB subunit beta	PAFAH1B1	46.639		X	483	259	199	778	220	157	98	235	294	219	272	238	9	9	9	9
P43243	Matrin-3	MATR3	94.624		X	404	238	299	2303	2260	1536	2431	2435	2007	1879	1851	2642	13	12	13	14
P43251	Biotinidase	BTD	61.131	X	X	1458	1492	1311	840	3121	1079	1091	1599	1460	2700	2818	3217	5	4	4	4
P43490	Nicotinamide phosphoribosyltransferase	NAMPT	55.523			1261	1477	1095	746	888	943	923	825	2574	2626	1908	1787	9	11	7	10
P46019	Phosphorylase b kinase regulatory subunit alpha, liver isoform	PHKA2	138.409		X	2403		2180	2425	375	1583	315	419	750	3583	316	2526	13	13	12	11
P46734	Dual specificity mitogen-activated protein kinase kinase 3	MAP2K3	39.319			1257	1473	1316	1622	887	838	800	993	1165	1243	1217	1282	6	6	6	5
P48047	ATP synthase subunit O, mitochondrial	ATP5PO	23.276		X	1994	1592	1652	1733	1095	1706	713	938	1261	1008	1082	995	7	7	8	7
P48449	Lanosterol synthase	LSS	83.308		X	1585		1587	1778	3028	2531	2806	564	4433	4252	4755	4583	5	5	5	5
P48507	Glutamate--cysteine ligase regulatory subunit	GCLM	30.726		X	823	281	714	698	275	256	161	366	854	1051	689	977	4	4	4	4
P48729	Casein kinase I isoform alpha	CSNK1A1	38.915			578	348	750	1042	450	558	553	682	651	472	700	678	5	5	6	6
P50148	Guanine nucleotide-binding protein G(q) subunit alpha	GNAQ	42.143		X	641	520	580	625	322	149	125	245	677	673	582	1637	5	5	4	4
P50991	T-complex protein 1 subunit delta	CCT4	57.924			1334	673	734	877	271	209	225	251	1278	1202	1549	1109	5	4	3	4
P51784	Ubiquitin carboxyl-terminal hydrolase 11	USP11	109.817			134	74		2428	68	123	65	196	116	93	138	3344	9	7	9	6
P51991	Heterogeneous nuclear ribonucleoprotein A3	HNRNPA3	39.595			283	1546	171	298	503	483	452	988	287	465	617	535	6	7	7	7
P52209	6-phosphogluconate dehydrogenase, decarboxylating	PGD	53.139			171	261	193	241	185	122	109	97	382	427	420	434	5	4	5	7
P52566	Rho GDP-dissociation inhibitor 2	ARHGDIB	22.991			672	601	404	753	864	775	859	1261	360	216	473	612	6	5	5	5
P53007	Tricarboxylate transport protein, mitochondrial	SLC25A1	34.012		X	814	992	1573	1283	1122	931	1348	910	1334	560	1680	827	7	7	7	7
P53814	Smoothelin	SMTN	99.059			2041		2471	1401	3736	3559	3518	3725	880	3061	2604	2400	10	9	11	8
P54819	Adenylate kinase 2, mitochondrial	AK2	26.478	X	X	1207	863	1392	1558	2712	2828	2574	1791	2920	3023	2683	3165	5	5	6	7
P59998	Actin-related protein 2/3 complex subunit 4	ARPC4	19.666		X	1191	947	1116	1879	593	766	952	757	781	864	952	964	6	6	6	5
P60660	Myosin light polypeptide 6	MYL6	16.93			1011	1031	662	758	310	532	551	368	102	101	101	79	4	4	4	3
P60709	Actin, cytoplasmic 1	ACTB	41.734		X	24	26	28	26	11	18	11	11	15	17	12	16	4	4	4	4
P61020	Ras-related protein Rab-5B	RAB5B	23.706			147	72	57	215	544	628	450	621	940	1155	2320	2301	5	5	5	5
P61086	Ubiquitin-conjugating enzyme E2 K	UBE2K	22.407			1085	464	1642	472	946	842	1257	927	1506	1462	394	1939	5	4	5	4
P61163	Alpha-centractin	ACTR1A	42.613			865	715	688	550	504	462	423	439	1224	1525	1190	1071	6	4	5	5
P61225	Ras-related protein Rap-2b	RAP2B	20.504			816	641	442	406	566	555	458	624	1842	1524	2356	1753	2	2	2	2
P61421	V-type proton ATPase subunit d 1	ATP6V0D1	40.329			1454	846	939	2000	691	795	657	3283	2368	1878	2377	4158	4	4	4	4
P61604	10 kDa heat shock protein, mitochondrial	HSPE1	10.931			2151	1579	1789	1970	3902		3408	3987	2734	4213	4637	4692	2	2	2	2
P62249	Small ribosomal subunit protein uS9	RPS16	16.444			1924	1578	1407	1922	907	1919	723	1220	1279	2497	1428	878	4	4	4	4
P62263	Small ribosomal subunit protein uS11	RPS14	16.271		X	2156	893	1196	949	3269	1991	3003	2909	790	1108	688	737	4	4	4	4
P62424	Large ribosomal subunit protein eL8	RPL7A	29.994			2326	1459	1324	1774	3456	3165	2550	2249	2057	2092	1625	3462	5	4	5	3
P62820	Ras-related protein Rab-1A	RAB1A	22.675			140	535	826	1128	130	171	104	150	1936	1090	1719	1080	2	2	2	2
P63244	Small ribosomal subunit protein RACK1	RACK1	35.075			661	1043	1255	1047	1576	1557	1411	2051	3030	2301	2980	2689	3	3	2	2
P63279	SUMO-conjugating enzyme UBC9	UBE2I	18.008			505	666	935	509	535	411	484	649	780	908	1105	801	4	4	4	4
P68400	Casein kinase II subunit alpha	CSNK2A1	45.142		X	2631	940	1040		1014	585	770	662	1419	1393	1271	2211	2	1	2	1
Q00765	Receptor expression-enhancing protein 5	REEP5	21.494			1543	1209	1237	1187	2735	1550	1378	2256	1133	2116	2291	2180	2	2	2	2
Q00796	Sorbitol dehydrogenase	SORD	38.324		X	2016	1200	927	1152	729	666	582	806	2942	3186	3722	3251	7	7	7	6
Q00839	Heterogeneous nuclear ribonucleoprotein U	HNRNPU	90.588		X	990	1400	733	842	1617	1757	1647	2855	864	897	822	848	10	9	9	9
Q03519	Antigen peptide transporter 2	TAP2	75.663		X	1323	956	862	1093	2144	1752	3129	2409	1327	1061	1163	2007	6	6	6	5
Q04446	1,4-alpha-glucan-branching enzyme	GBE1	80.474		X	278	1465	953	320	590	643	496	609	1407	1884	1325	1706	8	7	9	9
Q05397	Focal adhesion kinase 1	PTK2	119.234			2510		2423	2291	2755	1896	2619	1015	4132	1564	1946	930	12	13	16	14
Q06187	Tyrosine-protein kinase BTK	BTK	76.28		X	1469	1157	1704	2155	709	1137	2798	444	1382	816	1160	994	13	13	13	13
Q07866	Kinesin light chain 1	KLC1	65.31			1589	1152	2133	2668	2223	1513	1794	2471	3100	1868	2202	2561	12	14	12	14
Q07955	Serine/arginine-rich splicing factor 1	SRSF1	27.743		X	2311	1360	2082	2262	3795	3455	2452	3833	643	797	487	387	6	7	7	6
Q0ZGT2	Nexilin	NEXN	80.661		X	1078		873	1485	622	481	671	452	620	70	72	73	11	11	12	13
Q12797	Aspartyl/asparaginyl beta-hydroxylase	ASPH	85.863		X	2534		1660	2414	3675		3538	3366	4153	3227	3770	4139	5	5	4	4
Q12805	EGF-containing fibulin-like extracellular matrix protein 1	EFEMP1	54.641		X	1520	1843	1305	1865	1333	746	801	1548	1623	1350	1046	1040	4	5	5	4
Q13177	Serine/threonine-protein kinase PAK 2	PAK2	58.044		X	1179	1563	1881	1661	1744	1428	1322	1940	1218	1464	1486	1531	9	9	9	9
Q13884	Beta-1-syntrophin	SNTB1	58.063			1340		2319	1459	1213	861	828	2201	315	345	261	261	11	11	10	11
Q14139	Ubiquitin conjugation factor E4 A	UBE4A	122.563		X	1422		2211	2385	357	324	414	267	3121	2652	3453	3301	8	8	6	6
Q14156	Protein EFR3 homolog A	EFR3A	92.925			2549	2094	2027	2457	3176	3330	2822	3360	1485	1910	1278	2527	8	10	12	9
Q14247	Src substrate cortactin	CTTN	61.585			1403	1417	999	712	1737	2156	1498	1913	499	402	526	400	12	11	13	11
Q14289	Protein-tyrosine kinase 2-beta	PTK2B	115.875			1777		1871		2364	1900	1609	3410	2171	3128	2698	2411	15	10	17	10
Q14525	Keratin, type I cuticular Ha3-II	KRT33B	46.212			105		1134	1794
Q14558	Phosphoribosyl pyrophosphate synthase-associated protein 1	PRPSAP1	39.394			1062	1001	1326	1465	518	386	415	512	239	301	336	226	5	8	6	6
Q14739	Delta(14)-sterol reductase LBR	LBR	70.702		X	739	2103	766	2554	1911	1872	2128	2162	2154	3012	1520	1342	6	6	6	6
Q15003	Condensin complex subunit 2	NCAPH	82.566		X	1778	1318	2246	1658	2563	2256	2488	3450	3322	3084	3976	2512	4	5	5	5
Q15005	Signal peptidase complex subunit 2	SPCS2	25.003			930		2249	2185	1754	2508	1279	3287	2271		1504	1471	2		2	3
Q15181	Inorganic pyrophosphatase	PPA1	32.661			1326	1444	528	793	937	957	814	1347	1162	1895	2264	1893	5	4	5	6
Q15286	Ras-related protein Rab-35	RAB35	23.024			927	853	615	1045	823	635	677	794	1524	1250	2102	1089	4	3	3	4
Q15436	Protein transport protein Sec23A	SEC23A	86.16		X	2533	2027	2215	2441	2106	1967	2111	2079	3044	2237	1268	2033	7	8	9	9
Q15582	Transforming growth factor-beta-induced protein ig-h3	TGFBI	74.68		X	2392	1644	1978	1901	2096	1687	1913	2477	2449	3322	2763	1344	9	9	10	9
Q15691	Microtubule-associated protein RP/EB family member 1	MAPRE1	30			544	1275	1450	1003	953	736	878	939	1478	759	711	933	4	5	3	3
Q16706	Alpha-mannosidase 2	MAN2A1	131.144			1549	1952	1580	2511	889	1261	1172	1758	1435	1661	1353	1198	9	8	8	7
Q16762	Thiosulfate sulfurtransferase	TST	33.43			413	1810	1941	1035	1408	1607	2532	1397	2550	2802	2660	2076	6	6	6	7
Q3SXM5	Inactive hydroxysteroid dehydrogenase-like protein 1	HSDL1	37			165	759	1258	126	2226	1740		919	807	1006	686	1038	3	3	3	4
Q3YEC7	Rab-like protein 6	RABL6	79.549			2195	1717	1918	2120	2683	296	51	2101	356	182	197	285	10	12	11	11
Q4KMP7	TBC1 domain family member 10B	TBC1D10B	87.2			2521		1404	1795	2006	2685	1403	2745	1636	2141	1758	2230	11	10	10	10
Q53H12	Acylglycerol kinase, mitochondrial	AGK	47.136		X	2341		2271	2531	3788	3483	2633	3723	2148	2055	2051	2421	5	5	5	6
Q5R372	Rab GTPase-activating protein 1-like	RABGAP1L	92.513			1003		669	2432	1441	1865	1431	1472	3243	1956	2569	2443	8	8	7	9
Q5R3I4	Tetratricopeptide repeat protein 38	TTC38	52.788			1489	1703	2085	2219	406	423	380	501	1615	2300	1836	1495	7	8	9	8
Q5VW36	Focadhesin	FOCAD	200.06		X	1201				168	1156	1085	308	1612	2276	2601	3478	14	15	15	13
Q658P3	Metalloreductase STEAP3	STEAP3	54.601		X	1707	2149	1382	1849	1046	2716	2922	2462	3929	2788	2931	2827	4	4	5	4
Q6DD88	Atlastin-3	ATL3	60.542		X	1426	1363	1370	1397	1816	1304	1547	1404	2932	2145	2070	2300	5	7	7	4
Q6IBS0	Twinfilin-2	TWF2	39.548			561	958	973	303	761	1010	1999	1354	1761	1602	1920	2325	6	6	6	6
Q6P179	Endoplasmic reticulum aminopeptidase 2	ERAP2	110.462			2587			1747	3896	3095	2874	4236	3962	4390	5402		1	2	1
Q6P1A2	Lysophospholipid acyltransferase 5	LPCAT3	56.034			337	455	523	519	89	1311	75	1340	2393	3343	1861	2448	6	7	7	7
Q6Q788	Apolipoprotein A-V	APOA5	41.215		X	292	1890	602	200	2739	140	205	1331	2926	109	156	150	6	6	7	7
Q6UWL2	Sushi domain-containing protein 1	SUSD1	82.708			2314		2281	1851					4832	5014	3895	4533	2	2	2	2
Q7L5N1	COP9 signalosome complex subunit 6	COPS6	36.162			740	700	516	1528	284	271	265	360	1483	1850	1871	2321	4	4	4	4
Q7L7X3	Serine/threonine-protein kinase TAO1	TAOK1	116.072		X	539				1682	1203	2437	752	260	312	228	266	16	15	14	15
Q7RTP6	[F-actin]-monooxygenase MICAL3	MICAL3	224.298			1391		2412	1020	1265	1419	1594	1592	1268	1277	1953	1698	34	34	32	33
Q7Z2W4	Zinc finger CCCH-type antiviral protein 1	ZC3HAV1	101.433			967	1919	1410	771	1860	1822	2158	1584	1205	1348	1179	1349	13	12	14	13
Q7Z3U7	Protein MON2 homolog	MON2	190.362			2640	2017	2245	1871	546	498	1432	737	1603	1693	1427	1566	16	14	18	18
Q7Z434	Mitochondrial antiviral-signaling protein	MAVS	56.528			1297	1709	1283	1600	2757	2526	2505	2510	2479	2251	2820	2782	4	4	4	4
Q7Z7H5	Transmembrane emp24 domain-containing protein 4	TMED4	25.943			2367	1846	1820	1339	2604	2675	1866	2357	3942	3260	3588	2265	3	3	3	4
Q86VN1	Vacuolar protein-sorting-associated protein 36	VPS36	43.816			1882	1362	2007	858	1268	988	1226	1284	958	877	880	758	15	15	14	15
Q86XA9	HEAT repeat-containing protein 5A	HEATR5A	222.006			1772				2916	4045	3700	4037	3738	2834	2822	4983	3	4	9	4
Q8IW45	ATP-dependent (S)-NAD(P)H-hydrate dehydratase	NAXD	36.575		X	2163	1555	1705	1053	2083	2955	2873	2295	4394	4209	4469	4208	3	4	3	4
Q8IWV7	E3 ubiquitin-protein ligase UBR1	UBR1	200.213		X	1459			1946	1475	1444	1246	1494	2726	1309	1162	1253	13	15	13	12
Q8N9N7	Leucine-rich repeat-containing protein 57	LRRC57	26.754			1488	1513	1178	1771	719	604	655	854	2420	1998	2350	2882	5	4	5	4
Q8NEN9	PDZ domain-containing protein 8	PDZD8	128.563		X	2340			1571	2571	3085	3144	3728	3093	1062	3283	1131	9	8	9	11
Q8NHP6	Motile sperm domain-containing protein 2	MOSPD2	59.746			2289	1944	1385	755	1384	1130	1351	1977	1962	4542	3074	2873	4	4	4	4
Q8TCD5	5'(3')-deoxyribonucleotidase, cytosolic type	NT5C	23.384			1786	1427	1166	1656	1118	1028	1028	1186	3102	3850	2442	2165	5	4	6	5
Q8TD55	Pleckstrin homology domain-containing family O member 2	PLEKHO2	53.349			1380	1704	783	1594	3604	3466	2855	3498	2651	3508	2699	2217	6	6	6	6
Q8TF66	Leucine-rich repeat-containing protein 15	LRRC15	64.367			1322			1435
Q8WUM0	Nuclear pore complex protein Nup133	NUP133	128.981		X	2783			2594	2761	366	3476	179	440	483	365	3356	7	5	6	6
Q8WW22	DnaJ homolog subfamily A member 4	DNAJA4	44.797			1943	1146	1531	1697	1502	1370	1261	1378	1112	754	743	688	6	7	6	7
Q92542	Nicastrin	NCSTN	78.411		X	510		212	280	4216	3238	3000	3810	2797	4194	2732	4468	3	2	3	3
Q92616	Stalled ribosome sensor GCN1	GCN1	292.713			1626	1615	2033	1709	1710	1528	1835	2363	1907	2023	1040	2707	29	24	24	27
Q92835	Phosphatidylinositol 3,4,5-trisphosphate 5-phosphatase 1	INPP5D	133.294			2271		2348	1694	1087	1022	956	1125	380	519	639	773	21	20	21	19
Q969T9	WW domain-binding protein 2	WBP2	28.086		X	674	745	890	914	1641	1174	1066	1175	359	314	426	331	4	4	4	4
Q969V3	BOS complex subunit NCLN	NCLN	62.974			1622		1384	1104	1593	1023	1496	2288	2062	2317	2792	2488	8	6	7	8
Q96BN8	Ubiquitin thioesterase otulin	OTULIN	40.263		X	1728	727	872	790	2395	1479	2073	1648	2131	874	2404	2765	4	2	3	4
Q96CV9	Optineurin	OPTN	65.922		X	2006	1349	1649	818	1414	431	485	1757	1472	1440	1798	1193	10	10	10	11
Q96G23	Ceramide synthase 2	CERS2	44.876			1499			919	3438	2873	3192	2987	2513	2954	2625	2432	4	5	5	5
Q96IU4	Putative protein-lysine deacylase ABHD14B	ABHD14B	22.344			1601	659	774	767	941	518	434	664	611	1194	1688	1029	5	5	5	5
Q96IV0	Peptide-N(4)-(N-acetyl-beta-glucosaminyl)asparagine amidase	NGLY1	74.39		X	583	918	2142	2424	1142	1458	1652	960	1587	1057	987	1007	6	7	6	7
Q96JH7	Deubiquitinating protein VCPIP1	VCPIP1	134.324			274	1998	232	2277	748	892	1058	1040	1186	937	566	1869	25	22	23	24
Q96KG9	N-terminal kinase-like protein	SCYL1	89.635		X	1573	1467	1511	1436	1412	1246	1712	1490	1613	1943	1288	1168	8	7	8	8
Q96KP4	Cytosolic non-specific dipeptidase	CNDP2	52.877			1856	1218	1750	1470	1631	1132	1461	2326	695	620	1267	822	8	10	9	9
Q96MK2	RIPOR family member 3	RIPOR3	105.292			1249		2224	1375	1997	2800	3149	2318	3000	3088	2918	2746	7	6	7	8
Q96PD5	N-acetylmuramoyl-L-alanine amidase	PGLYRP2	62.217			109	294	305	97	735	400	775	1550	645	276	872	343	4	3	2	4
Q96PU5	E3 ubiquitin-protein ligase NEDD4-like	NEDD4L	111.933		X	1908	1941	1728	1990	891	1463	1310	1324	2529	2302	856	1938	7	8	10	10
Q96S66	Chloride channel CLIC-like protein 1	CLCC1	62.022		X	2017		2473	1791	1551	2735	3637	4060	3631	1948	2227	3148	4	7	6	4
Q99426	Tubulin-folding cofactor B	TBCB	27.325			1048	890	2055	1490	2181	1798	1692	1777	1467	2656	1229	1595	4	4	4	4
Q99598	Translin-associated protein X	TSNAX	33.112			1057	619	670	572	966	982	615	1321	2137	1920	2062	745	5	6	6	6
Q99733	Nucleosome assembly protein 1-like 4	NAP1L4	42.824			1427	584	618	1519	982	664	757	776	1044	905	1333	532	5	4	4	5
Q9BRF8	Serine/threonine-protein phosphatase CPPED1	CPPED1	35.55			1186	1035	1021	999	1884	2352	2871	1300	3823	3184	3121	3536	3	5	5	5
Q9BVL4	Protein adenylyltransferase SelO, mitochondrial	SELENOO	73.458			1887	1192	1135	1544	1152	1389	1420	1430	3237	3611	4510	3472	4	5	3	4
Q9BX10	GTP-binding protein 2	GTPBP2	65.767		X	1211	1799	2259	2555	1632	2065	3048	2685	2623	1037	2962	870	9	9	8	10
Q9BYC5	Alpha-(1,6)-fucosyltransferase	FUT8	66.515		X	1971		1259	1288	2673	1821	1917	2762	3447	3114	4306	2311	7	6	6	8
Q9BZF9	Uveal autoantigen with coiled-coil domains and ankyrin repeats	UACA	162.509			434				2003		3658	2437	2306	2270	2770	1455	24	27	29	30
Q9BZV1	UBX domain-containing protein 6	UBXN6	49.756			1819		1509	2442	2160	1988	1405	2023	2108	2056	2471	2224	7	8	6	6
Q9C0E2	Exportin-4	XPO4	130.139			1731	1885	2327	2149	1097	625	619	622	2316	1730	1616	1600	12	12	12	14
Q9GZT8	NIF3-like protein 1	NIF3L1	41.97			1481	795	845	1098	1392	1076	877	1010	1583	1383	1218	1847	6	6	6	6
Q9GZZ9	Ubiquitin-like modifier-activating enzyme 5	UBA5	44.861		X	1428	887	1165	1069	1013	1278	1412	1057	3610	3309	4598	3339	1	3	2	2
Q9H0V9	VIP36-like protein	LMAN2L	39.712		X	800		1435	670	1148	1063	1000	1217	3372	2830	3706	2108	2	4	4	4
Q9H0X4	Protein FAM234A	FAM234A	59.661			1928	1986	2184	2121	1886	2142	2222	3174	2441	2367	2678	1995	6	5	7	6
Q9H1E5	Thioredoxin-related transmembrane protein 4	TMX4	38.951			869	1686	1268	1451	554	401	372	482	3357	1723	2033	2252	6	5	5	5
Q9H3K2	Growth hormone-inducible transmembrane protein	GHITM	37.205			1865				1662	2680		4244		4418	206	4360		2	3	1
Q9NQT8	Kinesin-like protein KIF13B	KIF13B	202.792			1923			2587	1510	1944	2531	2677	2035	2580	2162	2185	14	14	16	15
Q9NQW7	Xaa-Pro aminopeptidase 1	XPNPEP1	69.92			307	145	182	923	879	229	220	382	1332	1091	1070	882	8	7	7	8
Q9NR30	Nucleolar RNA helicase 2	DDX21	87.344			643	1276	1421	2377	2234	1552	2143	948	2252	450	1441	379	11	11	13	11
Q9NT62	Ubiquitin-like-conjugating enzyme ATG3	ATG3	35.866			801	345	1375	469	750	509	751	920	1330	1355	1101	1157	5	5	5	5
Q9NVG8	TBC1 domain family member 13	TBC1D13	46.555			1506	1539	1177	972	71	54	94	46	225	241	221	189	10	9	10	9
Q9NVH1	DnaJ homolog subfamily C member 11	DNAJC11	63.276			1516	643	1662	978	4206	2964		3860	2477	909	3133	2267	3	3	4	3
Q9NWX6	Probable tRNA(His) guanylyltransferase	THG1L	34.831		X	2404	1334	1864	2188	701	629	500	647	1834	1366	1752	1519	4	4	4	4
Q9NXU5	ADP-ribosylation factor-like protein 15	ARL15	22.875			1227	1524	1717	1532	3109	2540	2767	3426	4150	4456	4419	4399	2	3	2	2
Q9NZB2	Constitutive coactivator of PPAR-gamma-like protein 1	FAM120A	121.888			2053			2542	2450	2409	2420	2574	1254	2360	1591	1747	15	15	17	17
Q9NZC3	Glycerophosphodiester phosphodiesterase 1	GDE1	37.719			1290	1080	1451	1241	2296	1561	888	2019	4461	3990	4839	4694	2	2	2	1
Q9P035	Very-long-chain (3R)-3-hydroxyacyl-CoA dehydratase 3	HACD3	43.16			1216	1844	792	1782	3294	3178	3045	3565	4331	4327	4050	1023	3	3	2	3
Q9P0L0	Vesicle-associated membrane protein-associated protein A	VAPA	27.893			741	876	495	679	786	1735	1774	930	1099	2008	762	1791	4	3	4	4
Q9P260	RAB11-binding protein RELCH	RELCH	134.633			1762		1510	2693	3088	2633	2879	2655	1055	1406	975	1250	10	10	13	12
Q9P2E9	Ribosome-binding protein 1	RRBP1	152.457			1121			2311	2605			3285	2151	2654	2026	2377	21	23	20	20
Q9UBQ7	Glyoxylate reductase/hydroxypyruvate reductase	GRHPR	35.668		X	2121	930	1566	1669	685	780	651	895	4218	2101	4035	3928	6	6	6	7
Q9UBW8	COP9 signalosome complex subunit 7a	COPS7A	30.277			1030	871	731	1180	1215	855	918	1119	2614	2890	3183	3013	8	7	7	7
Q9UDX3	SEC14-like protein 4	SEC14L4	46.645			1500	932	1069	1379	657	562	562	820	1403	1381	1384	1364	4	4	4	4
Q9UHQ4	B-cell receptor-associated protein 29	BCAP29	28.319			1791	2122	1724	1746	2470	2667	3167	2495	3101	2861	3576	3179	6	5	6	6
Q9UI26	Importin-11	IPO11	112.535			422	354	170	263	496	394	743	1820	2291	2299	1065	1713	12	11	13	13
Q9UIB8	SLAM family member 5	CD84	38.783			185	1652	1503	2075	3287	3149	2428	3535	4099	3818	4117	2833	3	3	3	4
Q9UIJ7	GTP:AMP phosphotransferase AK3, mitochondrial	AK3	25.566			1743	1927	1948	1875	2255	2255	2845	1461	3396	4246	4351	4315	4	3	3	4
Q9UKE5	TRAF2 and NCK-interacting protein kinase	TNIK	154.947		X	1776			2302	1201	1343	1341	999	1458	1473	1446	1443	11	11	13	14
Q9UL25	Ras-related protein Rab-21	RAB21	24.346			888	1202	1729	1135	1224	1262	1179	1039	2807	3109	3632	2154	4	4	4	4
Q9UL46	Proteasome activator complex subunit 2	PSME2	27.399			667	448	626	580	498	480	411	529	655	484	561	569	6	7	8	8
Q9ULP9	TBC1 domain family member 24	TBC1D24	62.922		X	2105	1099	975	1559	932	1147	1074	1200	1694	2534	1494	1414	7	7	7	7
Q9ULV4	Coronin-1C	CORO1C	53.248			1623	1532	1576	1810	2767	2681	2799	1906	588	623	571	488	7	8	8	8
Q9UNH7	Sorting nexin-6	SNX6	46.647			2005	1311	1487	1549	1819	1689	1194	1471	2468	2124	2839	2281	5	5	5	5
Q9Y266	Nuclear migration protein nudC	NUDC	38.244			1339	1197	1493	1089	2766	2081	1889	2744	1884	3892	2600	2274	7	7	8	8
Q9Y277	Voltage-dependent anion-selective channel protein 3	VDAC3	30.66			315	686	402	639	1258	1297	3079	1141	699	571	574	533	5	4	4	5
Q9Y3I1	F-box only protein 7	FBXO7	58.502		X	1354	1086	828	941	97	121	123	67	479	303	334	294	3	2	5	4
Q9Y3Q8	TSC22 domain family protein 4	TSC22D4	41.025			335	216	280	457	2461	2553	1834	2707	1091	511	415	494	8	7	7	8
Q9Y5K6	CD2-associated protein	CD2AP	71.452		X	1273	1045	1313	1939	2833	1764	1765	2091	1119	904	661	638	15	15	15	16
Q9Y5L0	Transportin-3	TNPO3	104.205		X	917		898	1618	833	1181	992	1240	782	888	902	1373	10	10	11	10
Q9Y5P6	Mannose-1-phosphate guanyltransferase beta	GMPPB	39.834		X	580	989	588	1376	371	307	798	603	52	126	43	44	5	5	5	5
Q9Y639	Neuroplastin	NPTN	44.388			33	1616	1707	1807	4160	3319	891	3928	4035	3865	3669	3971	1	2	2	2
Q9Y666	Solute carrier family 12 member 7	SLC12A7	119.107			1434		2108	1948	2747	2910	2422	2570	5220	2588	3393	3752	2	2	3	3
Q9Y6D5	Brefeldin A-inhibited guanine nucleotide-exchange protein 2	ARFGEF2	202.043		X	785		2437	2636	2402	1958	2017	488	2273	2349	2378	3001	10	12	11	10
Q9Y6D6	Brefeldin A-inhibited guanine nucleotide-exchange protein 1	ARFGEF1	208.77		X	1617	454	619	701	2135	2230	1361	2519	2480	2351	532	2464	14	12	13	14
Q9Y6W5	Actin-binding protein WASF2	WASF2	54.284			1387		2270		846	750	927	861	1206	1631	1205	412	5	5	5	5
A1A4S6	Rho GTPase-activating protein 10	ARHGAP10	89.377			850			2139	1360	2316	1642	1886	1736	1593	1949	649	10	10	11	12
A4D1B5	Gamma-secretase-activating protein	GSAP	97.801			2585		2477		3459	3599	3709	3208	3592	4799	4974	4735	4	2	4	3
A6NI72	Putative neutrophil cytosol factor 1B	NCF1B	44.819			1914	1999
O00151	PDZ and LIM domain protein 1	PDLIM1	36.07			1629	962	1053	1722	2211	2541	1557	1457	1395	1758	1344	1105	7	6	6	7
O00233	26S proteasome non-ATPase regulatory subunit 9	PSMD9	24.68			729	396	595	603	850	222	716	750	375	249	284	268	4	4	4	4
O00442	RNA 3'-terminal phosphate cyclase	RTCA	39.335			1809	1037	1644	1365	1211	505	646	846	3021	3048	3289	1650	4	4	4	5
O00625	Pirin	PIR	32.113			2162			2534	3488	3004	3233	3820	4762	3713	4908	4002	3	3	3	3
O00754	Lysosomal alpha-mannosidase	MAN2B1	113.743		X	2309				4355			2572
O14618	Copper chaperone for superoxide dismutase	CCS	29.037			519	490	661	749	923	907	631	1076	1783	1326	1130	1878	2	2	2	2
O14732	Inositol monophosphatase 2	IMPA2	31.32			2349	1783	1742	2251	3097	3393
O14737	Programmed cell death protein 5	PDCD5	14.285			1501	1027	1190	1486	3974	3232	3807	4017	1096	830	707	1135	5	5	5	5
O14787	Transportin-2	TNPO2	101.39		X	2389		2403	2620	3110	1431	2774	1375	4458	4214	4901	4291	2	2	1	3
O14818	Proteasome subunit alpha type-7	PSMA7	27.887			474	296	447	543	388	414	264	303	393	404	343	311	5	5	4	4
O14976	Cyclin-G-associated kinase	GAK	143.193			1131		2046	1225	760	742	961	655	277	361	312	264	11	11	13	12
O15084	Serine/threonine-protein phosphatase 6 regulatory ankyrin repeat subunit A	ANKRD28	112.967			1094	1110	1260	1232	994	926	948	1533	2626	3103	2617	1873	9	12	11	10
O15145	Actin-related protein 2/3 complex subunit 3	ARPC3	20.546			2441	1568	1915	1897	1525	2639	1944	2561	3203	3017	3019	3394	3	3	3	3
O15173	Membrane-associated progesterone receptor component 2	PGRMC2	23.818			2293	563	1940	830	2500	158	1769	2796	338	671	3804	290	2	4	3	3
O15371	Eukaryotic translation initiation factor 3 subunit D	EIF3D	63.974			1739	2022	2016	2207	2953	2753	2579	1943	886	1854	1315	1448	8	6	7	7
O15400	Syntaxin-7	STX7	29.815			333	1518	1537	476	1646	3063	2439	2432	1389	1458	853	1360	2	2	2	2
O15498	Synaptobrevin homolog YKT6	YKT6	22.417			925	692	41	41	409	515	530	711	955	1538	2921	1877	3	5	3	3
O15533	Tapasin	TAPBP	47.568		X	2205	2005	1983	1708	3434	2874	3236	3276	4491	4310	4448	4389	3	3	2	3
O43150	Arf-GAP with SH3 domain, ANK repeat and PH domain-containing protein 2	ASAP2	111.65			1217				1070	3363	799	834	1367	1847	1237	697	13	12	11	12
O43175	D-3-phosphoglycerate dehydrogenase	PHGDH	56.652		X	1604	939	1540	2085	3055	3356	3277	3664	671	630			1	1
O43182	Rho GTPase-activating protein 6	ARHGAP6	105.948			2213				2268	2507	1737	2952	629	1079	825	1190	13	13	14	15
O43312	Protein MTSS 1	MTSS1	82.251			2025		2278		2995	3834		2980	485	416	115	396	8	8	8	8
O43314	Inositol hexakisphosphate and diphosphoinositol-pentakisphosphate kinase 2	PPIP5K2	140.408		X	372	116	259	2392	1817	1575	999	1144	1197	1333	1261	1158	22	23	24	23
O43390	Heterogeneous nuclear ribonucleoprotein R	HNRNPR	70.943		X	1789	152	1502	1768	2248	3306	3495	1657	553	601	634	1298	10	10	10	9
O43447	Peptidyl-prolyl cis-trans isomerase H	PPIH	19.207			2418	1694	1208	2175	2532	2610	2778	2031	3361	4206	4168	4593	3	3	3	2
O43776	Asparagine--tRNA ligase, cytoplasmic	NARS1	62.943		X	2402			1564	2193	1523	649	1370	1352	1600	2295	1816	8	8	8	8
O60493	Sorting nexin-3	SNX3	18.762			142	73	97	151	302	305	262	362	845	900	933	2236	1	2	1	2
O60496	Docking protein 2	DOK2	45.38			2541	1379	2006	2227	1289	1334	1330	2081	1924	1912	2139	2324	7	7	6	6
O60884	DnaJ homolog subfamily A member 2	DNAJA2	45.748			1732	943	1084	1460	1790	2095	1270	2400	895	954	1015	888	9	10	9	7
O75298	Reticulon-2	RTN2	59.265		X	1689	1798	1833	1735		3175	3065	2355	4080	4062	2389	1972	2	2	3	3
O75367	Core histone macro-H2A.1	MACROH2A1	39.18			1779	658	1829	893	1102	1489	1202	1544	605	883	540	865	5	5	5	5
O75387	Large neutral amino acids transporter small subunit 3	SLC43A1	61.474			417	473	386	482	330	284	684	342	3557	1099	3273	3016	4	4	3	3
O75410	Transforming acidic coiled-coil-containing protein 1	TACC1	87.795			770		1248		1672	3802		3917	1235	981	1424	2010	8	8	7	7
O75477	Erlin-1	ERLIN1	39.172		X	514		1740	514	1841	1955	1250	1742	3607	435	2450	2836	3	6	5	5
O75688	Protein phosphatase 1B	PPM1B	52.643			1215	1571	1399	2235	2664	3029	2898	3443	4541	4482	2426	2837	4	4	3	4
O75947	ATP synthase subunit d, mitochondrial	ATP5PD	18.492			1364	1698		2689	1775	2961	3036	1828	1573	1211	1544	1425	4	6	5	5
O76021	Ribosomal L1 domain-containing protein 1	RSL1D1	54.974			2685	1414	2139		4159	3859	3685	4105	919	4251	879	988	3	2	3	4
O94804	Serine/threonine-protein kinase 10	STK10	112.136			2358		1312	1280	1257	1570	2724	1803	871	1156	1470	1201	15	14	15	15
O94826	Mitochondrial import receptor subunit TOM70	TOMM70	67.454			711	1738	471	601	3676	3170	1876	2297	1914	2590	2519	2502	8	8	8	6
O94979	Protein transport protein Sec31A	SEC31A	133.018		X	2199		790	239	1444	1296	894	1124	145	137	333	125	8	11	9	8
O95292	Vesicle-associated membrane protein-associated protein B/C	VAPB	27.228		X	1671	1134	1353	1446	2001	1834	2004	2054	2912	707	2712	618	2	3	2	3
O95376	E3 ubiquitin-protein ligase ARIH2	ARIH2	57.819			2229	1972	2043	2330	2174	1152	1030	1543	2982	2860	3205	2859	6	6	7	7
O95466	Formin-like protein 1	FMNL1	121.856			2237		1843	2382	909	1019	946	795	1759	822	2675	2001	15	17	14	14
O95674	Phosphatidate cytidylyltransferase 2	CDS2	51.422			1562	1593	1380	1417	1903	2167	1688	2712	3027	3608	3517	3647	3	4	3	3
O95721	Synaptosomal-associated protein 29	SNAP29	28.971		X	2464	1177	1710	2228	2904			1341	662	2951	3293	3015	7	7	7	6
O95819	Mitogen-activated protein kinase kinase kinase kinase 4	MAP4K4	142.103			688		2101	1200	1340	1114	1158	2607	888	882	1891	802	11	12	10	11
O95831	Apoptosis-inducing factor 1, mitochondrial	AIFM1	66.9		X	1823	1956	1732	1647	3020	3033	2786	1703	2944	2931	2691	3136	4	5	4	4
P00167	Cytochrome b5	CYB5A	15.33		X	1525	542	961	1481	3612	3377	2413	2752	1494	1480	2145	1619	4	4	4	4
P00367	Glutamate dehydrogenase 1, mitochondrial	GLUD1	61.398		X	1615	1425	1209	1605	2635	2090	2112	2702	1425	3977	3135	3303	3	3	3	4
P00736	Complement C1r subcomponent	C1R	80.119		X	821	611	830	729	900	662	695	840	510	507	643	914	4	4	4	4
P00739	Haptoglobin-related protein	HPR	39.03			1034	1244	593	1570	998	598	1026	1507	973	2662	1233	1720	4	2	3	4
P00813	Adenosine deaminase	ADA	40.765	X	X	1144	1317	1422	1253	2299	2204	2257	2628	2018	1890	2654	3773	8	8	7	9
P01833	Polymeric immunoglobulin receptor	PIGR	83.284			1439			2705	2958	3619		2678	2719	1863	3579	2840	4	4	4	4
P01834	Immunoglobulin kappa constant	IGKC	11.764		X	290	339	427	452	247	348	396	234	107	161	173	174	2	3	3	4
P02652	Apolipoprotein A-II	APOA2	11.173		X	78	32	58	44	1073	648	1331	652	221	238	229	242	3	3	3	3
P02655	Apolipoprotein C-II	APOC2	11.283		X	172	93	148	153	916	738	1129	726	153	174	157	117	3	3	3	3
P02743	Serum amyloid P-component	APCS	25.387		X	469	536	511	410	121	127	164	169	663	824	527	320	3	3	3	3
P02749	Beta-2-glycoprotein 1	APOH	38.3			184	352	297	128	568	594	718	426	55	56	54	49	2	3	3	3
P03905	NADH-ubiquinone oxidoreductase chain 4	MT-ND4	51.58			2526		2156	2666	3197	3155	3566	3967	3944	4067	4080	4117	3	4	3	3
P04080	Cystatin-B	CSTB	11.139		X	1190	1029	1366	1531	1896	2264	1352	1298	944	890	1775	1559	2	2	2	2
P04179	Superoxide dismutase [Mn], mitochondrial	SOD2	24.75		X	66	1625	788	84	1715	1594	2260	1535	1397	1648	1385	810	5	5	6	5
P04792	Heat shock protein beta-1	HSPB1	22.783		X	591	505	575	592	1147	1790	1524	442	628	902	855	735	3	4	3	3
P04844	Dolichyl-diphosphooligosaccharide--protein glycosyltransferase subunit 2	RPN2	69.284			834	905	431	664	483	1397	1101	3436	1441	1372	1247	1453	7	7	8	9
P05090	Apolipoprotein D	APOD	21.276			318	319	322	380	2360	1365	1973	1280	1618	1717	1300	2249	3	3	3	3
P05121	Plasminogen activator inhibitor 1	SERPINE1	45.06		X	1838	1404	2260	2398	1822	2177	2132	1767	2602	2093	3328	2386	7	6	6	6
P05141	ADP/ATP translocase 2	SLC25A5	32.855			679	532	520	633	872	1280	489	1149	498	531	544	518	4	4	4	3
P05161	Ubiquitin-like protein ISG15	ISG15	17.886		X	1554	1205	1954	1641	2838	2852	2750	3259	1142	499	4694	1290	4	4	3	4
P05455	Lupus La protein	SSB	46.835			2050	1053	1484	2461	2022	1696	2214	2129	476	1070	516	627	13	14	13	13
P05771	Protein kinase C beta type	PRKCB	76.869			1070		1055	1056	108	141	83	72	2822	3246	2591	1497	4	3	4	3
P06312	Immunoglobulin kappa variable 4-1	IGKV4-1	13.379			457	1050	517	768	2118	1249	943	395	258	429	282	439	3	3	3	3
P06753	Tropomyosin alpha-3 chain	TPM3	32.95		X	391	1480	1300	468	560	493	538	657	211	171	142	164	1	2	3	3
P07357	Complement component C8 alpha chain	C8A	65.165		X	731	690	540	605	2362	1051	1023	1288	926	624	308	568	3	3	3	3
P08238	Heat shock protein HSP 90-beta	HSP90AB1	83.267			611	298	392	1000	664	672	681	732	2333	1555	1627	1400	3	2	3	2
P08567	Pleckstrin	PLEK	40.127			567	515	868	586	341	686	571	371	128	118	117	99	4	5	5	3
P08571	Monocyte differentiation antigen CD14	CD14	40.076			2323	1729	2336	2474	3281	3265	3289	3574	3753	3286	3900	4080	5	5	6	5
P08842	Steryl-sulfatase	STS	65.493		X	2334		970
P09104	Gamma-enolase	ENO2	47.271			1494	1098	1698	1350	1570	992	907	1679		1995	4220	1809		1	4	1
P09417	Dihydropteridine reductase	QDPR	25.792	X	X	623	736	938	991	316	293	301	469	2187	1288	2998	3758	3	3	3	3
P09496	Clathrin light chain A	CLTA	27.075			1054		794	1493	2579	2119	2485	2723	2094	2071	1887	1247	5	4	4	4
P10155	RNA-binding protein RO60	RO60	60.67			2286			1227	2843	2786	2770	2450	4344	3674	4121	3642	7	6	5	6
P10606	Cytochrome c oxidase subunit 5B, mitochondrial	COX5B	13.695			1635	1234	1033	2054	1966	2499	1706	2182	1209	616	860	610	2	3	3	3
P10746	Uroporphyrinogen-III synthase	UROS	28.627		X	1404	852	957	1314	899	751	675	740	2089	2042	1432	1329	3	2	3	3
P10768	S-formylglutathione hydrolase	ESD	31.463			421	221	256	189	79	62	57	73	757	972	1069	840	5	4	5	4
P11233	Ras-related protein Ral-A	RALA	23.565		X	1810	834	914	1168	828	836	740	658	422	2584	3312	336	3	2	2	2
P11766	Alcohol dehydrogenase class-3	ADH5	39.726		X	1487	1584	909	953	925	1490	645	3268	1959	2575	1463	1527	2	2	2	2
P12035	Keratin, type II cytoskeletal 3	KRT3	64.416		X	250	125	118	1919			2086
P12273	Prolactin-inducible protein	PIP	16.572			1947	861	681	880	3505	3072	3306	3843	3952	3393	4169	4020	3	3	3	3
P12829	Myosin light chain 4	MYL4	21.563		X	1352	1497	1808	2002	3632	1820	1451	2072	770	627	906	507	4	3	3	3
P13489	Ribonuclease inhibitor	RNH1	49.976		X	615	543	882	782	50	64	77	77	280	479	257	325	2	2	3	2
P13727	Bone marrow proteoglycan	PRG2	25.205			97	1429	162	149	2220	2129	2978	1552	2318	1694	1660	2933	3	2	3	3
P13747	HLA class I histocompatibility antigen, alpha chain E	HLA-E	40.058			848	1957	1806	1966	3644	3540	2291	2500	4448	3568	3211	2948	2	2	3	2
P13797	Plastin-3	PLS3	70.813		X	2761	1778	1985	582	1276	1018	1717	2648	2568	3269	3092	3035	3	4	6	4
P13804	Electron transfer flavoprotein subunit alpha, mitochondrial	ETFA	35.081	X	X	2013		2396		2063	3125	705	620	1560	3401	2775	2099	5	4	4	4
P13861	cAMP-dependent protein kinase type II-alpha regulatory subunit	PRKAR2A	45.52			598	1666	2009	2041	2597	2448	2604	2893	3292	4032	2978	4022	6	6	7	6
P14770	Platelet glycoprotein IX	GP9	19.046		X	157	534	302	232	547	936	787	872	556	304	323	334	2	2	3	3
P15121	Aldo-keto reductase family 1 member B1	AKR1B1	35.852			2207	277	551	463	2416	1664	906	1864	2224	1263	2099	1570	3	3	3	5
P15144	Aminopeptidase N	ANPEP	109.54			1785	2136	2456	2571	1906	3614	2636	1251	4211	5008	4271	5112	3	3	4	2
P15531	Nucleoside diphosphate kinase A	NME1	17.153			485	175	197	278	512	396	224	519	1095	1011	1039	1187	2	2	2	2
P15586	N-acetylglucosamine-6-sulfatase	GNS	62.083		X	1894		1711	1261
P15880	Small ribosomal subunit protein uS5	RPS2	31.324			2308	1672	1905	2022	2233	2216	1518	1900	2649	3133	2852	2715	4	3	3	5
P16109	P-selectin	SELP	90.821			622	678	500	562	2261	2398	1379	2165	1881	1531	1553	3570	4	3	3	4
P16435	NADPH--cytochrome P450 reductase	POR	76.69		X	1736	2076	2267		1577	1712	2319	2586	696	2941	718	684	3	2	2	4
P16671	Platelet glycoprotein 4	CD36	53.054		X	1607		2187	1545	3057	3160	3108	1898	4193	2325	3158	2146	2	3	1	2
P17252	Protein kinase C alpha type	PRKCA	76.753		X	793		2501	1030	1929	2220	2851	2503	4185	230	285	3083	4	5	5	4
P18077	Large ribosomal subunit protein eL33	RPL35A	12.536		X	1165	483	696	1432				3449	4194	4478	2476	4297	2	2	2	2
P18084	Integrin beta-5	ITGB5	88.056			2226		2399	2029	3605		3412		4071	4217	4180	4010	3	4	4	4
P19012	Keratin, type I cytoskeletal 15	KRT15	49.211			2032		1634	1183
P20339	Ras-related protein Rab-5A	RAB5A	23.659			940	831	1028	705	1527	1474	1435	1356	1784	1120	1152	1186	3	2	3	2
P20340	Ras-related protein Rab-6A	RAB6A	23.591			733	766	430	702	549	251	401	474	1762	1354	1788	1779	3	3	3	2
P20936	Ras GTPase-activating protein 1	RASA1	116.405		X	2716				2368	2696	1705	2905	2386	2823	3170	3234	11	9	11	10
P22102	Trifunctional purine biosynthetic protein adenosine-3	GART	107.766			1608	1016	1003	1329	1351	948	1189	996	2446	3989	3846	1047	9	8	8	10
P22105	Tenascin-X	TNXB	458.395		X	1652		2367	2460	2024	1938	1804	1921	1160	868	417	503	27	25	24	27
P22352	Glutathione peroxidase 3	GPX3	25.525			1098	1230	1374	1437	597	533	664	735	1594	1534	1705	1942	3	3	3	3
P23246	Splicing factor, proline- and glutamine-rich	SFPQ	76.151			2254	1655	1492	2073	2308	2315	3280	2599	2085	1539	1556	1622	10	10	10	10
P23284	Peptidyl-prolyl cis-trans isomerase B	PPIB	23.741		X	56	228	78	103	203	1329	227	408	98	140	113	130	5	6	6	6
P23921	Ribonucleoside-diphosphate reductase large subunit	RRM1	90.073		X	2627	1643	2413	2703	1585	1512	1238	1911	2641	2175	2819	2690	7	8	6	9
P25789	Proteasome subunit alpha type-4	PSMA4	29.483			368	365	422	471	400	388	347	447	1005	743	673	653	3	3	3	3
P26373	Large ribosomal subunit protein eL13	RPL13	24.263		X	1917	931	1504	1585	3653	3172	3217	2935	1438	1341	1453	1431	3	5	5	6
P28070	Proteasome subunit beta type-4	PSMB4	29.206		X	465	608	405	464	215	225	283	225	773	833	838	946	5	4	4	4
P28072	Proteasome subunit beta type-6	PSMB6	25.357			577	707	735	651	219	192	285	427	1163	1183	1314	1297	3	3	3	3
P28288	ATP-binding cassette sub-family D member 3	ABCD3	75.478		X	1753		768	918	2294	3641	1886	3213	3677	3189	3269	3191	9	10	10	10
P28676	Grancalcin	GCA	24.01			1173	1309	1745	1474	740	708	672	1178	3799	1382	1594	2761	3	4	5	4
P29122	Proprotein convertase subtilisin/kexin type 6	PCSK6	106.419			1885			2404	1830	3023	1935	2021	2434	1900	3332	1560	7	7	5	7
P30048	Thioredoxin-dependent peroxide reductase, mitochondrial	PRDX3	27.693		X	2325	1679	1594	2113	2737	1697	2947	1201	791	2391	785	921	4	4	4	4
P31151	Protein S100-A7	S100A7	11.47			403	317	306	448	2912		3586		5313		3908		1		1
P31153	S-adenosylmethionine synthase isoform type-2	MAT2A	43.663			1952	1135	1130	1193	1770	1901	1602	1701	2890	4605	1297	2620	4	3	4	3
P31321	cAMP-dependent protein kinase type I-beta regulatory subunit	PRKAR1B	43.071		X	1383	1988	2312		2615	2601	1979	2946	2415	3975	4888	3221	1	2	2	1
P31930	Cytochrome b-c1 complex subunit 1, mitochondrial	UQCRC1	52.649		X	1726	1659	897	1738	1608	2319	1307	1819	2145	1215	1402	1628	8	9	9	8
P31946	14-3-3 protein beta/alpha	YWHAB	28.083			767	447	625	523	917	722	614	736	793	629	759	658	4	3	3	4
P33908	Mannosyl-oligosaccharide 1,2-alpha-mannosidase IA	MAN1A1	72.969			2719	1804		312	679	882	789	1090	2098	1065	1646	1098	4	4	4	4
P34896	Serine hydroxymethyltransferase, cytosolic	SHMT1	53.083			2297	2101	354	1223	1403	1898	1603	1981	2411	3108	3042	3469	6	6	5	6
P35236	Tyrosine-protein phosphatase non-receptor type 7	PTPN7	40.53			2478	1726	2203	2074	2412	2248	2372	2609	2922	3197	4070	2243	6	6	5	6
P35613	Basigin	BSG	42.198		X	1620	999	1191	426	2658	2572	886	3126	1542	1481	1744	1365	4	4	4	4
P35670	Copper-transporting ATPase 2	ATP7B	157.262		X	2792				3376	3098	3249	3377	4711	4313	3910	5015	2	4	3	3
P36507	Dual specificity mitogen-activated protein kinase kinase 2	MAP2K2	44.424		X	1547	1115	1391	1516	970	745	720	1188	1534	2247	2342	2156	6	5	5	5
P36543	V-type proton ATPase subunit E 1	ATP6V1E1	26.145		X	2022	636	560	1729	1012	1110	1125	1035	1728	2118	1666	694	3	2	5	4
P38117	Electron transfer flavoprotein subunit beta	ETFB	27.842	X	X	988	1864	1434	2178	3240	2298	2535	3631	2681	1971	4740	3338	3	5	3	3
P39880	Homeobox protein cut-like 1	CUX1	164.19		X	2674			2578					5275	2267	2947	1087	2	4	6	5
P42166	Lamina-associated polypeptide 2, isoform alpha	TMPO	75.492			2280	1536	1844	2039	3495	3333	3107	3591	1675	1409	1610	1827	9	11	12	13
P42574	Caspase-3	CASP3	31.609			1538	633	1233	980	968	1362	1031	1413	314	346	319	309	4	5	5	5
P43487	Ran-specific GTPase-activating protein	RANBP1	23.311			805	588	594	769	810	917	1664	880	188	251	313	282	3	3	3	3
P45880	Voltage-dependent anion-selective channel protein 2	VDAC2	31.568			522	895	555	750	1600	2289	2989	1491	1051	1101	1751	1196	2	2	2	2
P47929	Galectin-7	LGALS7B	15.075			362	188	149	134	3749		3803				5264				1
P49326	Flavin-containing monooxygenase 5	FMO5	60.22			332							4256			4889	3160			2	2
P49747	Cartilage oligomeric matrix protein	COMP	82.864		X	803	1710	1104	1369	1828	1738	2901	111	495	672	442	940	2	2	3	2
P49755	Transmembrane emp24 domain-containing protein 10	TMED10	24.975			912	1630	1285	748	1505	1256	1359	1815	1894	1872	2369	1910	6	6	5	6
P49773	Adenosine 5'-monophosphoramidase HINT1	HINT1	13.801		X	660	569	572	850	1024	732	543	678	1642	1623	1175	1312	2	2	2	2
P50213	Isocitrate dehydrogenase [NAD] subunit alpha, mitochondrial	IDH3A	39.59		X	378		930	2320	1055	1021	1142	1600	1750	740	3832	2751	7	6	5	7
P50336	Protoporphyrinogen oxidase	PPOX	50.764		X	905	2015	821		2510	3256	2498	2807	2549	2603	2896	1798	6	8	4	5
P50453	Serpin B9	SERPINB9	42.403			2313	1661	1953	2145	578	591	773	952	828	801	1119	1460	4	4	4	4
P50454	Serpin H1	SERPINH1	46.441		X	1912	1837	2264	2530	2697	2335	2993	1728	3160	1699	2061	1810	6	6	6	7
P50748	Kinetochore-associated protein 1	KNTC1	250.751			2365			1925	1473	2414	1576	1079	659	942	1027	970	20	20	19	21
P51692	Signal transducer and activator of transcription 5B	STAT5B	89.865		X	1619	1340	1323		1881	1643	1370	1905	2977	3078	3239	1446	5	3	4	6
P51809	Vesicle-associated membrane protein 7	VAMP7	24.934			1968	1833	2109	1634	1836	3508	3590	2122	3046	3656	2509	3245	3	3	3	3
P51811	Endoplasmic reticulum membrane adapter protein XK	XK	50.903		X	868	1488	739	683	3188	2928	2876	3343	3170	2961	4291	3544	2	4	2	2
P52272	Heterogeneous nuclear ribonucleoprotein M	HNRNPM	77.518			1716	1850	1967	254	1812	2529	2113	2724	1341	2342	1483	1750	15	13	15	16
P53602	Diphosphomevalonate decarboxylase	MVD	43.404		X	377	200	189	166	529	391	915	1567	3544	3821	3899	3982	5	4	4	4
P53680	AP-2 complex subunit sigma	AP2S1	17.017		X	1605	1293	977	829	700	687	436	712	883	809	894	1208	5	6	5	6
P54252	Ataxin-3	ATXN3	41.251		X	1638	1036	1335	2106	1925	1621	1218	1317	2732	1749	2002	1834	6	4	4	5
P54619	5'-AMP-activated protein kinase subunit gamma-1	PRKAG1	37.579			2294	1839	1714	2563	2088	1807	1508	1801	2627	2280	1997	1573	10	11	10	10
P54725	UV excision repair protein RAD23 homolog A	RAD23A	39.609			737	594	562	492	1795	1604	2057	2251	698	837	631	595	4	4	4	5
P54727	UV excision repair protein RAD23 homolog B	RAD23B	43.172			2197	547	1401	1520	2462	2486	1369	2384	1658	2340	3112	1670	5	5	5	4
P55056	Apolipoprotein C-IV	APOC4	14.552			685	346	206	447	1335	1753	2068	1577	1203	800	597	510	2	2	2	2
P55212	Caspase-6	CASP6	33.308			2483	1963	307	1890	2062	1965	1922	2755	4382	3211	3843	3300	5	4	3	3
P55263	Adenosine kinase	ADK	40.544		X	1110	768	2025	1024	739	786	778	596	1113	1041	2135	2334	3	2	3	3
P56537	Eukaryotic translation initiation factor 6	EIF6	26.599			2138	978	1224	1820	1072	910	696	787	2011	1415	1362	1876	3	3	3	3
P58335	Anthrax toxin receptor 2	ANTXR2	53.663		X	2371				2481	2868	3214	3241	2884	2716	3638	3052	6	6	4	5
P60228	Eukaryotic translation initiation factor 3 subunit E	EIF3E	52.223			2730	1069	902	888	1986	2203	2014	2213	1825	2507	1951	2253	9	12	10	11
P60468	Protein transport protein Sec61 subunit beta	SEC61B	9.974			1683	1550	1727	1611	1783	2012	2154	2247	3347	2160	2784	2077	2	2	3	2
P61006	Ras-related protein Rab-8A	RAB8A	23.664			1119	1597	1620	2552	2719	1716	2749	1983	2950	3646	2514	4325	2	2	2	2
P61018	Ras-related protein Rab-4B	RAB4B	23.588			664	691	756	673	2077	1749	1491	2859	4809	4769	4096	4687	1	1	2	2
P61019	Ras-related protein Rab-2A	RAB2A	23.544			900	1469	1610	1080	1705	1482	1316	1749	4051	4567	4765	2533	1	1	2	2
P61026	Ras-related protein Rab-10	RAB10	22.542			111	301	622	141	550	660	514	723	1503	1392	1690	1323	3	3	3	3
P61313	Large ribosomal subunit protein eL15	RPL15	24.145		X	1359	1120	1744	1286	2336	2374	1932	2618	3274	3842	3940	4034	4	5	4	5
P61353	Large ribosomal subunit protein eL27	RPL27	15.796		X	1537	1274	1390	1100	2433	1786	1708	2668	2918	4046	3171	4045	2	1	2	1
P62081	Small ribosomal subunit protein eS7	RPS7	22.126		X	812	855	1035	925	2350			3579	592	806	938	975	4	2	4	3
P62277	Small ribosomal subunit protein uS15	RPS13	17.221			1409	1160	1585	2072	1821	1638	1778	1394	762	1032	968	943	4	3	3	3
P62330	ADP-ribosylation factor 6	ARF6	20.08			901	1611	1150	2080	751	626	479	756	2470	1985	3076	2524	4	4	4	4
P63104	14-3-3 protein zeta/delta	YWHAZ	27.745			289	252	251	218	399	437	399	425	388	382	295	323	4	5	5	4
P68036	Ubiquitin-conjugating enzyme E2 L3	UBE2L3	17.862			50	133	36	18	523	16	766	17	12	14	11	15	2	2	2	2
P69892	Hemoglobin subunit gamma-2	HBG2	16.128		X	159	52	70	53	176	115	138	264	268	278	289	274	2	2	2	2
P78310	Coxsackievirus and adenovirus receptor	CXADR	40.032			2561		2229	2545	2785	3218				3625		4703		3		1
P78344	Eukaryotic translation initiation factor 4 gamma 2	EIF4G2	102.363			700			2058	821	482	1094	1837	2484	2015	1934	2115	10	11	11	13
P81605	Dermcidin	DCD	11.282			175	105	68	162	3272	3386	2601	3395	3174	2549	3221	2406	2	2	2	2
P98160	Basement membrane-specific heparan sulfate proteoglycan core protein	HSPG2	468.836		X	1859		1589		1270	1891	1896	2175	3268	2586	1214	2395	17	14	16	18
P98196	Phospholipid-transporting ATPase IH	ATP11A	129.758		X	855		1892	2628	3858	2547	3193	2365	4057	2449	4278	4519	5	3	5	3
Q00169	Phosphatidylinositol transfer protein alpha isoform	PITPNA	31.806			1745	733	1007	1499	744	885	1120	1374	2569	1655	2146	818	2	4	4	3
Q00341	Vigilin	HDLBP	141.441			2569			1653	2204	2762	2975	2584	1723	1292	2410	1254	12	11	14	13
Q02750	Dual specificity mitogen-activated protein kinase kinase 1	MAP2K1	43.438		X	2131			2304	2979	2971	2220	3226	4167	2806	2958	3208	1	2	2	4
Q02818	Nucleobindin-1	NUCB1	53.879			1158		1880	2165					4369	1690	2328	3157	3	2	5	4
Q03518	Antigen peptide transporter 1	TAP1	80.967		X	2427	1752	1899	2246	3637	2975	3626	3076	3065	2558	2401	2417	5	5	5	5
Q04771	Activin receptor type-1	ACVR1	57.154		X	2529			2367	2710	3742	3569	3856	4361	3630	3164	3109	3	3	3	3
Q07065	Cytoskeleton-associated protein 4	CKAP4	66.021			2425		2128	2372					2787	3509	3178	4924	6	4	6	4
Q08722	Leukocyte surface antigen CD47	CD47	35.214			183	192	145	106	927	817	577	714	892	599	709	1261	3	3	3	3
Q10472	Polypeptide N-acetylgalactosaminyltransferase 1	GALNT1	64.217			1559	763	1275	1236	1643	3680	3427	4026	2560	2486	128	2634	4	5	5	4
Q12765	Secernin-1	SCRN1	46.383			2136	1386	1796	1569	2834	2358	2736	2651	3337	3607	3736	4094	3	5	3	3
Q12769	Nuclear pore complex protein Nup160	NUP160	162.123		X	1090				3008	2959	3071	3191	2806	4900	3870	2208	7	4	5	8
Q12851	Mitogen-activated protein kinase kinase kinase kinase 2	MAP4K2	91.559			1828			2528	2459	3216	2066	2451	2166	2004	2540	3565	7	7	8	6
Q12905	Interleukin enhancer-binding factor 2	ILF2	43.064			2553	1765	2054	1567	396	445	377	669	1678	2856	1725	1724	7	7	7	7
Q13094	Lymphocyte cytosolic protein 2	LCP2	60.188		X	1664	1428	1959	2261	3331	1313	1222	3589	71	120	48	69	6	8	8	7
Q13113	PDZK1-interacting protein 1	PDZK1IP1	12.225			908		2498	2069	3717	3235	2557	3069	2705	4621	2172	3133	2	1	1	2
Q13131	5'-AMP-activated protein kinase catalytic subunit alpha-1	PRKAA1	64.009			1083	1695	1921	826	676	886	747	966	1377	1744	2003	1489	8	8	7	7
Q13190	Syntaxin-5	STX5	39.673		X	2333	2087	2228	2541	3208	2305	1862	3179	3748	3928	2895	2843	5	4	4	6
Q13217	DnaJ homolog subfamily C member 3	DNAJC3	57.58		X	2556			2191	2213	1511	3230	1243	960	431	1635	548	7	8	8	8
Q13263	Transcription intermediary factor 1-beta	TRIM28	88.553			2251	1895	1553	2567	3252	2970	2078	3770	3600	3055	2612	3069	6	6	6	7
Q13283	Ras GTPase-activating protein-binding protein 1	G3BP1	52.164			1181	160	1556	1359	1251	1150	969	1233	1413	1058	496	826	9	7	8	10
Q13393	Phospholipase D1	PLD1	124.187		X	2881		1810	1705	145	119	188	1238	1406	433	428	2764	7	8	10	8
Q13496	Myotubularin	MTM1	69.931		X	2625		2176	2408	1837	1065	1476	1955	2443	2136	2068	2738	12	12	11	12
Q13510	Acid ceramidase	ASAH1	44.662		X	1385	1056	817	1495	3091	3818	2542	4298	784		5028	958	2		1	3
Q13637	Ras-related protein Rab-32	RAB32	24.997			1236	822	1445	872	1195	1724	1156	1278	3120	2842	2276	2713	4	4	5	4
Q14019	Coactosin-like protein	COTL1	15.942			1770	1314	877	1721	2051	2312		1560	2009	4204	727	4220	4	1	3	2
Q14258	E3 ubiquitin/ISG15 ligase TRIM25	TRIM25	70.975			1491	2086	1213	2109	681	560	544	992	1394	1368	1654	1777	10	10	11	10
Q14520	Hyaluronan-binding protein 2	HABP2	62.672		X	649	441	463	378	2356	1956	2297	2126	1360	2308	1339	2026	5	5	4	4
Q14773	Intercellular adhesion molecule 4	ICAM4	29.265		X	427	418	455	965	671	771	711	816	1517	1214	1612	923	3	3	3	3
Q15067	Peroxisomal acyl-coenzyme A oxidase 1	ACOX1	74.425		X	2786		2365	2550	776	997	3333	3572	3284	4281	4529	3882	5	5	6	6
Q15102	Platelet-activating factor acetylhydrolase IB subunit alpha1	PAFAH1B3	25.734			1755	661	358	1254	161	135	88	155	1547	918	3728	1699	3	3	3	3
Q15166	Serum paraoxonase/lactonase 3	PON3	39.608			1017	385	700	2319	645	1727	1096	2090	3312	4028	342	384	2	1	2	2
Q15208	Serine/threonine-protein kinase 38	STK38	54.19			1246		2285	2209	265	807	911	618	1294	1299	2690	1140	8	9	8	9
Q15363	Transmembrane emp24 domain-containing protein 2	TMED2	22.761			1411	1342	1011	1251	1666	2340	1660	1335	2584	1783	1182	1667	3	2	3	3
Q15365	Poly(rC)-binding protein 1	PCBP1	37.497			1111	868	776	846	1459	1170	1574	869	706	955	651	592	5	3	4	4
Q15555	Microtubule-associated protein RP/EB family member 2	MAPRE2	37.032		X	2664	1981	1766	2464	366	2391	1669	302	478	444	434	436	5	4	3	5
Q15738	Sterol-4-alpha-carboxylate 3-dehydrogenase, decarboxylating	NSDHL	41.9		X	1627			2232	3313	3545		2275
Q15831	Serine/threonine-protein kinase STK11	STK11	48.636		X	1027			1239	1960	1731	1452	2398	4255	1704	4350	3919	5	5	4	4
Q15942	Zyxin	ZYX	61.277			1634	1540	1700	1572	2614	2299	2443	2135	502	859	750	603	7	6	6	7
Q16643	Drebrin	DBN1	71.43			1014	1254	801	1368	2807	1564	1515	24	44	1979	51	110	10	7	10	9
Q16698	2,4-dienoyl-CoA reductase [(3E)-enoyl-CoA-producing], mitochondrial	DECR1	36.069			1889	1195	677	805	3204	2088	2593	1245	986	799	2751	2083	5	5	4	4
Q16836	Hydroxyacyl-coenzyme A dehydrogenase, mitochondrial	HADH	34.293		X	1598	850	867	1204	1344	1374	1441	1466	1107	2578	1496	613	5	5	5	5
Q16864	V-type proton ATPase subunit F	ATP6V1F	13.371			1074	878	1154	1220	2836	1968	2641	2410	2517	1611	1571	2195	3	3	4	4
Q17RC7	Exocyst complex component 3-like protein 4	EXOC3L4	79.898			593		477	365	4115		2363	3082	2596	3225	4138	3475	7	6	7	7
Q2TAA2	Isoamyl acetate-hydrolyzing esterase 1 homolog	IAH1	27.6			314	176	1161	1415	1318	1047	1069	259	3770	2649	1586	3258	3	3	2	3
Q3ZCQ8	Mitochondrial import inner membrane translocase subunit TIM50	TIMM50	39.647		X	2178		1736	2580	3207	3510	3012	3612	3085	4457	1848	4390	2	4	3	4
Q4V328	GRIP1-associated protein 1	GRIPAP1	96.006			1807		2389	1324	1873	2990	3898	3084	2008	2592	1490	1620	15	14	15	18
Q53FA7	Quinone oxidoreductase PIG3	TP53I3	35.537			2231	1575	1937	1776	1618	1518	1440	2293	3129	1688	4757	4351	3	3	1	3
Q53TN4	Plasma membrane ascorbate-dependent reductase CYBRD1	CYBRD1	31.639			252	787	515	255	2952	565	2527	2230	1124	961	957	1141	4	4	4	4
Q5EBM0	UMP-CMP kinase 2, mitochondrial	CMPK2	49.446			1966	1339	2068	2293	880	1098	1051	1046	1912	2245	2665	2773	7	7	8	8
Q5SQ64	Lymphocyte antigen 6 complex locus protein G6f	LY6G6F	32.464			1519	1266	1067	2016	2258	2140	2404	2298	3118	1653	1422	1180	3	3	3	3
Q5SSJ5	Heterochromatin protein 1-binding protein 3	HP1BP3	61.209			1116	2032	837	1012	488	377	316	146	983	1209	746	1288	11	12	11	11
Q5T3F8	CSC1-like protein 2	TMEM63B	94.958			689	1560	1647	557	2355	2376	2156	2721	2991	3206	854	776	4	4	3	4
Q5T6V5	Queuosine 5'-phosphate N-glycosylase/hydrolase	QNG1	39.027			1047	675	1086	1404	918	799	844	860	2562	2010	2072	1682	4	4	4	4
Q5VWC8	Very-long-chain (3R)-3-hydroxyacyl-CoA dehydratase 4	HACD4	27.518			1920	1899	1804	1947	2883	3332	2900	3041	3474	2841	2776	2830	3	3	2	3
Q5VZ89	DENN domain-containing protein 4C	DENND4C	212.714			425			1394	3502	3182	2482	3342	2040	4491	4294	3772	11	8	12	12
Q5W0V3	FHF complex subunit HOOK interacting protein 2A	FHIP2A	86.56			1950			2421	2019	1864	3131	2068	3838	3900	4227	2266	5	5	6	6
Q66K14	TBC1 domain family member 9B	TBC1D9B	140.526			837	2154		500	1348	747	1323	1117	1056	1603	1062	1151	9	10	10	10
Q66K74	Microtubule-associated protein 1S	MAP1S	112.213			2651		2461	1983	2914	1737	2656	1890	1554	2082	1643	1857	12	12	13	14
Q6B0K9	Hemoglobin subunit mu	HBM	15.619			375	965	1916	515	325	249	199	369	1242	1100	1041	1021	4	3	4	4
Q6GMV3	Putative peptidyl-tRNA hydrolase PTRHD1	PTRHD1	15.804		X	2305	1462	907	821	1488	1373	1062	1131	4091	2430	2403	2599	3	3	3	3
Q6IAA8	Ragulator complex protein LAMTOR1	LAMTOR1	17.743			2127	1855	1923	2114	3462	2017	3202	3487	4468	3755	4413	4370	3	3	3	3
Q6NUK4	Receptor expression-enhancing protein 3	REEP3	29.263			431		567	374					2390	2893	2400	2918	5	5	4	5
Q6P1N9	Deoxyribonuclease TATDN1	TATDN1	33.6			1765	1235	1387	389	1011	1251	1477	923	2496	2235	1874	1976	5	5	5	6
Q6P3W7	SCY1-like protein 2	SCYL2	103.711		X	2454	2009	2199	362	542	1531	2306	277	2127	1996	2173	2052	8	9	9	7
Q6P4A8	Phospholipase B-like 1	PLBD1	63.257			1521	1953	1089	2370	1870	3318	3592	3816	4774	4584	4643	4582	2	3	3	2
Q6PKG0	La-related protein 1	LARP1	123.512			2725	1997	1031	2538	2746	1930	1923	1995	2281	1836	2561	1246	13	12	11	13
Q6UWP7	Lysocardiolipin acyltransferase 1	LCLAT1	48.918			2421	1898	1429	2144	2495	3286	2987	1786	519	781	1221	4324	4	4	5	3
Q6UWP8	Suprabasin	SBSN	60.541			2301	1438	549	1856				3749	4323	4805	4082	4371	4	4	8	4
Q6UX71	Plexin domain-containing protein 2	PLXDC2	59.583			1584		1131	1610	2756	2603		2602	2006	2465	4153	3184	7	7	7	5
Q6ZT21	Transmembrane protein with metallophosphoesterase domain	TMPPE	49.452			1858		1547	2017	2721	1768	1972	2624	4032	4043	3811	4313	3	3	3	3
Q6ZVM7	TOM1-like protein 2	TOM1L2	55.557			534		671	899	2441	2132	2006	2538	3758	3838	3064	4111	5	5	6	4
Q7L1W4	Volume-regulated anion channel subunit LRRC8D	LRRC8D	98.2			1978			2558	1920	3723		1851	2542	3321	3180	3280	14	10	13	12
Q7L9L4	MOB kinase activator 1B	MOB1B	25.087			2052	1451	1526	1263	594	631	656	713	1510	1029	1043	1084	5	5	5	5
Q7Z2K6	Endoplasmic reticulum metallopeptidase 1	ERMP1	100.233			1938		1495	1826	4360	2797	1530	2227	569	3030	1567	517	9	5	6	7
Q7Z392	Trafficking protein particle complex subunit 11	TRAPPC11	128.883		X	1826		1193	2626	277	2545	2081	3531	2864	1031	4317	2618	7	8	6	7
Q7Z401	C-myc promoter-binding protein	DENND4A	209.247			324				3617	3384	3695	2894	4495	3326	4906	2593	4	4	4	8
Q7Z403	Transmembrane channel-like protein 6	TMC6	90.047		X	2368	1862	1621	1662	3517	3285	3319	3663	4548	4636	4404	3730	3	3	3	3
Q7Z4H3	5'-deoxynucleotidase HDDC2	HDDC2	23.39			1714	987	1471	1468	2453	2521	2096	2516	3522	4857	3741	3649	2	1	4	3
Q7Z5G4	Golgin subfamily A member 7	GOLGA7	15.823			2164	1906	2137	1914	2082	2345	2108	1363	1569	4082	3923	4444	2	2	2	2
Q8IW75	Serpin A12	SERPINA12	47.175			2379	894	24	83
Q8IWB7	WD repeat and FYVE domain-containing protein 1	WDFY1	46.323			1939	1237	2099	1655	1946	1701	1955	1511	2347	2949	1596	2800	4	3	4	4
Q8IXI1	Mitochondrial Rho GTPase 2	RHOT2	68.12			935	2167	2475	1420	2421	2478	1590	2967	3139	1257	3723	1745	4	3	3	3
Q8IY22	C-Maf-inducing protein	CMIP	86.331			2235			2204	1339	1516	1724	1661	991	2050	2212	1763	5	4	4	5
Q8IZ07	Ankyrin repeat domain-containing protein 13A	ANKRD13A	67.619			2555			1702	914	900	792	1029	637	575	1414	4685	5	7	7	3
Q8IZ81	ELMO domain-containing protein 2	ELMOD2	34.961			2012	1355	2049	1792	2805	2522	1699	3244	3146	2344	3458	2367	5	5	6	5
Q8IZH2	5'-3' exoribonuclease 1	XRN1	194.109			2066			1755	2310	1686	2106	2467	3057	2485	2096	2706	20	19	19	21
Q8N0W3	L-fucose kinase	FCSK	117.622		X	2762	1993	1271	952	1799	1591	324	1433	860	2715	376	364	8	6	9	9
Q8N2G8	GH3 domain-containing protein	GHDC	57.523			317			2292	3794	3409	1885	3713	1626	4728	1369	4054	3	2	3	3
Q8N5J2	Ubiquitin carboxyl-terminal hydrolase MINDY-1	MINDY1	51.778			1228	1650	1654	1660	3233	3058	3156	89	4109	222	3487	161	2	2	3	3
Q8N699	Myc target protein 1	MYCT1	26.593			2204		2398	1579	1537	1600	1292	1232	3004	1205	3209	3818	3	4	4	4
Q8N6T3	ADP-ribosylation factor GTPase-activating protein 1	ARFGAP1	44.666			2255		2440	2673	3051	1846	3143	1506	3902	3391	2715	3757	4	4	5	4
Q8NBM8	Prenylcysteine oxidase-like	PCYOX1L	54.647			1942	1009	2083	2215	3283	3192	3047	3093	4366	4392	4313	4270	1	2	2	3
Q8NBQ5	Estradiol 17-beta-dehydrogenase 11	HSD17B11	32.964			2158	1904	2254	1773	3328	3044	3128	3493	2743	3192	2365	3722	6	5	4	4
Q8NCG7	Diacylglycerol lipase-beta	DAGLB	73.733			839	610	799	407	1938	2939	1336	2698	4054	4461	1971	3443	3	3	4	4
Q8NDZ4	Divergent protein kinase domain 2A	DIPK2A	49.481			80			2702	1212	1219	1488	708	1250	772	2128	2382	4	4	4	4
Q8NF91	Nesprin-1	SYNE1	1011.11		X	1558			1676	2728	1942	2477	2145	2665	1829	1487	2774	21	24	27	21
Q8TBA6	Golgin subfamily A member 5	GOLGA5	83.025			1746	2108	2362	2549					3836	3645	491	493	6	3	6	5
Q8TBN0	Guanine nucleotide exchange factor for Rab-3A	RAB3IL1	42.638			2278		2132	2694	2074	1852	1736	2464	2143	1770	4237	3842	3	3	4	4
Q8TC07	TBC1 domain family member 15	TBC1D15	79.49			243		720	234	441	454	540	422	460	494	464	344	7	8	8	9
Q8TCJ2	Dolichyl-diphosphooligosaccharide--protein glycosyltransferase subunit STT3B	STT3B	93.676		X	1669	1131	816	1203	2023	2549	2095	1846	2156	2671	2953	1868	6	6	6	6
Q8TCT9	Minor histocompatibility antigen H13	HM13	41.489			757	1678	1762	1838	1272	2034	3138	2026	2457	2358	3772	3405	3	3	3	3
Q8TEB1	DDB1- and CUL4-associated factor 11	DCAF11	61.67			2269	581	1470	2194	969	1229	360	1096	1822	2059	2885	2070	10	9	10	10
Q8TEH3	DENN domain-containing protein 1A	DENND1A	110.58			424	1795	464	744	493	716	872	127	82	11	367	41	13	15	13	13
Q8TEX9	Importin-4	IPO4	118.717			2682	1664	1903		2277	1503	1888	2694	970	735	932	1059	9	8	9	10
Q8TF42	Ubiquitin-associated and SH3 domain-containing protein B	UBASH3B	72.698			2174		2207	2096	2707	1948	1045	2564	2656	2903	2323	3849	7	6	7	6
Q8WU76	Sec1 family domain-containing protein 2	SCFD2	75.127			2498		2222	650	1965	1763	2317	1776	3289	3397	3213	1746	6	6	7	7
Q8WUD1	Ras-related protein Rab-2B	RAB2B	24.213			1456	1734	1065	1407	930	825	726	890	1252	2460	2707	2019	4	4	5	6
Q8WUY1	Protein THEM6	THEM6	23.864			350	315	1267	245	70	67	584	66	1127	665	1030	765	3	4	5	3
Q8WVC6	Dephospho-CoA kinase domain-containing protein	DCAKD	26.549			1926		2509	2674	3308	3144	3445	4071	3643	3882	4622	449	4	4	6	7
Q8WWI5	Choline transporter-like protein 1	SLC44A1	73.303		X	1955	62	83	258	228	2099	3070	288	457	709	802	2368	3	4	4	6
Q8WWP7	GTPase IMAP family member 1	GIMAP1	34.369			2001	2074		1235	2842	2432	2555	2427	3924	2310	3459	4588	6	4	5	5
Q8WXX5	DnaJ homolog subfamily C member 9	DNAJC9	29.907			1504	1022	1338	1109	3182	3086	2374	2178	482	500	478	483	5	6	6	6
Q92621	Nuclear pore complex protein Nup205	NUP205	227.922		X	2851		657		1649	1761	2005	1788	2205	3045	2864	3820	10	12	11	10
Q92841	Probable ATP-dependent RNA helicase DDX17	DDX17	80.276			1509	660	717	844	2209	1622	1393	2173	758	811	1457	1300	9	8	9	9
Q92896	Golgi apparatus protein 1	GLG1	134.556			1934					3793		4103	3188	1725	2957	796	5	6	3	6
Q92934	Bcl2-associated agonist of cell death	BAD	18.391			1660	1452	2178	2313					3649	3759	3524	1727	2	3	3	3
Q93100	Phosphorylase b kinase regulatory subunit beta	PHKB	124.885		X	1129	1124		879	905	1238	1271	1348	2334	1470	2516	1532	13	10	11	13
Q969H8	Myeloid-derived growth factor	MYDGF	18.795			2382	1732	1982	942	4425	3069		3115	2528	3340	3904	2691	3	3	3	2
Q969U7	Proteasome assembly chaperone 2	PSMG2	29.397		X	2072	1034	713	1447	1002	895	897	1215	3504	4076	3614	2816	5	5	5	5
Q96A33	PAT complex subunit CCDC47	CCDC47	55.874		X	1462		1719	628	2955	3255		2032	3869	3880	4904	2664	7	7	3	5
Q96AZ6	Interferon-stimulated gene 20 kDa protein	ISG20	20.363			985	1670	2067	655	1849	1776	1610	2615	2050	2272	2475	2153	3	3	3	3
Q96CS3	FAS-associated factor 2	FAF2	52.624			1614		786	1932	874	3248		3375	5014	3658	4823	1666	2	1	1	3
Q96DG6	Carboxymethylenebutenolidase homolog	CMBL	28.045			1492	1004	1347	1607	314	276	239	349	1177	362	1855	1509	7	4	4	7
Q96DZ9	CKLF-like MARVEL transmembrane domain-containing protein 5	CMTM5	24.654			348	644	493	646	3084	3014	2886	2816	839	854	685	860	3	3	3	3
Q96FQ6	Protein S100-A16	S100A16	11.802			1154	1725	1356	1508	4158		3689
Q96KA5	Lipid scramblase CLPTM1L	CLPTM1L	62.23			2839		1206	2436	3976	3665	3509	1720	3680	4465	2388	2649	2	2	3	3
Q96Q42	Alsin	ALS2	183.635		X	885				2622	3367	1890	3494	4692	4176	4587	2870	4	3	6	4
Q96S19	Methyltransferase-like 26	METTL26	22.578			2535	1730	1990	2312	1298	1694	1372	1320	4570	2646	4672	4476	3	3	3	2
Q96TA1	Protein Niban 2	NIBAN2	84.137			2670	1973	1530	1312	1377	1281	983	1219	2102	3041	2059	2450	8	8	7	8
Q99436	Proteasome subunit beta type-7	PSMB7	29.966			639	482	548	570	843	848	652	578	1320	1728	1087	1752	5	5	5	5
Q99439	Calponin-2	CNN2	33.699			1842	910	1180	1428	1485	1839	1811	1387	2437	1365	1671	1299	4	4	4	4
Q99497	Parkinson disease protein 7	PARK7	19.892		X	1306	821	1183	1444	1229	844	1072	611	2313	2940	1662	2322	4	4	4	4
Q99536	Synaptic vesicle membrane protein VAT-1 homolog	VAT1	41.921			546	624	1725	2163	1614	1702	1839	3370	2672	4394	3113	4255	3	2	2	2
Q99683	Mitogen-activated protein kinase kinase kinase 5	MAP3K5	154.537			975		2183	644	951	1372	1588	1619	1290	1340	2343	3169	11	10	10	9
Q99714	3-hydroxyacyl-CoA dehydrogenase type-2	HSD17B10	26.923	X	X	2405	1745	2168	2253	1933	3017	2700	2034	4205	4124	3785	4159	4	4	6	4
Q99805	Transmembrane 9 superfamily member 2	TM9SF2	75.775			154	108	47	377	2649	2989	2480	2663	2722	2930	2533	3933	3	4	4	3
Q9BPX3	Condensin complex subunit 3	NCAPG	114.337			1693	1923			883	991	1073	643	2324	4218	918	1032	11	11	11	12
Q9BS40	Latexin	LXN	25.749			520	275	336	435	391	167	156	275	430	453	427	389	3	3	3	3
Q9BTY7	Protein HGH1 homolog	HGH1	42.131			2470	1079	2066	2451	1001	835	786	3005	4090	2636	1413	2186	6	6	5	6
Q9BUL8	Programmed cell death protein 10	PDCD10	24.7		X	2330	1288	1942	2010	3205	1545	3069	3255	855	945	966	1255	6	6	6	6
Q9BV20	Methylthioribose-1-phosphate isomerase	MRI1	39.147			2241	1562	1874	2034	1066	702	623	703	3500	2400	3099	3422	3	3	3	3
Q9BV40	Vesicle-associated membrane protein 8	VAMP8	11.434			1312	1232	1343	1070	2951	2338	2733	3015	2398	3606	2354	2903	2	2	2	2
Q9BVJ7	Dual specificity protein phosphatase 23	DUSP23	16.589			1518	1169	1538	1635	2038	2435	2519	2235	3384	3379	4270	1804	5	5	5	5
Q9BVK6	Transmembrane emp24 domain-containing protein 9	TMED9	27.277			1080	1325	1476	1601	1336	2060	1959	2147	4043	2771	2271	2205	3	3	3	3
Q9BVM2	Protein DPCD	DPCD	23.238			2304	1233	1265	2050	2878	2938	1965	1974	2474	2415	2431	4211	5	4	4	5
Q9BXD5	N-acetylneuraminate lyase	NPL	35.159			597	503	915	939	505	608	371	956	4579	4507	1208	912	3	3	3	3
Q9BXJ9	N-alpha-acetyltransferase 15, NatA auxiliary subunit	NAA15	101.275		X	830	804	186	1555	1388	500	899	1282	1185	765	1123	1214	20	22	19	21
Q9BZQ8	Protein Niban 1	NIBAN1	103.136			1466		2340	1238	1189	3099	537	1224	1428	1453	2284	1631	8	5	10	8
Q9H0U3	Magnesium transporter protein 1	MAGT1	38.038		X	277			325	1127	887	691	1123	1104	756	999	956	4	3	5	4
Q9H223	EH domain-containing protein 4	EHD4	61.177			934	1974	1073	1530	1934	584	588	499	1064	998	871	874	10	10	10	10
Q9H3K6	BolA-like protein 2	BOLA2B	10.115			1033	539	1759	900	764	823	648	835	653	901	581	668	3	3	3	3
Q9H3Z4	DnaJ homolog subfamily C member 5	DNAJC5	22.148		X	1443	1434	1824	2173		2927			2083	1857	1269	1395	1	2	2	2
Q9H444	Charged multivesicular body protein 4b	CHMP4B	24.951		X	2202	1393	1458	2076	2835	2672	2885	3207	1716	1882	1195	1651	5	5	5	5
Q9H5X1	Cytosolic iron-sulfur assembly component 2A	CIAO2A	18.355			1315	1775	2059	1298	2424	2423	1649	2417	3460	3443	3616	4411	3	3	3	3
Q9H7J1	Protein phosphatase 1 regulatory subunit 3E	PPP1R3E	30.641			1568		1572	2685	2186	3021	2553	2158	3843	3564	3858	4438	5	5	5	5
Q9H8W4	Pleckstrin homology domain-containing family F member 2	PLEKHF2	27.799			2194	1978	1188	1108	1428	1141	1478	1479	1060	976	1365	1188	7	6	6	6
Q9H9B4	Sideroflexin-1	SFXN1	35.62			1205	1396	1162	788	1037	1268	1558	1400	607	798	670	938	6	6	6	7
Q9H9Q2	COP9 signalosome complex subunit 7b	COPS7B	29.622			2697	670	772	1297	774	579	666	965	3012	1869	3630	3418	2	3	3	3
Q9HBL7	Plasminogen receptor (KT)	PLGRKT	17.201			1114	1557	1269	856	1138	1270	1140	1373	1682	1708	1770	2029	4	4	5	5
Q9HCN6	Platelet glycoprotein VI	GP6	36.865		X	998		1203	1902	3444	2147	2819	2077	1229	1371	1304	1269	2	2	3	3
Q9HCU5	Prolactin regulatory element-binding protein	PREB	45.468			1318		1354	804	2938	2273	2101	2892	1482	1220	1863	2114	6	5	6	5
Q9HCY8	Protein S100-A14	S100A14	11.661			484	392	429	687	3124							4289				1
Q9HD45	Transmembrane 9 superfamily member 3	TM9SF3	67.89			1015		374	2315	2328	2218	2752	2195	2139	2618	3798	4156	7	7	7	7
Q9NP79	Vacuolar protein sorting-associated protein VTA1 homolog	VTA1	33.879			1510	957	748	1049	944	826	774	1128	1556	1342	1642	1887	4	4	4	4
Q9NQC3	Reticulon-4	RTN4	129.933			279	1166	352	181	534	2097	1191	555	103	306	68	358	2	1	3	2
Q9NQX3	Gephyrin	GPHN	79.749		X	2575	1172	1074	1918	2882	1185	1829	1768	4041	4586	4175	4145	3	2	3	4
Q9NR12	PDZ and LIM domain protein 7	PDLIM7	49.847			1918	1675	736	871	1266	1211	1187	1268	792	944	814	764	6	6	6	6
Q9NRS6	Sorting nexin-15	SNX15	38.291			1648	523	1635	926	1382	2389	1747	1110	1668	3574	3078	3260	7	7	6	8
Q9NTX5	Ethylmalonyl-CoA decarboxylase	ECHDC1	33.697			2513	981	1890	2100	1219	863	1220	1440	2239	2223	1617	1767	6	7	7	7
Q9NUB1	Acetyl-coenzyme A synthetase 2-like, mitochondrial	ACSS1	74.857			2447	2033	2304	1178	246	610	1948	1897	2086	3008	2523	2470	10	9	9	8
Q9NV70	Exocyst complex component 1	EXOC1	101.984			1925		1593	1767	3385	3091	3002	3363	2925	2452	3580	3116	6	6	8	5
Q9NV96	Cell cycle control protein 50A	TMEM30A	40.686			1725	1130	1189	1308	1060	1220	1041	1484	1487	737	2208	2059	4	5	4	4
Q9NVI7	ATPase family AAA domain-containing protein 3A	ATAD3A	71.371		X	1872				3095	815	1947	1077	3200	2688	2869	2961	4	5	4	5
Q9NVJ2	ADP-ribosylation factor-like protein 8B	ARL8B	21.538			1113	791	982	1039	1042	1183	985	989	2153	2241	1476	1940	3	3	3	3
Q9NVZ3	Adaptin ear-binding coat-associated protein 2	NECAP2	28.337			1524	1633	1815	2162	1892	3115	1694	3606	1811	1839	2067	1993	3	3	3	4
Q9NX46	ADP-ribosylhydrolase ARH3	ADPRS	38.947		X	1193	1587	1489	1800	620	657	771	568	1779	3408	1806	1627	3	5	4	2
Q9NY65	Tubulin alpha-8 chain	TUBA8	50.093		X	196	1215	1459	1621	54	89	60	64	134	107	91	103	4	4	4	4
Q9NYL9	Tropomodulin-3	TMOD3	39.594			312	1142	534	882	1604	2498	1618	550	257	267	278	215	8	7	7	8
Q9NZ43	Vesicle transport protein USE1	USE1	29.371			2051		1658	2271	3410	2031	2895	3446	3740	4312	4287	4278	4	4	5	5
Q9NZD4	Alpha-hemoglobin-stabilizing protein	AHSP	11.84			832	663	682	595	3223	2871	2899	3347	1030	684	823	647	2	2	2	2
Q9NZN5	Rho guanine nucleotide exchange factor 12	ARHGEF12	173.237			395				235	2707	271	2682	1118	277	1699	1768	21	21	20	20
Q9NZP8	Complement C1r subcomponent-like protein	C1RL	53.501			1682	1401	478	1679	1671	2209	1445	2995	3574	3544	3233	1712	3	2	3	3
Q9NZQ3	NCK-interacting protein with SH3 domain	NCKIPSD	78.961			1981	2168	1627	1631	3040	2842	2685	2310	2399	3339	3545	3683	7	7	6	8
Q9P0J0	NADH dehydrogenase [ubiquinone] 1 alpha subcomplex subunit 13	NDUFA13	16.699		X	2223	1599	2185	2345	3067	3018	3009	3004	3247	3388	3417	3072	4	4	4	6
Q9P1Z2	Calcium-binding and coiled-coil domain-containing protein 1	CALCOCO1	77.337			2243	2056	2343	1894	1621	1426	1626	1185	1241	1251	682	762	6	6	7	7
Q9P2W9	Syntaxin-18	STX18	38.673			2201			1245	3547	2986	3888	2915	3511	3827	4238	3958	4	3	4	3
Q9UDY4	DnaJ homolog subfamily B member 4	DNAJB4	37.807		X	2039	1484	2309	2329	1936	2225	2139	2858	2299	3047	2086	2641	9	9	9	9
Q9UEU0	Vesicle transport through interaction with t-SNAREs homolog 1B	VTI1B	26.69			1136	1249	2121	737	3754	1748	3607	1818	2248	4487	3443	3406	5	5	5	5
Q9UEY8	Gamma-adducin	ADD3	79.157		X	1784	1332	2040	2220	1227	789	698	982	1258	459	735	728	11	11	13	11
Q9UHD1	Cysteine and histidine-rich domain-containing protein 1	CHORDC1	37.489			1008	462	479	815	1155	1288	1460	2202	354	307	291	300	8	8	10	8
Q9UHW9	Solute carrier family 12 member 6	SLC12A6	127.62		X	1851	2083	2012	2213	1893	1519	1735	1435	1902	3601	2182	3408	5	5	7	5
Q9UHY1	Nuclear receptor-binding protein	NRBP1	59.844			1600	1168	2098	1453	1092	1178	759	1626	1571	1339	2797	1230	6	4	6	6
Q9UI10	Translation initiation factor eIF2B subunit delta	EIF2B4	57.558		X	903	1538	313	1829	1889	1881	1160	1018	802	732	1317	522	13	12	13	12
Q9UI12	V-type proton ATPase subunit H	ATP6V1H	55.885			1051	951	1238	1036	934	1308	1598	1184	3626	2910	1825	1841	6	6	8	6
Q9UKG1	DCC-interacting protein 13-alpha	APPL1	79.664		X	122	2170		89	1549	1056	1061	1038	3316	2720	3557	2821	6	6	6	7
Q9UKM9	RNA-binding protein Raly	RALY	32.463			1305	1188	1088	2111	572	502	669	898	2178	451	2318	2474	5	4	5	5
Q9UKT5	F-box only protein 4	FBXO4	44.136			2018	2130		2529	2050	1870	1632	2335	3090	4289	3301	3240	6	5	5	5
Q9UNS2	COP9 signalosome complex subunit 3	COPS3	47.874			759	414	644	534	596	641	573	379	898	1364	1053	1205	4	4	4	3
Q9UNW1	Multiple inositol polyphosphate phosphatase 1	MINPP1	55.051		X	2265	1076	1898	1452	836	568	710	685	537	545	1536	556	6	7	7	6
Q9Y210	Short transient receptor potential channel 6	TRPC6	106.328		X	2290	1149	1910	2183	3201	3495	3600	3371	3161	3043	2551	245	8	8	10	9
Q9Y251	Heparanase	HPSE	61.149			76	946	1400	1819	1402	2325	1376	1962	846	1094	1096	721	9	8	9	9
Q9Y2L5	Trafficking protein particle complex subunit 8	TRAPPC8	160.998			1392		1034	2633	1645	1501	84	1517	455	612	533	1959	15	15	17	20
Q9Y2V2	Calcium-regulated heat-stable protein 1	CARHSP1	15.891			442	351	635	369	291	224	289	315	475	338	359	286	4	4	4	4
Q9Y2X7	ARF GTPase-activating protein GIT1	GIT1	84.339			1493			2411	1786	2331	2312	1694	2751	2744	3622	3431	5	5	6	6
Q9Y394	Dehydrogenase/reductase SDR family member 7	DHRS7	38.295			2170	1723	1838	2123	2893	3403	2308	2098	4332	3711	4572	4244	3	3	3	3
Q9Y3B3	Transmembrane emp24 domain-containing protein 7	TMED7	25.171			860	1139	900	1412	1111	1298	1415	1369	1685	2278	1580	1552	3	3	2	3
Q9Y3C8	Ubiquitin-fold modifier-conjugating enzyme 1	UFC1	19.459		X	2091	187	1709	91	1044	397	900	789	1461	480	589	414	3	3	3	3
Q9Y484	WD repeat domain phosphoinositide-interacting protein 4	WDR45	39.869		X	1701			2133	2257	2141	1902	777	4114	1137	4387	3721	6	6	4	5
Q9Y5K5	Ubiquitin carboxyl-terminal hydrolase isozyme L5	UCHL5	37.607			2023	924	1999	2324	29	36	48	40	2016	144	479	650	6	7	7	7
Q9Y5M8	Signal recognition particle receptor subunit beta	SRPRB	29.702			2264	654	737	810	3763	3337	3555	3650	3358	3344	4470	1998	3	3	2	3
Q9Y5X3	Sorting nexin-5	SNX5	46.817			358	497	2020	875	350	220	388	393	501	1403	656	654	7	7	8	7
Q9Y5Z4	Heme-binding protein 2	HEBP2	22.874			1874	1887	2145	1604	3108	2907	2528	3055	2646	2443	4218	2172	3	3	3	3
Q9Y619	Mitochondrial ornithine transporter 1	SLC25A15	32.732		X	1446			597	2302	2236	1919	1761	2931	2731	2524	2084	4	4	5	4
Q9Y673	Dolichyl-phosphate beta-glucosyltransferase	ALG5	36.949		X	1686			2202	2448	2102	1982	1799	1709	1527	1696	1424	2	2	3	2
Q9Y6C9	Mitochondrial carrier homolog 2	MTCH2	33.331			1992	1697	1774	1834	2177	3316	2852	3313	1580	1769	1941	1971	4	3	5	3
Q9Y6E0	Serine/threonine-protein kinase 24	STK24	49.309			1961	1024	1346	2098	1638	1433	1384	1346	804	777	792	811	6	5	5	7
Q9Y6I3	Epsin-1	EPN1	60.293			919	597	1329	1040	1981	1811	2192	1945	3077	2858	4540	2370	3	3	3	3
Q9Y6I9	Testis-expressed protein 264	TEX264	34.189			443	343	1638	384	3713	2966	3542	3052	2921	3159	3149	3310	4	4	5	4
A0A0A0MS15	Immunoglobulin heavy variable 3-49	IGHV3-49	13.056			1561	833	1551	886	1015	713	852	720	554	550	604	500	3	3	3	3
A0A0B4J1V0	Immunoglobulin heavy variable 3-15	IGHV3-15	12.926			1530	1565	855	1189	962	1058	1434	1432	694	762	706	714	2	2	2	2
A0A0B4J1Y8	Immunoglobulin lambda variable 9-49	IGLV9-49	13.022			1738	1052	2019	1340	1159	1029	2918	1162	2135	1072	1945	2647	2	2	2	2
A0A8I5KQE6	Small ribosomal subunit protein uS2B	RPSA2	32.907			2383	1511	1770	1636					407	2988	1204	637	3	3	3	3
A6NDG6	Glycerol-3-phosphate phosphatase	PGP	34.003			959	748	760	663	689	1004	955	1327	3471	1114	738	3505	4	4	5	5
B5ME19	Eukaryotic translation initiation factor 3 subunit C-like protein	EIF3CL	105.475			2588			2612
B7ZAQ6	Golgi pH regulator A	GPR89A	52.917			2302		2087	1424	3876		3800	2228	4751	3363	1628	686	3	3	4	4
B9A064	Immunoglobulin lambda-like polypeptide 5	IGLL5	23.061			875	779	519	1356	1302	1067	1312	724	459	613	608	448	2	2	2	2
O00187	Mannan-binding lectin serine protease 2	MASP2	75.705		X	2415	1649		1110	1029	767	1044	1055	2834	4164	4252	3092	2	2	1	2
O00264	Membrane-associated progesterone receptor component 1	PGRMC1	21.67			1722		1428			3949		4348	3683		3021	3307	2		2	2
O00501	Claudin-5	CLDN5	23.146			2292	769	1016	1137	1557	1486	1937	1501	2160	2163	2087	2138	2	3	2	3
O00505	Importin subunit alpha-4	KPNA3	57.809		X	1264	1530	903	1855	608	757	701	804	1872	1312	2717	2595	2	2	2	2
O00534	von Willebrand factor A domain-containing protein 5A	VWA5A	86.492			1959		1788	2285	2688	2085	1954	3792	1090	2457	817	859	7	8	7	8
O00571	ATP-dependent RNA helicase DDX3X	DDX3X	73.246		X	2061	767	891	1294	1542	1940	2680	1673	1715	1674	912	1018	4	5	5	5
O00602	Ficolin-1	FCN1	35.078			1013				1093	1328	1186	1256	717	1177	790	555	3	3	4	2
O00629	Importin subunit alpha-3	KPNA4	57.887			1967	1247	1841		1898	963	895	1099	2558	3704	1821	2675	1	2	1	1
O00743	Serine/threonine-protein phosphatase 6 catalytic subunit	PPP6C	35.144			1423	1138	1826	1758	3168	2741	2716	2645	2612	3808	2955	4322	3	2	3	2
O14602	Eukaryotic translation initiation factor 1A, Y-chromosomal	EIF1AY	16.443			1088	698	846	1629	1393	1175	804	654	160	112	154	111	4	4	4	4
O14735	CDP-diacylglycerol--inositol 3-phosphatidyltransferase	CDIPT	23.538			1800	1838	1908	1639	2151	1602	2144	1307	1661	939	1213	1930	4	4	4	4
O14828	Secretory carrier-associated membrane protein 3	SCAMP3	38.286			2577		2418		4407					4506				1
O14880	Glutathione S-transferase 3, mitochondrial	MGST3	16.516			1916	1316	1386	2079	3185	2984	3232	3624	4131	4088	4154	4154	1	2	2	1
O14974	Protein phosphatase 1 regulatory subunit 12A	PPP1R12A	115.284		X	2854			783	1322	1574	1544	1025	785	52	19	21	20	21	22	22
O15111	Inhibitor of nuclear factor kappa-B kinase subunit alpha	CHUK	84.641		X	825				580	2657	3093	3425	2699	1040	1286	3402	7	7	6	6
O15127	Secretory carrier-associated membrane protein 2	SCAMP2	36.647			2126	1706	1071	1438	3093	3432	3653	4333	4177	4091	4309	4312	1	2	2	2
O15260	Surfeit locus protein 4	SURF4	30.396			48	217	158	385	1225	1441	1212	1396	1865	2563	1153	1379	2	3	2	2
O15327	Inositol polyphosphate 4-phosphatase type II	INPP4B	104.738			2690	2055		2405	3302	2744	2771	3331	4110	2648	950	2922	10	8	12	8
O15347	High mobility group protein B3	HMGB3	22.979		X	1628				4332	3964		4205	1744	2077	3364	2071	2	2	2	2
O15357	Phosphatidylinositol 3,4,5-trisphosphate 5-phosphatase 2	INPPL1	138.6		X	1405		2275	2389	2052	1596	1584	2362	2530	1434	2329	2723	17	18	16	15
O43264	Centromere/kinetochore protein zw10 homolog	ZW10	88.83			2469	2164	2263	1472	2439	1307	1131	3219	1786	1304	761	3209	8	6	9	8
O43294	Transforming growth factor beta-1-induced transcript 1 protein	TGFB1I1	49.814			2672	2069	2410	1131	1693	1867	1659	1785	2424	608	1849	2041	4	3	3	4
O43426	Synaptojanin-1	SYNJ1	173.105		X	2168		2455	1930	540	541	557	815	1343	1146	1291	1219	18	16	18	19
O43493	Trans-Golgi network integral membrane protein 2	TGOLN2	45.88			2852		2469	1836					3967	4154	4383	3504	6	4	5	4
O43592	Exportin-T	XPOT	109.967			2756			1289	1809	1999	2270	2258	3386	2375	3075	3031	7	8	7	7
O43598	5-hydroxymethyl-dUMP N-hydrolase	DNPH1	19.109			2245	1542	1778	491	537	540	435	494	1026	967	942	771	2	1	1	2
O43615	Mitochondrial import inner membrane translocase subunit TIM44	TIMM44	51.356			2566		2280		2317	3189	3739	3229	3276	3229	3009	3363	5	6	6	6
O43633	Charged multivesicular body protein 2a	CHMP2A	25.104			1287	1598	2102	2266	3533	3119	3872	2699	2378	2353	1491	1758	2	2	2	2
O43670	BUB3-interacting and GLEBS motif-containing protein ZNF207	ZNF207	50.751			2004		1639	1536	4157	3321		3290	3953	2880	2237	2233	2	2	2	2
O43674	NADH dehydrogenase [ubiquinone] 1 beta subcomplex subunit 5, mitochondrial	NDUFB5	21.751			2458	1260	2273	2427	3483		3422	3660
O43676	NADH dehydrogenase [ubiquinone] 1 beta subcomplex subunit 3	NDUFB3	11.4		X	918	2036	761	1701	1768	1845	1830	2263	1702	2100	2164	1911	2	2	2	2
O43708	Maleylacetoacetate isomerase	GSTZ1	24.21		X	1672	732	730	1720	2690	1850	2110	3135
O43759	Synaptogyrin-1	SYNGR1	25.456			1555	1791	1519	1509	3423	3209	3237	2496	3827	2519	2673	2560	2	2	2	2
O43760	Synaptogyrin-2	SYNGR2	24.81			1093	1481	1091	1584	3146	2879	2138	3175	3928	3964	4156	4167	2	2	2	2
O43772	Mitochondrial carnitine/acylcarnitine carrier protein	SLC25A20	32.944		X	1433	1808	1168	1582	3518	2551	1196	1081	1476	1198	1383	1382	4	4	4	3
O43847	Nardilysin	NRDC	131.705			1684	1815	818	481	1380	1603	1638	1873	2352	3181	3311	3507	6	7	7	6
O60268	Uncharacterized protein KIAA0513	KIAA0513	46.639			1724	1243	1605	1883	2527	2459	2278	2827	513	468	2661	3320	6	6	6	6
O60331	Phosphatidylinositol 4-phosphate 5-kinase type-1 gamma	PIP5K1C	73.26		X	2538			2574	2990	2915	50	101	119	183	184	234	9	10	9	9
O60568	Multifunctional procollagen lysine hydroxylase and glycosyltransferase LH3	PLOD3	84.787		X	1037				460	2578	2375	2191	4507	2682	3368	2094	3	4	4	3
O60645	Exocyst complex component 3	EXOC3	85.567			1431		960	2602	1467	995	604	551	1410	456	2039	1374	12	13	11	12
O60684	Importin subunit alpha-7	KPNA6	60.03			493	1295	693	643	1945	993	1284	506	2561	3126	2781	1243	1	1	2	2
O60814	Histone H2B type 1-K	H2BC12	13.889			301	186	207	304	124	213	248	133	30		40	36	2		2	2
O75027	Iron-sulfur clusters transporter ABCB7, mitochondrial	ABCB7	82.644		X	899		499		3333	2693	3781	1927	4230	4042	4499	4329	5	7	5	4
O75170	Serine/threonine-protein phosphatase 6 regulatory subunit 2	PPP6R2	104.942			2260			490	1850	2503	1996	2040	2599	1994	2028	2532	6	7	8	8
O75340	Programmed cell death protein 6	PDCD6	21.87			1038	997	1251	1260	1208	785	876	1279	2380	1748	2464	2067	2	2	2	2
O75348	V-type proton ATPase subunit G 1	ATP6V1G1	13.756			1818	983	1240	1426	2329	2638	3031	1802	691	651	2984	1714	2	2	2	2
O75352	Mannose-P-dolichol utilization defect 1 protein	MPDU1	26.639		X	1020	652	1433	1114	2419	2276	1360	2082	3949	3305	3945	2880	2	2	2	2
O75369	Filamin-B	FLNB	278.167		X	246		105	157					3912	2315	2826	3703	4	6	8	8
O75438	NADH dehydrogenase [ubiquinone] 1 beta subcomplex subunit 1	NDUFB1	6.958			191		545	1425	1626	1485	1792	2161	1532	4152	4173	3607	2	1	2	2
O75531	Barrier-to-autointegration factor	BANF1	10.056		X	268	140	152	174	2492	2905	2212	1635	936	880	931	780	2	2	2	2
O75533	Splicing factor 3B subunit 1	SF3B1	145.831		X	2082	2119	2438	2650	1912	1442	2348	935	912	1832	772	3316	15	14	15	18
O75608	Acyl-protein thioesterase 1	LYPLA1	24.67			2150	1526	1437	1959	974	1036	1019	984	2253	2638	3917	2914	3	3	3	3
O75643	U5 small nuclear ribonucleoprotein 200 kDa helicase	SNRNP200	244.511		X	1709			2713	1247	1535	1845	1690	2735	1899	1465	1210	33	35	36	32
O75694	Nuclear pore complex protein Nup155	NUP155	155.203		X	1338		1179	1063	1424	2104	2434	932	1754	2212	2347	1721	8	7	6	9
O75821	Eukaryotic translation initiation factor 3 subunit G	EIF3G	35.61			937				2528	2130	3106	3225	2027	2500	2300	1874	4	4	4	4
O75822	Eukaryotic translation initiation factor 3 subunit J	EIF3J	29.063			1931	1284	1765	2118	2197	2708	2663	3247	146	155	166	159	9	7	9	8
O75915	PRA1 family protein 3	ARL6IP5	21.615			445	1347	753	535	3181	3016	3078	3295	2917	2044	1835	1611	1	1	1	2
O75923	Dysferlin	DYSF	237.298		X	2654				200	154	1078	1003	1274	1866	1607	1483	6	6	6	5
O75954	Tetraspanin-9	TSPAN9	26.779			893	955	1532	852	3442	974	3259	2978	3150	2668	2734	2309	2	2	2	2
O75964	ATP synthase subunit g, mitochondrial	ATP5MG	11.427			1853	1065	1753	2008	1736	1921	2240	1229	1097	1187	850	931	3	3	3	3
O76071	Probable cytosolic iron-sulfur protein assembly protein CIAO1	CIAO1	37.839			2938		2334		3301	2495	2912	2881	4396	3807	5244	3383	1	1	1	1
O94829	Importin-13	IPO13	108.198			824	2059	808	806	834	909	736	257	1190	270	2746	1681	8	8	8	7
O94903	Pyridoxal phosphate homeostasis protein	PLPBP	30.344		X	2431	1712		2125	1899	1719	2287	1849	1875	2130	1838	3050	3	3	4	3
O94905	Erlin-2	ERLIN2	37.841		X	2179	1088	1926	2423	2020	1925	3123	3774	4272	3402	4286	2960	3	4	3	5
O94966	Ubiquitin carboxyl-terminal hydrolase 19	USP19	145.65			2212			1816	2282	1344	1868	1239	2209	2268	1456	2258	13	13	11	13
O95163	Elongator complex protein 1	ELP1	150.254		X	202				1455	392	501	876	109	103	1817	96	6	10	7	9
O95168	NADH dehydrogenase [ubiquinone] 1 beta subcomplex subunit 4	NDUFB4	15.207			2089		2269	2510	3957	3701	3821	3848	3638	4589	4087	4648	2	1	3	2
O95197	Reticulon-3	RTN3	112.616			405	1872	195	72	1228	1204	2103	2083	1298	1417	3322	3183	1	1	1	1
O95236	Apolipoprotein L3	APOL3	44.278			1101	702	838	884	3487	3188	2596	3671	3969	4579	4999	3186	1	2	1	2
O95427	GPI ethanolamine phosphate transferase 1	PIGN	105.811		X	1512				3590	3984		2339	3868	3450	3664	2223	5	5	8	6
O95433	Activator of 90 kDa heat shock protein ATPase homolog 1	AHSA1	38.273			2249	1096	1716	671	1200	1829	830	1206	1860	1851	1714	2964	7	6	5	6
O95445	Apolipoprotein M	APOM	21.253			616	406	502	498	1103	1404	1007	1414	1212	1097	1263	1426	1	1	1	1
O95476	CTD nuclear envelope phosphatase 1	CTDNEP1	28.378			2372	2110	2444	1700	3451	3287	3136	4064	4598	4585	4613	4678	2	2	2	2
O95497	Pantetheinase	VNN1	57.011			155				3129					5172	729			1	1
O95562	Vesicle transport protein SFT2B	SFT2D2	17.775			1718	1818	1480	2066				2737	4337	4334	4432	4044	1	1	1	1
O95825	Quinone oxidoreductase-like protein 1	CRYZL1	38.697			2108	1930			300	327	3127	539	3821	1224	4140	2163	4	3	4	3
O95865	Putative hydrolase DDAH2	DDAH2	29.645			1594	1164	1242	1342	714	768	1567	746	4414	4385	4425	2481	1	2	1	2
O95866	Megakaryocyte and platelet inhibitory receptor G6b	MPIG6B	26.162		X	588	1572	1822	501	1741	3043	2063	1675	1726	2862	3226	411	2	3	3	3
O96008	Mitochondrial import receptor subunit TOM40 homolog	TOMM40	37.893			2090		1929	1921	3494	2329	3301	3611	3365	3950	3430	3962	2	2	2	2
P00441	Superoxide dismutase [Cu-Zn]	SOD1	15.935		X	1815	915	1027	1546	1521	950	1760	1192	418	409	461	578	2	2	2	2
P00748	Coagulation factor XII	F12	67.792		X	366	307	202	217	2471	2035	2310	2246	366	331	317	312	5	4	4	4
P01034	Cystatin-C	CST3	15.799		X	1592		1781	1021	509	364	308	774	437	458	760	713	4	4	4	4
P01040	Cystatin-A	CSTA	11.005		X	1366	446	1226	901	3413	3645	3498	3164	4944	3357	4679	4891	1	1	4	1
P01116	GTPase KRas	KRAS	21.655		X	627	1466	629	1944	487	467	480	522	235	310	337	220	3	3	3	3
P01137	Transforming growth factor beta-1 proprotein	TGFB1	44.325		X	2613	1567	510	1945	1071	1113	1053	1105	2395	1561	1050	2428	8	9	9	8
P02008	Hemoglobin subunit zeta	HBZ	15.635			1999	1660	1977	2343	2097	2359	1604	2927	3159	4365	4578	4151	4	3	4	4
P02538	Keratin, type II cytoskeletal 6A	KRT6A	60.045		X	229	292	121	116	160	217	1510	1519			3072	1352			1	2
P02724	Glycophorin-A	GYPA	16.332		X	1421	1863	1979		3959	3807	3640	3985	4262	2993	3759	3770	1	1	2	1
P02746	Complement C1q subcomponent subunit B	C1QB	26.72		X	915	603	715	531	112	96	119	152	179	139	175	135	3	3	2	2
P02750	Leucine-rich alpha-2-glycoprotein	LRG1	38.179			1566	1353	1583	1265	2403	1350	2396	1848	1175	1035	1005	1072	4	4	4	4
P02753	Retinol-binding protein 4	RBP4	23.01		X	585	1070	581	441	2319	1478	1450	1085	2953	2743	2544	1840	3	3	3	3
P02760	Protein AMBP	AMBP	39.001			2184	323	683	301	1707	615	628	548	295	329	298	287	2	2	2	2
P02765	Alpha-2-HS-glycoprotein	AHSG	39.342		X	93	80	88	88	346	279	578	211	172	425	329	120	2	2	2	2
P02775	Platelet basic protein	PPBP	13.893			271	405	432	208	153	200	234	86	289	29	297	284	3	3	3	3
P03951	Coagulation factor XI	F11	70.109		X	1104	1068	610	445	3503	1320	3125	1936	196	254	242	263	8	8	8	8
P04066	Tissue alpha-L-fucosidase	FUCA1	53.689		X	2840				4211			3662
P04070	Vitamin K-dependent protein C	PROC	52.072		X	1897				3127	2643	2742	3113	2431	3002	2405	2783	5	5	5	4
P04156	Major prion protein	PRNP	27.659		X	1879			2630					3926	3835	3888	4410	2	2	2	2
P04180	Phosphatidylcholine-sterol acyltransferase	LCAT	49.58		X	31	63	1695	1927	677	1700	2857	2142	747	2705	2606	4613	2	2	2	2
P04439	HLA class I histocompatibility antigen, A alpha chain	HLA-A	40.84		X	1259			1268	1370	1911	1960	1485		1461	2481			1	1
P04839	Cytochrome b-245 heavy chain	CYBB	65.334		X	2273	1870	2078	2189	1385	1153	1633	945	873	714	1242	4127	5	5	6	3
P04920	Anion exchange protein 2	SLC4A2	137.012		X	2581								5192	5251	5250	5094	1	1	2	2
P05062	Fructose-bisphosphate aldolase B	ALDOB	39.473		X	1703	1145	469	113	1657	1253	912	896	2710	2689	2040	4539	2	2	1	1
P05067	Amyloid-beta precursor protein	APP	86.944		X	2479	1224	1633	1743	2993	2775	2827	3111	2328	2361	1967	2103	7	8	9	6
P05120	Plasminogen activator inhibitor 2	SERPINB2	46.596			1018		1127	1016
P05387	Large ribosomal subunit protein P2	RPLP2	11.663			1871	1018	1811	2135	3648	3195	2967	3760	999	805	937	937	4	4	4	4
P05452	Tetranectin	CLEC3B	22.537		X	2572	1631	1998	2222	3175	3444	2955	3144	981	1172	1266	1026	2	3	2	3
P05783	Keratin, type I cytoskeletal 18	KRT18	48.056		X	640	254		461
P06241	Tyrosine-protein kinase Fyn	FYN	60.762			186				1999	2082	613	1001	1540	2429	1857	1508	5	4	4	3
P06280	Alpha-galactosidase A	GLA	48.769		X	1643		1355		4089
P06730	Eukaryotic translation initiation factor 4E	EIF4E	25.098		X	1204	948	1819	609	695	571	531	727	875	845	923	783	3	3	3	3
P07108	Acyl-CoA-binding protein	DBI	10.042			1919	1674	1800	1578		3871			3623	4521		4546	2	1		1
P07332	Tyrosine-protein kinase Fes/Fps	FES	93.498			2619		1072	2565	621	606	783	874	2079	1356	1524	996	11	13	12	11
P07951	Tropomyosin beta chain	TPM2	32.851		X	1774		2499	2662				4337	316	5190	4336	3672	2	1	1	1
P08185	Corticosteroid-binding globulin	SERPINA6	45.14		X	702	471	822	594	2334	1554	2717	2261	2320	2036	3080	1886	2	2	2	2
P08236	Beta-glucuronidase	GUSB	74.731		X	2097		1482	1848	3664	1810	2813	2824	4009	4051	4072	4023	3	2	3	3
P08240	Signal recognition particle receptor subunit alpha	SRPRA	69.812			2508			2711	2875	2869	3373	1629	4269	2142	3852	2911	5	6	7	5
P08246	Neutrophil elastase	ELANE	28.52		X	2159	1420	1381	1870	878	1031	1364	585	362	733	192	269	2	1	1	1
P08574	Cytochrome c1, heme protein, mitochondrial	CYC1	35.423		X	2176	1759	1930	1305	3299	2006	2183	1808	2123	2848	2456	3410	4	3	3	4
P08621	U1 small nuclear ribonucleoprotein 70 kDa	SNRNP70	51.555			889	724	810	1327	3212	2456	2301	2204	3910	3064	3537	3364	7	7	6	6
P08708	Small ribosomal subunit protein eS17	RPS17	15.55		X	1915	1245	1956	1606	717	735	2002	937	1468	3589	2254	3793	2	3	2	3
P08709	Coagulation factor VII	F7	51.594		X	763				1566	941	1098	1562	4690	1761	1533	1341	1	2	2	3
P09211	Glutathione S-transferase P	GSTP1	23.355			326	291	539	359	131	117	128	177	971	1212	1058	1401	5	4	4	5
P09486	SPARC	SPARC	34.634		X	1702	2031	1764	2282	1907	2682	1929	1810	2021	2382	1606	1821	3	3	3	3
P0C0S5	Histone H2A.Z	H2AZ1	13.552			648	329	541	685	2986	1369	1300	1145	669	552	469	458	2	2	2	2
P0DMQ5	Putative transmembrane protein INAFM2	INAFM2	15.437			2946
P0DOY2	Immunoglobulin lambda constant 2	IGLC2	11.29			506				3196	2981	610	3393	2442		4025	2257	2		2	1
P10301	Ras-related protein R-Ras	RRAS	23.479			2360	1801			1278	3873	3515	2788
P10398	Serine/threonine-protein kinase A-Raf	ARAF	67.586			1956			1685	2716	1698	2239	1478	1972	1486	1527	1537	6	6	6	7
P10412	Histone H1.4	H1-4	21.864		X	373	386	343	343	296	372	424	210	36	32	37	40	1	1	1	1
P11169	Solute carrier family 2, facilitated glucose transporter member 3	SLC2A3	53.925			116	61	86	104	602	976	2973	755	881	3924	658	662	2	1	1	1
P11226	Mannose-binding protein C	MBL2	26.142		X	684	428	564	577	135	258	153	526	1490	4027	1493	1355	4	3	4	4
P11234	Ras-related protein Ral-B	RALB	23.406			2115	1658	1821	2138	1297	1861	2038	1068	550	534	401	468	2	3	3	2
P11279	Lysosome-associated membrane glycoprotein 1	LAMP1	44.882			718	369	1708	477	4290	3857	3810	3729	4659	4889	4713	4814	1	1	1	1
P11310	Medium-chain specific acyl-CoA dehydrogenase, mitochondrial	ACADM	46.589	X	X	2489			2462	2944	2634	1686	3329	3354	2727	3399	4019	6	6	6	4
P11388	DNA topoisomerase 2-alpha	TOP2A	174.387		X	2803	1626	1575	2242					5026		5143	4018	2		1	1
P11940	Polyadenylate-binding protein 1	PABPC1	70.67			895	1504	820	934	2061	1699	2198	800	1579	2531	2483	1702	2	2	2	2
P12268	Inosine-5'-monophosphate dehydrogenase 2	IMPDH2	55.806		X	1780	1352	1900	2278	2279	2550	2521	2583	796	1122	509	521	7	5	8	7
P12277	Creatine kinase B-type	CKB	42.646			2177	1119	1549	1863
P12955	Xaa-Pro dipeptidase	PEPD	54.549		X	1317	440	512	1184	1173	1408	1087	2333	2593	2109	2428	4609	3	3	3	3
P13473	Lysosome-associated membrane glycoprotein 2	LAMP2	44.962		X	2093	1900	2018	2259	3914	3557		2690	4965	4788	3913	4877	1	1	2	2
P13598	Intercellular adhesion molecule 2	ICAM2	30.654			1606	1621	2015	1433	3450	2976		3753	4522	4268	3201	3214	3	1	1	4
P14091	Cathepsin E	CTSE	42.794			1476		1270	1695	2320	2077	1863	2608	4200	2878	2138	2937	1	2	2	2
P14209	CD99 antigen	CD99	18.846			1913	1408	1602	1216	3601	2929	2996	4102	3988	2447	2641	3806	2	2	2	2
P14222	Perforin-1	PRF1	61.38		X	2637			1756	2777	2795	2923	3025	3579	3767	3806	4012	4	4	4	2
P14550	Aldo-keto reductase family 1 member A1	AKR1A1	36.573			2210	892	1397	2024	881	1611	1581	1627	4175	2591	3786	4057	2	4	2	2
P14780	Matrix metalloproteinase-9	MMP9	78.458		X	1410		1123	1381	3619	1895	1500	2550	3003	3633	2850	3690	5	5	6	5
P15954	Cytochrome c oxidase subunit 7C, mitochondrial	COX7C	7.241			1036	92	117	127	1191	1002	1256	1424	889	764	748	911	2	2	2	2
P16401	Histone H1.5	H1-5	22.579			1526	626	955	1172	915	1522	1679	790	77	83	99	87	4	4	4	5
P16591	Tyrosine-protein kinase Fer	FER	94.641			2727				4203	2789	3516	3962	3767	3690	2684	3413	5	6	7	7
P16949	Stathmin	STMN1	17.305			556	1307	1801	1029	3930	1387	3649	1953	689	490	633	538	5	5	4	4
P16989	Y-box-binding protein 3	YBX3	40.089			1152	524	823	507	1395	1569	1595	1473	1420	1267	1462	881	5	5	6	6
P17693	HLA class I histocompatibility antigen, alpha chain G	HLA-G	38.224		X	1399
P17813	Endoglin	ENG	70.58		X	2456					3952		4083	4499	4025	4944	4529	3	2	3	3
P17844	Probable ATP-dependent RNA helicase DDX5	DDX5	69.148			2087	1610		1841	2465	2148	3252	1634	273	363	235	213	7	7	8	9
P18085	ADP-ribosylation factor 4	ARF4	20.511			1304	1832	2383	1347	1157	1333	1255	1102	1452	4090	3016	4201	3	2	2	2
P18440	Arylamine N-acetyltransferase 1	NAT1	33.898			2539	2107	2397	2286	931	1825	1171	802	2488	2399	3068	3195	5	5	5	5
P19320	Vascular cell adhesion protein 1	VCAM1	81.276			2874	2141		2453	2975	3879	3308	3938	2585	1840	3639	3038	9	12	9	11
P19878	Neutrophil cytosol factor 2	NCF2	59.761		X	2721			2156	2332	2420	2784	2940	1489	1322	1316	1154	7	6	7	7
P20292	Arachidonate 5-lipoxygenase-activating protein	ALOX5AP	18.158		X	752		330	360	844	1087	942	1693	1184	1404	2279	2422	2	3	2	3
P20851	C4b-binding protein beta chain	C4BPB	28.357			535	840	563	648	532	575	572	814	414	299	374	446	2	2	2	2
P21266	Glutathione S-transferase Mu 3	GSTM3	26.559			2440	771		1022	1580	1111	890	1574	4909	3776	3442	3701	1	1	1	1
P21912	Succinate dehydrogenase [ubiquinone] iron-sulfur subunit, mitochondrial	SDHB	31.629		X	2545	635	803	574	3330	1709	2276	3490	4176	2438	3002	4046	4	4	4	4
P22001	Potassium voltage-gated channel subfamily A member 3	KCNA3	63.843			1909				4123			3711	4605	1732	3520	3586	2	2	1	1
P22695	Cytochrome b-c1 complex subunit 2, mitochondrial	UQCRC2	48.445		X	2266				2143	1134	1365	1838	610	1148	315	1484	6	7	6	7
P23396	Small ribosomal subunit protein uS3	RPS3	26.684			2166	1019	1273	1335	1678	1008	1764	1724	1552	1495	983	990	3	3	3	3
P23470	Receptor-type tyrosine-protein phosphatase gamma	PTPRG	162.006			1602				3981	2274	1566	2658	1447	3155	2883	1831	4	4	7	5
P23588	Eukaryotic translation initiation factor 4B	EIF4B	69.151			1877	1869	2024	1906	3440	2777	3053	3165	333	302	208	303	18	15	16	18
P24158	Myeloblastin	PRTN3	27.807			705	561	583	913	1751	1725	1643	2172	3393	3680	3743	3733	3	3	3	3
P25445	Tumor necrosis factor receptor superfamily member 6	FAS	37.733		X	2071		2170		4064	3389	3708	3430	4806	4378	3708	4574	4	4	4	2
P25815	Protein S100-P	S100P	10.4			807	927	754	1284	2132	2032	2097	3407	2624	3597	2666	2878	2	2	2	2
P26368	Splicing factor U2AF 65 kDa subunit	U2AF2	53.501		X	230	1574	606	1937	3066	2254	2860	320	1608	1115	839	1475	2	2	2	2
P26572	Alpha-1,3-mannosyl-glycoprotein 2-beta-N-acetylglucosaminyltransferase	MGAT1	50.878			2660		2189	71	408	369	3120	420	1173	290	1885	1286	3	3	3	4
P26583	High mobility group protein B2	HMGB2	24.032			1893	1824	2428	1770	2590	2115	2423	2547	292	326	281	288	5	5	5	5
P26927	Hepatocyte growth factor-like protein	MST1	80.32			1091	935	1041	1822	711	703	663	853	1727	1709	2011	1781	3	3	3	3
P27448	MAP/microtubule affinity-regulating kinase 3	MARK3	84.429		X	1031	1006	852	393	2373	2165	2449	1670	1318	1290	1517	1359	12	9	10	10
P27482	Calmodulin-like protein 3	CALML3	16.891			1143	1774	1846	1088	3024
P28062	Proteasome subunit beta type-8	PSMB8	30.354		X	1690	1537	566	1224	698	725	832	878	2181	1021	1676	657	4	5	5	5
P29590	Protein PML	PML	97.551			894			2314	2765	3270	3116	2802	2872	2978	2531	2884	6	5	6	5
P30084	Enoyl-CoA hydratase, mitochondrial	ECHS1	31.385		X	1059			2347	3723	3385	3364	3526	3571	2195	1401	718	1	2	2	3
P30273	High affinity immunoglobulin epsilon receptor subunit gamma	FCER1G	9.667			340	382	192	443	2921	2323	2545	2053	1282	1386	1155	1256	2	2	2	2
P30519	Heme oxygenase 2	HMOX2	36.034			1265	2113	2467	2609	3850	2906		2560	2674	3003	3600	4007	3	3	3	4
P31327	Carbamoyl-phosphate synthase [ammonia], mitochondrial	CPS1	164.943		X	2106	1683	1848
P31751	RAC-beta serine/threonine-protein kinase	AKT2	55.769		X	2908				1366	2683	2043	904	379	503	375	682	8	6	7	5
P31937	3-hydroxyisobutyrate dehydrogenase, mitochondrial	HIBADH	35.328			2208				3692	2661		3705	4484	4562	4624	4433	2	2	2	2
P31942	Heterogeneous nuclear ribonucleoprotein H3	HNRNPH3	36.924			2691	1780	1419	1633	3407	3212	1423	3533	3781	2781	2251	2105	4	4	4	4
P31949	Protein S100-A11	S100A11	11.742			1263	1116	1008	1170	2385	2602	2475	1874	3867	3559	2548	2492	2	2	3	2
P32121	Beta-arrestin-2	ARRB2	46.107			2399	1051	1995	2184	1962	1332	1471	2070	2201	2097	2358	2662	9	9	9	9
P32942	Intercellular adhesion molecule 3	ICAM3	59.541			2459	1922	2104	2471	4245					5098	4822	5031		1	2	1
P32969	Large ribosomal subunit protein uL6	RPL9P9	21.863			1633	1589	1851	2003	2286	1937	1989	2521	1353	1242	1299	1281	3	2	2	2
P33947	ER lumen protein-retaining receptor 2	KDELR2	24.423		X	2472		2127	2147	3646	2793	2856	3599		4368	4284			1	3
P35268	Large ribosomal subunit protein eL22	RPL22	14.786			1666	1078	1842	1228	2787	3026	3109	2370	688	989	1403	816	2	2	2	2
P35542	Serum amyloid A-4 protein	SAA4	14.747			160	208	248	142	639	402	418	421	1378	846	659	615	2	2	2	2
P35754	Glutaredoxin-1	GLRX	11.774			1812	1617	1723	2216	526	761	601	543	565	536	598	1228	2	2	2	2
P36952	Serpin B5	SERPINB5	42.1			2356	1750	2274	1648
P36957	Dihydrolipoyllysine-residue succinyltransferase component of 2-oxoglutarate dehydrogenase complex, mitochondrial	DLST	48.758		X	2157		1853	2470	3195	2993	2336	1869	1276	928	715	856	2	2	2	2
P36969	Phospholipid hydroperoxide glutathione peroxidase GPX4	GPX4	22.146		X	2242	1225	726	1027	647	960	441	517	1245	185	193	543	4	4	4	4
P37198	Nuclear pore glycoprotein p62	NUP62	53.257		X	2706	2048			1534	1305	1139	1928	2897	2843	2131	2516	4	4	5	4
P37235	Hippocalcin-like protein 1	HPCAL1	22.312			2319	1867	2179	1942	2708	3169	2665	2994	3873	4130	4012	3930	1	1	1	3
P38159	RNA-binding motif protein, X chromosome	RBMX	42.33		X	1570	1239	1730	1878				4475	3711		3243	3468	1		1	4
P40121	Macrophage-capping protein	CAPG	38.499			2741	1955	2196	2422	2170	2597	2165	3386	3602	4089	4394	4549	5	4	5	5
P40306	Proteasome subunit beta type-10	PSMB10	28.935		X	1730	1155	1500	1441	1844	1544	2338	2660	3773	3804	3915	3719	2	2	3	3
P40616	ADP-ribosylation factor-like protein 1	ARL1	20.418			2132	1721	1857	2192	3250	3038	2965	2399	4631	4337	4337	2999	2	2	2	2
P42765	3-ketoacyl-CoA thiolase, mitochondrial	ACAA2	41.923			1721	1684	1364	2677	3384	3237	3074	3536	4745	4419	4424	4307	1	2	2	2
P42766	Large ribosomal subunit protein uL29	RPL35	14.551		X	2373	1829	1973	1938	3577	3397	3208	3464	4152	1793	4357	4203	2	2	2	2
P42768	Actin nucleation-promoting factor WAS	WAS	52.912		X	569				3554	3621	2849	3542	3304	3694	3592	4107	6	7	7	6
P42785	Lysosomal Pro-X carboxypeptidase	PRCP	55.799			2565	1385	1527	2592	4161	3736	3198	3598	5252	4427	5272	5303	1	1	1	1
P42898	Methylenetetrahydrofolate reductase (NADPH)	MTHFR	74.597		X	2767	2079	1174	1332	1286	1580	1918	1211	2781	2228	3656	3345	9	10	8	9
P43307	Translocon-associated protein subunit alpha	SSR1	32.233			2031	1840	1650	1880	1703	3295	1949	3560	2721	2570	2504	3506	2	2	2	2
P46108	Adapter molecule crk	CRK	33.83			2831				3718	3233	2029	2096	1031	4259	4603	1629	5	3	4	5
P46736	Lys-63-specific deubiquitinase BRCC36	BRCC3	36.071			1824	1903	2328		2377	603	595	841	3260	3743	3859	3107	5	6	6	5
P46776	Large ribosomal subunit protein uL15	RPL27A	16.561			1697	1441	1640	1162	2107	2152	1750	3417	2147	2028	961	815	2	2	2	2
P46777	Large ribosomal subunit protein uL18	RPL5	34.361		X	2705	1439	2201	1197	1532	1345	2050	2192	2661	3208	3241	3524	4	3	3	3
P46778	Large ribosomal subunit protein eL21	RPL21	18.564		X	1611	1762	2038	892	3633	3401	3376	3918	2592	2750	1755	2429	2	2	2	2
P46779	Large ribosomal subunit protein eL28	RPL28	15.746			2036	1654	1657	1580	2720	2280	2692	928	2001	525	397	418	2	2	2	2
P46781	Small ribosomal subunit protein uS4	RPS9	22.592			2189	1805	1887	1586	1891	1630	1583	1685	1640	2032	1592	2141	4	5	4	4
P46783	Small ribosomal subunit protein eS10	RPS10	18.896		X	1957	1382	1696	1192	2458	2532	2122	2055	816	1119	960	807	4	3	4	4
P46926	Glucosamine-6-phosphate isomerase 1	GNPDA1	32.669			2167	1273	1083	516	831	1024	979	1061	1455	1081	1283	1315	5	3	5	5
P47712	Cytosolic phospholipase A2	PLA2G4A	85.241		X	1572			2658	943	959	848	1135	2815	2695	2447	2444	3	4	4	4
P48163	NADP-dependent malic enzyme	ME1	64.15			1998	452	1581	2063
P48553	Trafficking protein particle complex subunit 10	TRAPPC10	142.191		X	2865			2635	1489	2157	2296	1752	2573	3075	3306	2369	9	5	9	8
P48556	26S proteasome non-ATPase regulatory subunit 8	PSMD8	39.613			1632	1147	778	1406	1115	1481	660	1041	1602	1491	3636	960	2	3	4	3
P49006	MARCKS-related protein	MARCKSL1	19.528			1208	1905	2173	1940	4287	2751		3148	2497	2753	1919	2945	2	2	2	2
P49184	Deoxyribonuclease-1-like 1	DNASE1L1	33.892			1270	2016	1388	2334	3979	3416	1797	2030	2995		5175		1		1
P49257	Protein ERGIC-53	LMAN1	57.547		X	1419	1514	1197	1273	1253	1039	1043	1691	1653	906	2737	2095	7	7	5	7
P49757	Protein numb homolog	NUMB	70.804			104				1726	2425	1151	1646	2759	2242	2265	2221	8	8	8	8
P49790	Nuclear pore complex protein Nup153	NUP153	153.941			2398			2095	1556	1671	1738	2273	1777	2768	1866	3237	7	10	8	6
P49795	Regulator of G-protein signaling 19	RGS19	24.637			2768		1612	2548	3889			4300	4767	4822	3265	5220	1	1	1	2
P49908	Selenoprotein P	SELENOP	42.886			1413	1253	1341	1728	1683	1254	1571	1824	182	199	301	230	3	2	2	2
P50579	Methionine aminopeptidase 2	METAP2	52.895			2584			2697	1930	2442	1381	1965	404	414	217	823	10	10	12	8
P50583	Bis(5'-nucleosyl)-tetraphosphatase [asymmetrical]	NUDT2	16.83		X	1895	1367	1320	1623	2548	2392	2748	3024	3857	4167	3782	3657	3	5	4	4
P50914	Large ribosomal subunit protein eL14	RPL14	23.429			1691	1733	2097	1884	3640	2518	3337	1956	1734	4125	1510	2086	2	2	2	2
P51452	Dual specificity protein phosphatase 3	DUSP3	20.476			2296		2181	2418	2159	3174	2875	3463	1591	1776	2766	2528	4	4	4	4
P51571	Translocon-associated protein subunit delta	SSR4	19.001		X	2252	1639	1466	898	3752	2983	1484	1662	2906	3418	3308	2985	3	3	3	3
P51575	P2X purinoceptor 1	P2RX1	44.983			1834	2029	1667	2087	3075	3753	2741	3197	4112	4068	3946	4344	3	3	3	3
P51648	Aldehyde dehydrogenase family 3 member A2	ALDH3A2	54.847		X	1514		1606	1058	4055	2020		2522	3325	4714	1595	2365	1	1	4	2
P51790	H(+)/Cl(-) exchange transporter 3	CLCN3	90.966		X	1759	1718	1997	2243	1437	1349	939	1586	1311	2368	1066	2601	4	3	4	3
P51858	Hepatoma-derived growth factor	HDGF	26.789			958			764	2507	2475	2149	2805	391	398	413	324	11	11	11	11
P52565	Rho GDP-dissociation inhibitor 1	ARHGDIA	23.208		X	1134	1025	1286	1011	1036	889	861	1027	984	907	1396	876	5	4	5	5
P52594	Arf-GAP domain and FG repeat-containing protein 1	AGFG1	58.261			1299	1816	1026	967	965	1242	1657	940	371	2321	398	430	6	6	6	5
P52597	Heterogeneous nuclear ribonucleoprotein F	HNRNPF	45.673			1127	777	1058	1215	1330	966	796	1401	1585	1974	2498	1839	4	4	4	3
P53611	Geranylgeranyl transferase type-2 subunit beta	RABGGTB	36.925			1149	898	1394	1386	1426	904	973	1488	2492	4509	3646	2622	2	3	3	3
P53985	Monocarboxylate transporter 1	SLC16A1	53.943		X	2234	1040	1798	495	1664	2052	2595	3456	3375	2337	3203	3397	3	3	3	4
P54709	Sodium/potassium-transporting ATPase subunit beta-3	ATP1B3	31.514			1393			1450	2030		3575		4563	2622	2022	2359	2	2	3	4
P54760	Ephrin type-B receptor 4	EPHB4	108.274		X	2331				3119	1890	3188	2863			5229				1
P55011	Solute carrier family 12 member 2	SLC12A2	131.448		X	2397			2617	3768	3494	3836		2471	4552	4661	4523	5	2	4	2
P55036	26S proteasome non-ATPase regulatory subunit 4	PSMD4	40.738			1099	814	1834	1996	1691	1338	1466	1748	1982	1529	1558	1094	3	3	3	3
P55209	Nucleosome assembly protein 1-like 1	NAP1L1	45.374			2084	645	763	1484	1020	1191	1841	1970	520	1015	539	474	3	3	3	4
P55957	BH3-interacting domain death agonist	BID	21.992			1679	1106	1263	1127	2468	2514	2163	2366	2401	2441	2436	1931	4	3	3	4
P56192	Methionine--tRNA ligase, cytoplasmic	MARS1	101.116		X	2512				3306	3554	2723	3173	3749	586	3145	1440	8	7	8	10
P56202	Cathepsin W	CTSW	42.119			1301		1721		2533	3153	1311	2793	3755	497	1880	3868	5	4	5	4
P56385	ATP synthase subunit e, mitochondrial	ATP5ME	7.931			2114	1586	1768	2015	3213	3036	2949	3382	2827	2932	2141	2088	3	3	3	3
P57088	Transmembrane protein 33	TMEM33	27.978			612	2105	2155	1416	1791	1534	1430	1486	1965	3360	1303	1818	3	3	3	3
P57729	Ras-related protein Rab-38	RAB38	23.713			2193		2466		3852	3584	3613	3185	3555	2087	4571	3461	4	4	4	4
P57764	Gasdermin-D	GSDMD	52.802			2442				2917	2746	2525	2784	2587	4131	4249	3480	2	2	2	3
P58107	Epiplakin	EPPK1	555.667			1836								2394				2
P60866	Small ribosomal subunit protein uS10	RPS20	13.369			2642	2047	859	2177	3714	3310	3258	3527	1671	1976	3540	3404	4	4	4	4
P60903	Protein S100-A10	S100A10	11.2			2524		752	2434	3580		3431	4002	4213	1907	4092	4242	2	3	2	2
P60953	Cell division control protein 42 homolog	CDC42	21.257		X	673	879	569	1149	670	1240	970	246	1812	2412	963	2150	2	2	2	2
P60981	Destrin	DSTN	18.506			2233	592	895	1285	1443	2021	1240	1276	718	1059	2267	1229	3	2	3	3
P61009	Signal peptidase complex subunit 3	SPCS3	20.315			877	695	942	743	3180	2272	1553	2266	4202	2213	1977	1984	2	2	2	2
P61457	Pterin-4-alpha-carbinolamine dehydratase	PCBD1	11.998	X	X	321	818	1010	233	2798	2010	1522	2612	2800	1608	4021	4287	1	2	1	2
P61769	Beta-2-microglobulin	B2M	13.713		X	2318	1849	1895	2249	3017	3268	1850	2287	3373	3546	2518	2360	2	2	2	2
P61803	Dolichyl-diphosphooligosaccharide--protein glycosyltransferase subunit DAD1	DAD1	12.493			1278	817	947	1646	1598	2242	1666	1656	1574	1664	1720	1688	2	2	2	2
P61923	Coatomer subunit zeta-1	COPZ1	20.196			1665	1554	1817	1680	2291	1521	1473	2097	358	2215	3385	3111	3	2	2	3
P62136	Serine/threonine-protein phosphatase PP1-alpha catalytic subunit	PPP1CA	37.511			2500	1753	1697	1112	2773	1831	2473	1852	2058	1781	1912	1800	4	4	4	4
P62140	Serine/threonine-protein phosphatase PP1-beta catalytic subunit	PPP1CB	37.184		X	2432		2220	2092	3034	3022	1276	2340	1801	3152	2877	2190	3	3	3	3
P62266	Small ribosomal subunit protein uS12	RPS23	15.807		X	1545	1364	1831	2212	3099	2754	2833	2736	2078	1894	1543	2027	2	3	3	3
P62318	Small nuclear ribonucleoprotein Sm D3	SNRPD3	13.915			2007	1573	1839	1521	1194	1353	1290	1468	2194	1167	1469	1748	2	2	2	2
P62750	Large ribosomal subunit protein uL23	RPL23A	17.695			2153	2133	2351	2052	2724	2651	2675	2917	1993	2328	2613	2558	2	2	2	2
P62857	Small ribosomal subunit protein eS28	RPS28	7.839		X	1699	1328	1198	1411	1949	2609	1552	1982	2232	3190	2914	2881	1	1	1	1
P62942	Peptidyl-prolyl cis-trans isomerase FKBP1A	FKBP1A	11.95			646	625	732	645	1528	890	863	1082	735	681	612	636	2	2	2	2
P62993	Growth factor receptor-bound protein 2	GRB2	25.205			1061	1206	1396	1300	2738	549	2779	363	473	570	547	1063	4	4	4	4
P67812	Signal peptidase complex catalytic subunit SEC11A	SEC11A	20.624			1892		1835	1805	2987	2748		3122	1922	2644	2639	2456	3	4	3	4
P68363	Tubulin alpha-1B chain	TUBA1B	50.15			441	397	389	414	105	153	163	123	215	255	198	231	2	2	2	2
P68366	Tubulin alpha-4A chain	TUBA4A	49.925		X	387	189	230	185	148	239	259	191	229	236	231	208	2	2	2	2
P68402	Platelet-activating factor acetylhydrolase IB subunit alpha2	PAFAH1B2	25.567			1378	959	1599	2245	758	663	539	957	3264	3006	1928	2681	2	2	2	2
P78318	Immunoglobulin-binding protein 1	IGBP1	39.222		X	2003	1502	1617	1082	2525	2963	2191	1212	2215	1112	2181	1648	4	5	5	7
P78382	CMP-sialic acid transporter	SLC35A1	36.78		X	608				2523				2631	1784	4806	4638	1	1	2	2
P78560	Death domain-containing protein CRADD	CRADD	22.745		X	2462	2134	2363	772	1292	659	654	660	2315	3248	1535	1554	5	3	6	5
P80217	Interferon-induced 35 kDa protein	IFI35	31.545			2717		1001		1730	3039	1097	1860	3064	2672	1712	1521	6	6	6	6
P80723	Brain acid soluble protein 1	BASP1	22.693			2594	1891	2120	2247	3319	3787		3780	1462	1675	1691	1769	5	6	5	5
P84085	ADP-ribosylation factor 5	ARF5	20.529			238	270	321	518	118	103	81	75	548	580	576	604	2	2	2	2
P84095	Rho-related GTP-binding protein RhoG	RHOG	21.308			2482	1688	1964	1971	3929	3323	3244
P98171	Rho GTPase-activating protein 4	ARHGAP4	105.025			2883		1005	797	1131	2515	1039	2024	1656	849	1364	1815	11	11	15	13
Q00577	Transcriptional activator protein Pur-alpha	PURA	34.908		X	1258	1525	1156	1718	2783	1899	1635	1539	1947	1696	1652	1413	2	2	2	2
Q01469	Fatty acid-binding protein 5	FABP5	15.163			1890	1132	1048	1315				3160	2948	3279	3206	3284	1	2	3	1
Q02218	2-oxoglutarate dehydrogenase complex component E1	OGDH	115.937		X	880		2296	823	1872	1987	1946	968	1932	924	1791	756	5	6	7	6
Q04756	Hepatocyte growth factor activator	HGFAC	70.68			631	615	592	2300	3293	2848	3166	830	3531	4021	4158	4190	5	4	4	4
Q05193	Dynamin-1	DNM1	97.409		X	563		2443	1132	1639	2293	1940	2132	1299	1248	2396	1162	9	10	10	10
Q05823	2-5A-dependent ribonuclease	RNASEL	83.534		X	2743	1454	2426	2502	1090	1085	860	856	1256	1585	1502	1606	7	9	10	9
Q07020	Large ribosomal subunit protein eL18	RPL18	21.636		X	2113	1645	1794	2046	3214	2950	2795	2425	4214	4129	4477	4448	3	3	3	2
Q07021	Complement component 1 Q subcomponent-binding protein, mitochondrial	C1QBP	31.362		X	1541	1510	1464	1960	2864	3877		3696	4171	4144	4331	4505	1	1	1	1
Q07666	KH domain-containing, RNA-binding, signal transduction-associated protein 1	KHDRBS1	48.225			2576	1779	2021	2516	2632	1813	971	2313	2744	2885	2875	2898	4	3	5	4
Q07812	Apoptosis regulator BAX	BAX	21.182		X	1221	1875	2219	807	3388	3019	2651	3842	4025	3939	4528	2920	3	3	4	3
Q07817	Bcl-2-like protein 1	BCL2L1	26.049			1814	2024	2011	2671	4132				4221	4141	4303	4168	2	2	2	2
Q08378	Golgin subfamily A member 3	GOLGA3	167.355			3002				3059	2324	2668	2955	755	702	513	299	25	26	29	26
Q08379	Golgin subfamily A member 2	GOLGA2	113.089		X	2676		2364	2336	1474	2131	2648	3661	2370	1903	2685	1555	14	12	13	11
Q0JRZ9	F-BAR domain only protein 2	FCHO2	88.928			1670	710	724	1703	3046	1973	2515	2922	2063	2698	2126	2335	4	3	4	5
Q12882	Dihydropyrimidine dehydrogenase [NADP(+)]	DPYD	111.401		X	2480				1642	2524	2376	2499	1348	1196	1211	1142	11	11	12	13
Q12906	Interleukin enhancer-binding factor 3	ILF3	95.341			2499	1133	2206	1060	1507	161	1689	213	1101	124	307	181	11	13	12	14
Q13144	Translation initiation factor eIF2B subunit epsilon	EIF2B5	80.381		X	2312			540	3460	2224	2436	3224	238	763	243	273	3	4	4	4
Q13148	TAR DNA-binding protein 43	TARDBP	44.74		X	1733	1064	1568	1066	2780	2613	2640	3406	2081	2849	3833	2563	5	4	5	4
Q13162	Peroxiredoxin-4	PRDX4	30.538			773	245	1231	964	2542	1803	1683	1944	4235	2950	4426	2981	3	4	3	3
Q13325	Interferon-induced protein with tetratricopeptide repeats 5	IFIT5	55.845			2647	2152	2479	2556	1524	1471	1536	2029	2720	2408	2913	2709	10	8	9	9
Q13336	Urea transporter 1	SLC14A1	42.528		X	216	295	215	184	579	1218	748	572	374	388	287	308	3	2	3	3
Q13347	Eukaryotic translation initiation factor 3 subunit I	EIF3I	36.503			891	2058	1701	2644	1307	1001	1008	1381	464	2258	809	2097	7	8	8	7
Q13435	Splicing factor 3B subunit 2	SF3B2	100.23		X	2270				3693	3329	3150	4165	1501	1373	1501	1572	12	12	12	11
Q13445	Transmembrane emp24 domain-containing protein 1	TMED1	25.204			2306	1989	2266	2263	3490	3101	3010	2094	4044	4330	4427	4490	3	2	2	2
Q13488	V-type proton ATPase 116 kDa subunit a 3	TCIRG1	92.969		X	2486			2507	3510	3242	3438	3966	4636	2405	4932	3718	4	3	5	3
Q13492	Phosphatidylinositol-binding clathrin assembly protein	PICALM	70.755		X	2520	1848	2198	2272	2225	1759	1520	2776	2679	1553	2687	2879	8	6	8	7
Q13505	Metaxin-1	MTX1	51.463			1900				2992	2810	3844	3202	2633	2872	2603	5267	1	2	2	1
Q13526	Peptidyl-prolyl cis-trans isomerase NIMA-interacting 1	PIN1	18.246			1254	1089	1383	1475	1161	854	812	1020	824	1272	840	1603	4	4	4	4
Q13596	Sorting nexin-1	SNX1	59.069			2875			2569	2999	3193	2958	3097	4238	2555	2470	2659	7	8	7	8
Q13642	Four and a half LIM domains protein 1	FHL1	36.262		X	2116		1845		1987	2543	2869	2597	1093	773	1419	903	2	2	2	2
Q13790	Apolipoprotein F	APOF	35.399			2062			2517	3665	3198	3525	3762	4352	3970	4680	3600	1	2	3	2
Q14011	Cold-inducible RNA-binding protein	CIRBP	18.647			2528	2140	2032		2147	2342	3186	3537	1855	1494	1683	2758	2	2	2	2
Q14108	Lysosome membrane protein 2	SCARB2	54.294		X	929	2002	1043	718						3392	5181	3503		2	1	2
Q14112	Nidogen-2	NID2	151.256			983			984	3307	3120	2966	1294	1308	1316	2425	1370	11	12	13	13
Q14116	Interleukin-18	IL18	22.328			1105	1112	1120	1529	2346	1769	2729	3665	2900	2554	4257	2725	3	3	4	3
Q14118	Dystroglycan 1	DAG1	97.443		X	2146				2125			4421	1589	3502	3729	3474	3	3	4	3
Q14152	Eukaryotic translation initiation factor 3 subunit A	EIF3A	166.569			1529	64	191	73	157	100	634	1853	1001	1136	712	799	35	32	34	31
Q14376	UDP-glucose 4-epimerase	GALE	38.28	X	X	1963	1299	1160		2270	1335	1662	1306	3190	4793	3657	3533	3	1	3	3
Q14392	Transforming growth factor beta activator LRRC32	LRRC32	71.98		X	2522				4317						5334	4481			1	2
Q14574	Desmocollin-3	DSC3	99.968		X	495	449	300	311	2823	3449	3300	4292	4397	3869	2239	4510	2	2	2	2
Q14642	Inositol polyphosphate-5-phosphatase A	INPP5A	47.818			1781			1854	1357	1543	1783	1425	3379	3123	3103	2462	3	4	5	3
Q14914	Prostaglandin reductase 1	PTGR1	35.869			2998				2596	1399	1921	2372	4457	5022	5293	3490	3	2	3	2
Q15006	ER membrane protein complex subunit 2	EMC2	34.83			1719				2206	2656	2513	1877	2658	2948	3883	3366	4	3	3	4
Q15018	BRISC complex subunit Abraxas 2	ABRAXAS2	46.902			1461	1823	1278	904	2631	1750	1907	2576	3104	3292	2789	3023	6	5	7	5
Q15036	Sorting nexin-17	SNX17	52.9			1953				2900	2812	1915	3306	3919	3934	3981	3595	3	3	3	3
Q15046	Lysine--tRNA ligase	KARS1	68.048		X	2738	1807	2279	2478	1993	1462	1354	2254	1833	1579	1689	1231	11	12	12	12
Q15057	Arf-GAP with coiled-coil, ANK repeat and PH domain-containing protein 2	ACAP2	88.03			2222	964	1077	1181	533	954	1467	751	2830	710	881	872	6	7	9	7
Q15125	3-beta-hydroxysteroid-Delta(8),Delta(7)-isomerase	EBP	26.354		X	1904	1457	1619	2725	3141	2914	2760	3351	3596	3963	2892	4003	2	2	2	2
Q15185	Prostaglandin E synthase 3	PTGES3	18.696			1325	1951	2148	2490	1689	762	1280	760	815	591	458	1041	2	2	2	2
Q15233	Non-POU domain-containing octamer-binding protein	NONO	54.23		X	1324	1067	1974	2203	1708	1964	1383	2381	2444	2281	2179	2672	7	6	8	7
Q15323	Keratin, type I cuticular Ha1	KRT31	47.235			325		1474	915
Q15334	Lethal(2) giant larvae protein homolog 1	LLGL1	115.419			2258			1087	1867	2091	3066	3400	2193	3534	3914	260	9	10	10	11
Q15366	Poly(rC)-binding protein 2	PCBP2	38.579			1799	1212	1455	1461	1756	1319	1304	1686	2283	2306	1464	2203	2	2	2	2
Q15370	Elongin-B	ELOB	13.132			1927	35	34	1719	3847	3484	3222	3799	395	279	2035	481	2	2	2	2
Q15418	Ribosomal protein S6 kinase alpha-1	RPS6KA1	82.725			1477	1000		2504	992	1571	1455	1213	1871	925	1366	1522	14	14	14	12
Q15437	Protein transport protein Sec23B	SEC23B	86.481		X	1232		2451	1190	2203	2219	2196	1856	2736	2091	2168	3285	3	3	4	4
Q15643	Thyroid receptor-interacting protein 11	TRIP11	227.591		X	1624								2821	2746	3127	2436	6	5	7	6
Q15904	V-type proton ATPase subunit S1	ATP6AP1	52.024		X	2030		1747		3358	3114	2722	3581	4133	4172	2615	4213	4	5	6	3
Q16186	Proteasomal ubiquitin receptor ADRM1	ADRM1	42.153			786	819			2095	2353	1606	2664	3951	3787	3898	3890	1	1	1	1
Q16539	Mitogen-activated protein kinase 14	MAPK14	41.295			1945	1987	2140	693	326	627	405	1408	1717	2423	3381	2087	6	5	6	6
Q16576	Histone-binding protein RBBP7	RBBP7	47.82			2953	2080	2465		921	774	2940	926	925	3537	4547	4408	2	1	2	1
Q16822	Phosphoenolpyruvate carboxykinase [GTP], mitochondrial	PCK2	70.701		X	2837				1716	1823	1696	3109	2946	2428	3146	4431	4	6	7	4
Q2M2I8	AP2-associated protein kinase 1	AAK1	103.886			2257				1653	1533	2451	1622	1471	356	1024	1221	4	2	5	4
Q2M389	WASH complex subunit 4	WASHC4	136.404		X	1276				2297	1995	2178	715	1695	2774	1640	1304	6	7	8	6
Q32MZ4	Leucine-rich repeat flightless-interacting protein 1	LRRFIP1	89.253			1969	1994		2724	2516	2388	2082	2600	1586	2370	1801	1634	13	13	13	13
Q32P28	Prolyl 3-hydroxylase 1	P3H1	83.395		X	2277	848	2508		2877	2080	2492	3321	3690	3500	5102	3766	3	4	3	4
Q3KQZ1	Solute carrier family 25 member 35	SLC25A35	32.437			2546		2001	2252	2657			3828	2110	2959	2779	3192	4	5	6	5
Q3V6T2	Girdin	CCDC88A	216.049		X	2536				2488	2076		1980	1270	1405	1878	2256	15	15	19	18
Q3ZCW2	Galectin-related protein	LGALSL	18.987			2438	1255	1514	1213	2639	2439	3119	2610	2805	3356	2233	2069	3	3	3	4
Q53FT3	Protein Hikeshi	HIKESHI	21.628		X	1687	1797		1159	1964	2235	2931	2219	5169	5229	5275	5277	1	1	1	1
Q53T59	HCLS1-binding protein 3	HS1BP3	42.78			2949				1209	3327	3034	1195	814	857	2203	1849	5	5	5	5
Q58WW2	DDB1- and CUL4-associated factor 6	DCAF6	96.293			139	158	130	135	1294	1412	1564	1601	2659	2338	2242	1544	4	7	6	6
Q5J8M3	ER membrane protein complex subunit 4	EMC4	20.086			68	69	62	62	4117		1716	1830	1826	2855	3757	1875	2	2	2	2
Q5T0T0	E3 ubiquitin-protein ligase MARCHF8	MARCHF8	32.965			2592			1615	2205	2387	1497	3763	3273	3741	3677	2791	2	1	1	2
Q5T2E6	Armadillo-like helical domain-containing protein 3	ARMH3	78.709			2888			1206	1651	1558	1126	1487	2740	2264	2375	1686	5	4	5	6
Q5W0Z9	Palmitoyltransferase ZDHHC20	ZDHHC20	42.278			1212			2051	3327	3055	3075	3488	4314	4231	4342	4264	2	3	3	3
Q68D91	Acyl-coenzyme A thioesterase MBLAC2	MBLAC2	31.372			2779		2294	2458	4199	3928	3648	2016
Q6BDS2	Bridge-like lipid transfer protein family member 3A	BLTP3A	159.487			2815				2235	1222	3044	1578	3105	2850	4519	1943	5	6	5	5
Q6EMK4	Vasorin	VASN	71.713			1710	1776	1739	2141	3844	2318	2001	3633	3581	4311	3210	3354	4	3	3	3
Q6FI81	Anamorsin	CIAPIN1	33.581			1102	937	1773	800	2026	1751	1438	1881	2307	2475	1060	1060	6	5	7	7
Q6IAN0	Dehydrogenase/reductase SDR family member 7B	DHRS7B	35.118			1444	1023	1321	1986	886	868	2977	1613	1572	1252	1387	2591	7	5	6	6
Q6NVY1	3-hydroxyisobutyryl-CoA hydrolase, mitochondrial	HIBCH	43.484		X	2605		2427	2597	1895	3196	2333	2594	2339	381	1145	1814	6	8	8	6
Q6NXE6	Armadillo repeat-containing protein 6	ARMC6	54.144			2737				2043	3474	1676	3271	3266	1627	3169	2107	4	2	4	3
Q6NXT6	Transmembrane anterior posterior transformation protein 1 homolog	TAPT1	64.264		X	2154		2188	1319	3025	2265	2210	2022	2348	3497	4618	2271	4	3	2	3
Q6P2E9	Enhancer of mRNA-decapping protein 4	EDC4	151.664			1066	230		1129	588	899	1068	1765	1132	1379	1433	1386	8	10	10	8
Q6P3X3	Tetratricopeptide repeat protein 27	TTC27	96.632			1898		2504	2646	1332	1048	3211	3505	3457	2968	4030	4419	3	3	4	5
Q6PHR2	Serine/threonine-protein kinase ULK3	ULK3	53.444			2784		2193	2107	1732	1782	1306	1342	2025	2366	1439	2128	8	8	8	10
Q6PL24	Protein TMED8	TMED8	35.742			2711			2584	1908	2196	3103	2236	3561	2616	2823	2255	4	4	4	4
Q6Q759	Sperm-associated antigen 17	SPAG17	251.748		X	813
Q6RW13	Type-1 angiotensin II receptor-associated protein	AGTRAP	17.42			2175	1739	1569	2130	3623	3230	3352	3172	4092	4490	4566	4047	2	2	2	2
Q6UW02	Cytochrome P450 20A1	CYP20A1	52.431			2267		2485	2523	1953	514	1320	465	727	810	593	854	4	4	5	4
Q6UW68	Transmembrane protein 205	TMEM205	21.197			1133	1877	2034	2231	2906	2677	3025	2979	3391	3350	4410	4227	2	3	3	2
Q6UWE0	E3 ubiquitin-protein ligase LRSAM1	LRSAM1	83.593		X	2757				2962	2169	2457	3085	344	4541	1746	962	6	5	6	5
Q6UXB8	Peptidase inhibitor 16	PI16	49.471			2639				1413	971	1057	1604	2093	2365	1765	1534	3	3	3	3
Q6YHK3	CD109 antigen	CD109	161.689			2488			2664	2418			2484	1402	2557	3144	5030	5	2	5	2
Q6ZUX7	LHFPL tetraspan subfamily member 2 protein	LHFPL2	24.483			1756			2614	4426			3523	4358	1398	4239	1144	2	2	2	2
Q7KZI7	Serine/threonine-protein kinase MARK2	MARK2	87.911			1988	426	613	555	1261	1267	1035	1825	884	898	885	761	15	15	15	14
Q7L5Y1	Mitochondrial enolase superfamily member 1	ENOSF1	49.788			1713	253	139	1650	2221	1392	1976	328	1157	727	45	1468	4	4	6	5
Q7Z2Z2	Elongation factor-like GTPase 1	EFL1	125.43		X	1771				290	356	361	470	1108	2218	4502	2043	4	6	5	6
Q7Z309	PABIR family member 2	PABIR2	26.928			2446								4583	4110	4653	4642	2	2	2	2
Q7Z3J2	VPS35 endosomal protein-sorting factor-like	VPS35L	109.566		X	2000				3100	1613	1942	2035	1470	2379	2587	3098	12	12	13	15
Q7Z478	ATP-dependent RNA helicase DHX29	DHX29	155.239			2279			2581	1187	1143	2425	2833	346	207	194	249	17	17	20	21
Q86UF1	Tetraspanin-33	TSPAN33	31.539			2560				3470	3226		3570	3229	4866	5030	3656	2	2	1	2
Q86V88	Magnesium-dependent phosphatase 1	MDP1	20.107			2299	1519	1792	2124	2354	1741	1285	1255	4209	4140	4198	4192	2	2	4	2
Q86WR7	Proline and serine-rich protein 2	PROSER2	45.801			2476	900	2314	1256	2390	2030	2565	1590	1176	2623	1930	2479	5	5	5	5
Q86YV0	RAS protein activator like-3	RASAL3	111.899			2633			2624	3211	2962	2056	2912	3718	3301	2803	2967	13	12	13	13
Q8IV08	5'-3' exonuclease PLD3	PLD3	54.704		X	2746	2064	1994	1374	3955	3869	3894	3939	2571	5235	5329	2838	3	1	2	3
Q8IVF2	Protein AHNAK2	AHNAK2	616.639			1103		1225
Q8IWB9	Testis-expressed protein 2	TEX2	125.305			2809		2488		3894	3667	1579	2852	4322	3399	4575	3797	7	7	5	7
Q8IXJ6	NAD-dependent protein deacetylase sirtuin-2	SIRT2	43.182			381	758	831	606	1901	1592	1358	1654	3248	2062	3315	3510	4	4	4	4
Q8IY33	MICAL-like protein 2	MICALL2	97.503			2101	1242		2437	3027	2867	3097	3008	1432	1649	2037	2965	10	11	10	11
[truncated: 4,773 more rows]

## Sheet: Table S2-2
Table S2-2. List of DBS protein groups identified using SCP, NANDA, and auto-NANDA.
Uniprot Ac.	Protein name	Gene name	Molecular Weight (kDa)	RUSP genesa, b	OMIM genesa,c	SCP-1d	SCP-2d	SCP-3d	SCP-4d	NANDA-1d	NANDA-2d	NANDA-3d	NANDA-4d	Auto-NANDA-1d	Auto-NANDA-2d	Auto-NANDA-3d	Auto-NANDA-4d	Auto-NANDA-1e	Auto-NANDA-2e	Auto-NANDA-3e	Auto-NANDA-4e
P04114	Apolipoprotein B-100	APOB	515.553		X	122832000	31982900	59067400	84038200	1124050000	990528000	827767000	996862000	1173940000	1920910000	1522800000	2159940000	147	135	136	144
P02549	Spectrin alpha chain, erythrocytic 1	SPTA1	280.019		X	155700000	47858900	72038200	158884000	1329960000	1365750000	1483240000	1463610000	1381050000	1577280000	1241650000	1712040000	97	101	94	96
P11277	Spectrin beta chain, erythrocytic	SPTB	246.47		X	157756000	76213700	127924000	146814000	1366830000	1434880000	1704540000	1227030000	1087680000	2364730000	1155900000	1124040000	85	85	85	84
Q15149	Plectin	PLEC	531.798		X	5860680	4164180	3783960	4150950	27575000	42504100	28166100	28472400	21022700	128950000	48551400	115243000	117	116	116	122
P21333	Filamin-A	FLNA	280.742		X	85461300	100665000	101394000	108257000	209685000	75929000	91824400	149972000	391404000	548729000	470347000	506395000	67	58	67	64
P35579	Myosin-9	MYH9	226.536		X	47827900	15741600	32604900	27321300	269151000	144413000	144537000	248486000	672729000	959410000	863285000	1014250000	55	55	61	59
P16157	Ankyrin-1	ANK1	206.27		X	538401000	125590000	128483000	450213000	1394550000	1756190000	1650010000	2286650000	1938100000	1292100000	2059350000	1037710000	52	53	52	55
P01024	Complement C3	C3	187.152		X	117790000	91728600	64396700	151688000	883909000	1200120000	826155000	977326000	647009000	752998000	712143000	1006720000	58	59	56	57
P15924	Desmoplakin	DSP	331.78		X	50617700	22142800	28954000	16160100	31130300	5970260	16046400	115672000	37325000	15189600	29950900	22933000	30	24	31	40
Q9Y490	Talin-1	TLN1	269.773			377471000	447572000	533707000	300703000	707357000	690347000	838249000	459371000	771593000	734677000	813373000	845682000	45	43	47	48
Q5T4S7	E3 ubiquitin-protein ligase UBR4	UBR4	573.853			211980000	5248830	8924120	14232500	64937000	156454000	226328000	70164900	295582000	113495000	27549300	360295000	67	67	70	69
Q9UPN3	Microtubule-actin cross-linking factor 1, isoforms 1/2/3/4/5	MACF1	838.323		X	8783760	13731.2	1752030	934781	8726010	11617000	4074950	6473740	38616800	92275000	63385700	63606000	98	87	104	104
Q14204	Cytoplasmic dynein 1 heavy chain 1	DYNC1H1	532.418		X	5606230	1097640	4577610	12844300	80781900	6991920	20779100	102485000	165424000	147683000	240273000	59268500	72	77	76	78
P02671	Fibrinogen alpha chain	FGA	94.975		X	3033590000	290672000	1012480000	3685580000	10461800000	9457460000	11303000000	15942700000	17339300000	21996200000	21270400000	20229300000	36	37	35	36
P02751	Fibronectin	FN1	272.323		X	496001000	47025100	168281000	377521000	1196830000	1579480000	869345000	1637940000	2793680000	2785120000	2891240000	3111830000	42	42	43	45
Q01082	Spectrin beta chain, non-erythrocytic 1	SPTBN1	274.614		X	2583780	5927530	3918320	7981610	172057000	83672000	40142300	60683300	42918400	66090300	48775500	60956800	59	58	59	59
Q96RL7	Intermembrane lipid transfer protein VPS13A	VPS13A	360.285		X	7228150	5816690	30460100	31574000	61439500	83309700	71804300	53419700	432227000	525237000	467152000	537714000	48	50	46	47
P01023	Alpha-2-macroglobulin	A2M	163.292			104008000	72302500	78239200	89098800	191428000	247916000	210492000	156870000	180349000	134531000	265130000	126614000	29	31	30	30
P04264	Keratin, type II cytoskeletal 1	KRT1	66.038		X	924174000	595993000	2955280000	998975000	205011000	72300800	247744000	220477000	55294300	69380500	65773800	235745000	13	13	20	20
P18206	Vinculin	VCL	123.801		X	119733000	141609000	87236900	123289000	30825300	20345100	15818500	22063000	49242200	48741900	59801600	56391700	28	28	29	30
Q15075	Early endosome antigen 1	EEA1	162.468			21910600	36767300	22450200	23790300	26507600	22420700	1142990	14291500	20635300	33473300	86809100	26100800	31	31	33	31
Q7Z6Z7	E3 ubiquitin-protein ligase HUWE1	HUWE1	481.899		X	91352000	77554100	28626500	18056900	97124500	285548000	95750000	66321800	31517600	16247700	21744800	9456130	41	36	40	41
O75116	Rho-associated protein kinase 2	ROCK2	160.903			11697400	50737800	1376210	60652500	114583000	24757100	56787500	214566000	194302000	366562000	344780000	309379000	32	33	34	32
P02768	Albumin	ALB	69.365		X	5652680000	3701380000	4270880000	5383150000	3839050000	5465230000	5129120000	4401150000	6867880000	9814600000	7404200000	8105260000	26	25	24	26
P12259	Coagulation factor V	F5	251.709		X	21162200	4593380	1990490	4009540	57846500	51737900	50674700	47609200	91745900	125763000	73371300	92566100	35	35	34	36
P50851	Lipopolysaccharide-responsive and beige-like anchor protein	LRBA	319.112		X	19429800	924879	11722600	11323200	44838200	72614200	134542000	130162000	122822000	252024000	159990000	236152000	35	35	37	34
Q709C8	Intermembrane lipid transfer protein VPS13C	VPS13C	422.398		X	9679680	3777040	6214630	9556760	82213500	43238800	62309800	79861700	94773000	104451000	29680600	37400200	51	56	58	55
P11171	Protein 4.1	EPB41	97.018		X	99481600	27958500	41391000	133408000	1427660000	1902930000	1775710000	848860000	1334250000	2158200000	1743350000	2294550000	26	25	28	25
Q14789	Golgin subfamily B member 1	GOLGB1	376.027			3825100	1444230	1202780	1229530				15050.2	18142700	16904600	36151100	16035500	32	37	44	42
O60610	Protein diaphanous homolog 1	DIAPH1	141.35		X	64636200	70879700	104732000	41439700	108787000	107525000	157020000	108008000	51778600	63695600	66867700	82172800	25	28	26	26
Q92614	Unconventional myosin-XVIIIa	MYO18A	233.116			21424400	4670400	19916100	16020200	49312500	54858900	46937300	75640900	36593500	260413000	82041700	32366800	54	52	54	54
Q9Y4D1	Disheveled-associated activator of morphogenesis 1	DAAM1	123.474			20517400	4299430	5825550	29097400	23858900	20644400	25584700	20892000	12845100	9733550	16288400	15434600	23	22	20	23
P04275	von Willebrand factor	VWF	309.27		X	18635300	8647590	10407100	196164000	30195200	66149600	41057300	26111500	71368000	92688000	93766400	90809100	31	31	33	31
P35908	Keratin, type II cytoskeletal 2 epidermal	KRT2	65.433		X	263489000	62693800	855189000	125839000	36117700	18254600	33493000	56678900	37126800	32053400	33406000	82699000	11	9	10	15
Q92508	Piezo-type mechanosensitive ion channel component 1	PIEZO1	286.794		X	17764300	8644970	8053710	17398500	64718400	63104100	292612000	55517000	16767400	57006700	58007900	48677400	27	24	26	25
P02647	Apolipoprotein A-I	APOA1	30.777		X	452370000	371793000	364025000	399624000	605641000	490791000	521175000	492789000	3606750000	3605400000	4233990000	4815930000	22	18	20	20
P02730	Band 3 anion transport protein	SLC4A1	101.795		X	1437430000	464700000	1133580000	1618390000	11001500000	4466140000	12044700000	7325400000	6683070000	7887520000	6324140000	6544860000	23	21	22	23
P06727	Apolipoprotein A-IV	APOA4	45.373			74830900	23395600	41511000	58602200	121758000	120814000	94460000	144134000	1138230000	1219460000	1074850000	1244360000	23	23	26	24
P49327	Fatty acid synthase	FASN	273.431			5508250	4863910	5440620	1784040	213564000	154781000	94494300	275891000	10875000	736657000	63603100	26035100	33	34	34	34
P55072	Transitional endoplasmic reticulum ATPase	VCP	89.322		X	478453000	26108200	363396000	138347000	4742120000	4503260000	1799680000	4430480000	80397800	5125440000	87038600	10037600000	20	21	21	22
Q00610	Clathrin heavy chain 1	CLTC	191.617		X	9398860	4035400	4411940	12325800	126875000	139150000	181982000	127677000	141992000	1507930000	429978000	58897000	25	23	27	25
P16452	Protein 4.2	EPB42	77.008		X	177577000	61198400	56688000	151240000	1027590000	1288290000	1375220000	1247870000	800000000	1034700000	797231000	735948000	22	21	23	22
P35527	Keratin, type I cytoskeletal 9	KRT9	62.066		X	417907000	450372000	981093000	578881000	111405000	22209000	70202200	83956800	14422300	24891400	93397700	66151500	10	10	14	13
P01031	Complement C5	C5	188.308		X	10041000	11889200	15046800	19087600	172307000	173115000	168857000	175472000	34666000	41791900	33261500	36425900	22	22	23	23
P02675	Fibrinogen beta chain	FGB	55.931		X	2244340000	269185000	1081850000	3651110000	11866700000	10538500000	8699290000	12687600000	20346800000	25102700000	19673000000	24193000000	19	19	21	20
Q14624	Inter-alpha-trypsin inhibitor heavy chain H4	ITIH4	103.358			25885000	27131900	14703600	40642600	74081300	64224500	122581000	49606800	112061000	93606900	92646300	95153300	21	20	20	21
Q16531	DNA damage-binding protein 1	DDB1	126.97		X	5231280	8064540	2165540	1594160	16566700	18042100	23630300	12619500	27227300	21218400	150583000	79440500	21	22	21	20
P13645	Keratin, type I cytoskeletal 10	KRT10	58.827		X	466122000	225706000	1493350000	373610000	301323000	301482000	482762000	625515000	1397800000	67009200	1407740000	1663270000	9	5	7	10
P50990	T-complex protein 1 subunit theta	CCT8	59.619			2731440	3666760	3552920	8166930	129242000	127770000	103219000	93500000	54818200	34802000	20732400	23133600	21	22	22	22
O15439	ATP-binding cassette sub-family C member 4	ABCC4	149.528			7434040	3636740	4800930	4622180	18466100	14777300	20000900	12718700	44881600	8611420	15904400	8912960	23	21	24	21
O75165	DnaJ homolog subfamily C member 13	DNAJC13	254.422			995808	4391040	10823000	2283580	63610700	83419100	93195500	58286800	7804730	5331110	17761700	20999000	34	37	36	34
P01009	Alpha-1-antitrypsin	SERPINA1	46.735		X	231103000	267252000	261188000	356091000	156167000	189195000	259495000	263967000	271476000	398250000	341836000	501578000	21	18	21	20
P02679	Fibrinogen gamma chain	FGG	51.511		X	1487590000	223756000	819551000	2957520000	8594810000	6347130000	6620630000	10406700000	15285000000	17929100000	15229300000	19055500000	18	18	16	19
P35580	Myosin-10	MYH10	229.002			3204540	2096330	2130190	8093900	43442800	36083800	42563700	30072900	7430830	53092800	17664800	25061300	34	37	34	38
P43304	Glycerol-3-phosphate dehydrogenase, mitochondrial	GPD2	80.852		X	1852360	509078	1705870	1466760	18417000	13574300	11407300	14237400	20589400	20435100	20658100	26117100	17	18	17	19
P46939	Utrophin	UTRN	394.474			9143700		292892	2382620	19677500	54596000	25638600	16238900	10097200	17784100	18516300	17300400	45	43	54	52
Q14008	Cytoskeleton-associated protein 5	CKAP5	225.499			19935100	20990700	18375400	2465520	13195100	476283000	9777760	952184000	82539600	2761280000	2745490000	3026020000	39	40	42	43
Q86VP6	Cullin-associated NEDD8-dissociated protein 1	CAND1	136.377			7002810	4492830	4658100	7526730	444191000	349414000	393651000	285352000	74418000	130494000	116215000	144009000	25	24	22	23
O75955	Flotillin-1	FLOT1	47.356			23095900	8419200	12380800	26182000	181181000	112542000	158887000	97640500	76959700	95545300	118082000	75375800	14	15	14	14
P00450	Ceruloplasmin	CP	122.221		X	21214800	13439900	11578200	17708600	32769700	40385200	50328000	47857100	68073000	88864400	59999300	72464300	19	17	19	19
P07384	Calpain-1 catalytic subunit	CAPN1	81.892		X	28720400	13192000	14941400	16132500	507537000	423324000	304151000	509724000	339610000	358099000	294272000	288409000	18	20	17	16
P46459	Vesicle-fusing ATPase	NSF	82.597		X	3424090	755925	1091650	1705070	59564900	93718000	93444900	79966700	24771600	27011400	18039600	16873500	21	17	19	18
Q09666	Neuroblast differentiation-associated protein AHNAK	AHNAK	629.112			14152100	8387030	7891650	6270290	154148	1948550	54734.7	1927950	35521600	21275400	16358500	11866900	52	57	67	51
Q14254	Flotillin-2	FLOT2	47.064			19193400	11013900	13994900	17765100	91561000	96508100	121571000	66348700	66234400	96860500	81925400	86204900	15	15	15	15
Q14C86	GTPase-activating protein and VPS9 domain-containing protein 1	GAPVD1	164.979			7525900	6544760	7185600	5644450	35272100	35849400	38895800	49824600	31485300	54472700	69411400	71210400	29	29	30	30
Q86UX7	Fermitin family homolog 3	FERMT3	75.953		X	30978300	6359640	13466300	9844360	231800000	150731000	151865000	222802000	229992000	252163000	200185000	246537000	22	23	25	26
Q8WUM4	Programmed cell death 6-interacting protein	PDCD6IP	96.023		X	6005770	1465590	5695150	4876320	330351000	132889000	178315000	244639000	202936000	1712580000	1560480000	713832000	20	18	20	20
P02787	Serotransferrin	TF	77.05		X	173996000	61465700	76389200	225941000	134206000	155439000	149066000	293609000	686268000	601122000	560288000	616133000	17	18	15	19
P07996	Thrombospondin-1	THBS1	129.385			189240000	499258000	87558600	42818800	223290000	109540000	85582900	107346000	485314000	793362000	433912000	622835000	25	22	22	24
P27708	Multifunctional protein CAD	CAD	242.985		X	27060900	3561800	25617900	5975500	69939600	110142000	38370300	69098000	46352000	15896700	69467900	73151800	21	18	23	24
P29144	Tripeptidyl-peptidase 2	TPP2	138.352		X	24091700	16949300	12997200	6957970	90389700	109545000	102078000	123114000	48712600	42236600	32876000	37610300	28	28	29	29
P35612	Beta-adducin	ADD2	80.856			27884200	34075400	26814800	15302200	530516000	427394000	260840000	408281000	608569000	607263000	611967000	764620000	23	22	25	25
Q13576	Ras GTPase-activating-like protein IQGAP2	IQGAP2	180.581			5049180	1584520	17034700	14918800	61019600	89562900	16619400	160291000	114440000	235512000	208158000	136074000	30	29	33	30
O14980	Exportin-1	XPO1	123.387			4255470	1512190	4603030	10768000	218384000	215113000	206540000	212187000	60104100	68011500	51364800	34896200	23	22	21	23
P04040	Catalase	CAT	59.757		X	56304600	60643100	61107200	57603100	1604980000	1295110000	1570060000	1034880000	178621000	208652000	165959000	162037000	14	13	14	13
P08133	Annexin A6	ANXA6	75.875			59155900	1468140	2000240	3418190	709027000	19079300	29391700	672513000	6825240	8802930	9426920	274691000	17	16	16	17
P08514	Integrin alpha-IIb	ITGA2B	113.378		X	42994100	8096380	24077200	23642300	71838300	79798600	78729500	81891300	80651200	94098600	99724600	93172600	17	18	18	18
P11021	Endoplasmic reticulum chaperone BiP	HSPA5	72.331			24484200	10415100	18445500	12594800	246215000	273516000	151314000	305652000	56671800	81161900	76158200	85007800	15	14	17	14
P11586	C-1-tetrahydrofolate synthase, cytoplasmic	MTHFD1	101.531		X	5093480	4838780	3604210	3407730	87765800	66952700	81863800	83006100	27918200	17116200	31779600	43992200	18	18	20	19
P12814	Alpha-actinin-1	ACTN1	103.062		X	482906000	4828480	6992790	12725700	234680000	482209000	151332000	436927000	374769000	442613000	335270000	359086000	18	21	19	22
P31939	Bifunctional purine biosynthesis protein ATIC	ATIC	64.616		X	11211500	19468000	1631880	1219300	197317000	213859000	212925000	142717000	9629070	12832100	7047780	8513670	15	15	15	17
P53396	ATP-citrate synthase	ACLY	120.838			10053100	4381570	6785610	10806700	261477000	218838000	298453000	188452000	55916800	51986800	63506700	51579900	24	21	23	20
P53618	Coatomer subunit beta	COPB1	107.143		X	6602100	3588590	1454170	2564920	38802900	6952170	2552570	6640620	10192000	10063200	11978900	9880500	19	19	21	18
Q7Z794	Keratin, type II cytoskeletal 1b	KRT77	61.902			8108420	2823880	10181400	4752120	3250670		2943210	34964500				74233800				12
Q93008	Probable ubiquitin carboxyl-terminal hydrolase FAF-X	USP9X	290.467		X	115461000	375318000	1578760000	471794000	112515000	81156100	186051000	206517000	122031000	148635000	137954000	118144000	24	20	22	23
Q9C0C9	(E3-independent) E2 ubiquitin-conjugating enzyme	UBE2O	141.296			6041850	1743760	3165150	2168460	121943000	47532600	45593800	187649000	185432000	52715500	91889900	144921000	29	30	29	30
Q9UIA9	Exportin-7	XPO7	123.908			29907800	5372950	11096700	23517600	170807000	148393000	137240000	143297000	61531100	37291600	28650800	42701100	21	21	20	20
P00915	Carbonic anhydrase 1	CA1	28.87			568718000	768748000	573044000	1017370000	7908580000	7847830000	10426700000	5476510000	4571920000	4344240000	4471550000	4194030000	16	16	16	15
P14735	Insulin-degrading enzyme	IDE	117.97			73689100	19672800	9047110	103163000	99330100	108346000	108406000	64799800	36291100	14438900	11283300	22619400	16	17	19	18
Q00013	55 kDa erythrocyte membrane protein	MPP1	52.295			47580600	69414700	36604900	34648600	376798000	477278000	467920000	528481000	312272000	449853000	305554000	325157000	16	15	15	16
Q13200	26S proteasome non-ATPase regulatory subunit 2	PSMD2	100.201			56193100	11286700	7779250	15047400	116368000	79798600	105151000	73401200	56738500	67892700	56462500	66459200	21	23	22	21
Q14697	Neutral alpha-glucosidase AB	GANAB	106.874		X	23020100	29664600	22803000	33081000	28003500	28210500	11924900	15546100	30582300	15748000	16583900	9180380	18	19	15	17
Q70J99	Protein unc-13 homolog D	UNC13D	123.284		X	4039350	3109290	1738980	1672030	48925600	25855600	11975400	18497800	18178400	22469400	13326900	24312000	18	20	20	20
Q86YZ3	Hornerin	HRNR	282.391			25628500	1079050	54258200	616306	1003310	681164	94731.4	784053	133900		5988190	5807890	3		12	6
Q9NTJ5	Phosphatidylinositol-3-phosphatase SAC1	SACM1L	66.968			6211380	1461830	3549290	4704610	23233700	27211100	25476000	26153300	20432000	28676000	24147400	44309300	16	16	17	16
O95347	Structural maintenance of chromosomes protein 2	SMC2	135.661			480722	157356000	171623000	674620	15900800	1072010000	942610000	1016480000	88164200	118753000	6696540	8941400	25	24	24	24
P00488	Coagulation factor XIII A chain	F13A1	83.268		X	22098400	4272590	14200600	13493200	154558000	104685000	95355900	136397000	127916000	130755000	190612000	136150000	15	14	15	15
P08670	Vimentin	VIM	53.652		X	467592000	4818420	744590000	1678290000	15847100	17256600	23863300	22917100	37234800	45070400	37673700	36440400	14	14	14	14
P19827	Inter-alpha-trypsin inhibitor heavy chain H1	ITIH1	101.39			22824200	15148900	17162600	21213600	96720600	134028000	158880000	89827500	65419000	80321300	68050000	89188500	16	13	14	13
P27824	Calnexin	CANX	67.57			56880600	8040790	30933600	8924410	726510000	647063000	198909000	84862000	13822000	32926800	30692400	33241500	12	13	14	12
P30041	Peroxiredoxin-6	PRDX6	25.034			107740000	79675700	79174300	76587200	678356000	656967000	648828000	473550000	426611000	588840000	413340000	439846000	14	15	14	14
P48506	Glutamate--cysteine ligase catalytic subunit	GCLC	72.768		X	122830000	191810000	175952000	175147000	203188000	378127000	296354000	310458000	138736000	211402000	165057000	194462000	18	18	18	18
P53621	Coatomer subunit alpha	COPA	138.349		X	6540790	3025740	4521170	5394800	37570200	19376300	17104900	85183400	176531000	21125900	60931700	256266000	22	19	21	22
P78371	T-complex protein 1 subunit beta	CCT2	57.488			26232300	58197300	34995000	38277700	175245000	178654000	159709000	142318000	38277800	49741500	43100400	43484300	15	14	15	15
P78527	DNA-dependent protein kinase catalytic subunit	PRKDC	469.099		X	4179520	1226000	3039560	3577370	104089000	31385700	24814400	42164700	15527300	62662300	84651200	58391200	36	37	38	40
Q13201	Multimerin-1	MMRN1	138.114			5948140	1088240	2495990	6655760	23616500	12235300	14860800	32290200	130527000	225494000	179810000	192526000	16	17	18	19
Q13464	Rho-associated protein kinase 1	ROCK1	158.178			502812000	201132000	1633380	330386000	35616000	25243400	54553300	86683400	98430500	160353000	119497000	55018400	28	27	29	30
Q13617	Cullin-2	CUL2	86.982			17964700	2534760	12707800	10915100	57410800	59273800	55800800	65824600	5698520	62971400	14213200	8013150	21	21	19	20
Q14203	Dynactin subunit 1	DCTN1	141.696		X	1305500	2763470	2179130	1666670	1079390000	746906000	1400360000	62222800	559841000	384316000	291956000	360896000	23	21	22	21
Q16891	MICOS complex subunit MIC60	IMMT	83.679			6854390	317468	27531800	41430700	17045000	14063300	9485410	18618300	6095090	21029200	13061000	9918130	20	20	19	22
Q562E7	WD repeat-containing protein 81	WDR81	211.7		X	352828	640682	376479	785678	33367500	21023600	25073600	27885500	23523600	27474500	27618700	26036900	24	26	24	25
Q6ZNJ1	Neurobeachin-like protein 2	NBEAL2	302.521		X	1545820	2196760	2738350	2152640	20580500	21747700	8511460	10891800	13979600	33161700	23937900	38704600	22	21	26	25
Q93084	Sarcoplasmic/endoplasmic reticulum calcium ATPase 3	ATP2A3	109.257			18646500	6957800	13540600	9458240	45701900	9913740	12207200	63787700	43448200	57214500	98760000	68149500	13	15	16	14
Q9NYU2	UDP-glucose:glycoprotein glucosyltransferase 1	UGGT1	177.192			38755700	8218000	16825800	39198400	20900500	26742800	15192900	23646400	101402000	36513900	43814500	48782900	16	15	18	15
Q9UPU5	Ubiquitin carboxyl-terminal hydrolase 24	USP24	294.369			1730280	2377390	1006720	2309730	22315700	33142000	22352300	116409000	97560300	87199300	77081200	268738000	34	27	34	33
Q9Y2Q0	Phospholipid-transporting ATPase IA	ATP8A1	131.369			14831900	44819900	31745900	4508990	20416000	19302700	21480200	20108400	73063300	29167900	17080800	12490500	19	16	22	21
A2RRP1	NBAS subunit of NRZ tethering complex	NBAS	268.575		X	4441390	1244490	876716	3141500	334488000	321233000	208413000	223760000	113802000	146682000	110309000	148058000	26	23	28	25
P07237	Protein disulfide-isomerase	P4HB	57.118		X	2445920	2427420	2765220	3307040	6496150	9086520	4726570	9911360	8053040	15348600	9975990	16155400	12	12	15	15
P08603	Complement factor H	CFH	139.097		X	13857700	11128400	10594000	27128500	114384000	147125000	124924000	91746800	414251000	364312000	274436000	407828000	14	16	15	15
P11413	Glucose-6-phosphate 1-dehydrogenase	G6PD	59.259		X	4346900	2020680	1376190	2235920	89411500	77645200	89960200	102776000	35790000	69740200	73156400	38942900	13	13	14	14
P26038	Moesin	MSN	67.82		X	10178400	3917750	6509170	6473060	129042000	117382000	126997000	115563000	345418000	483315000	335674000	435673000	16	16	15	15
P50570	Dynamin-2	DNM2	98.067		X	4640540	2134690	8747920	1717280	47540300	52678100	64022600	42216000	35182300	62945700	36014700	33295500	16	14	16	15
Q04637	Eukaryotic translation initiation factor 4 gamma 1	EIF4G1	175.493		X	38417100	626240	188231	805029	40248100	16252300	23150700	88339800	27588400	44061000	33701800	42752900	27	28	29	29
Q13228	Methanethiol oxidase	SELENBP1	52.39		X	23067300	31376200	13500800	15316500	280015000	320170000	276201000	274244000	64569800	85770600	73208500	71983600	15	16	16	17
Q14974	Importin subunit beta-1	KPNB1	97.172			4063630	5531360	4383090	5062140	139698000	128727000	160683000	148853000	26381200	33334500	38100100	45803400	13	14	13	13
Q15833	Syntaxin-binding protein 2	STXBP2	66.453		X	8895540	6712210	12860900	7010370	36720100	33713900	25272900	60813400	37344000	22609100	31751900	16168800	18	17	16	18
Q5JSH3	WD repeat-containing protein 44	WDR44	101.369			5660520	3621380	5467520	4781670	70373600	42263400	50048600	38973700	43209900	91970400	49849400	77753500	30	29	28	28
Q5XPI4	E3 ubiquitin-protein ligase RNF123	RNF123	148.518			8170870	3440840	5756470	10136300	167117000	144304000	150706000	143655000	37413600	34496300	33386400	36663400	14	16	15	14
Q8N3D4	EH domain-binding protein 1-like protein 1	EHBP1L1	161.858			878497	1203200	1175850	711276	15302000	16610200	10966400	13164200	10256400	18452100	20700200	12508100	25	25	23	24
Q93009	Ubiquitin carboxyl-terminal hydrolase 7	USP7	128.303		X	2226300	1144000	1083600	1325870	13011200	12731900	20091200	15633400	9712350	12092600	9714820	22950300	21	19	23	23
Q9NZ08	Endoplasmic reticulum aminopeptidase 1	ERAP1	107.238			3089370	538231	1164870	5358790	20895600	8448900	7387990	7854410	6768010	7462080	8808300	11497700	15	17	18	15
Q9UKV8	Protein argonaute-2	AGO2	97.209		X	181934000	8697520	11255000	14802300	63096800	95749600	103595000	56610400	532318000	364234000	494647000	643366000	21	19	19	20
Q9Y230	RuvB-like 2	RUVBL2	51.156			9774050	8586120	10289900	10336800	87628800	79223100	107687000	56471500	12614600	44866100	24449500	33828400	16	16	15	15
A0FGR8	Extended synaptotagmin-2	ESYT2	102.358			1802460	22019.1	136274	1073160	7208560	7615270	7547530	6380390	2908480	1656950	12616900	2962620	13	11	13	13
O43149	Zinc finger ZZ-type and EF-hand domain-containing protein 1	ZZEF1	331.083			1998160	1360400	1299730	2127120	47965000	29352800	24371700	24689300	14926900	10441700	11590000	11709800	30	27	29	31
O43242	26S proteasome non-ATPase regulatory subunit 3	PSMD3	60.978			5270240	12375700	7620720	5949000	113224000	94717900	100061000	89547200	30531900	27909100	18002200	27891300	18	18	15	17
O60313	Dynamin-like 120 kDa protein, mitochondrial	OPA1	111.631		X	1564830	1035930	774445	476854	5850330	6823690	11669000	9956550	3314170	6964210	15131300	9465970	21	19	19	21
P00491	Purine nucleoside phosphorylase	PNP	32.118		X	20668200	22561100	25543200	28736300	147040000	151305000	282752000	128386000	37979300	23736600	34153800	49408300	10	10	11	11
P00751	Complement factor B	CFB	85.534		X	17391600	31736000	16873900	19280000	107407000	119319000	109679000	60907100	116766000	189081000	121876000	136869000	15	15	14	15
P10909	Clusterin	CLU	52.494			104153000	47158300	58066300	63780200	194551000	262060000	205033000	175454000	325741000	364121000	315147000	293534000	12	12	12	12
P13639	Elongation factor 2	EEF2	95.342		X	15431400	5665500	5018890	10863600	46683800	45491200	42683200	21855800	11779000	22956900	147847000	7565300	18	18	18	17
P17858	ATP-dependent 6-phosphofructokinase, liver type	PFKL	85.018		X	207380000	13226800	6089040	184728000	193474000	203010000	263973000	173122000	617262000	95392700	382309000	708252000	14	13	14	14
P17987	T-complex protein 1 subunit alpha	TCP1	60.343			3815850	2846470	4339780	2791500	107722000	115276000	148614000	103031000	110772000	123128000	128198000	108359000	13	12	12	13
P19367	Hexokinase-1	HK1	102.489		X	12366100	11124800	14357500	14392700	69917300	47826400	109704000	57700700	25310400	36033700	26569100	41707800	11	12	12	12
P22314	Ubiquitin-like modifier-activating enzyme 1	UBA1	117.849		X	62949300	5133080	123540000	5710450	248588000	142271000	246927000	179080000	32871600	42895500	17942200	34807900	16	17	16	16
P23526	Adenosylhomocysteinase	AHCY	47.715	X	X	6425210	18680700	7792730	13959000	110045000	127158000	119058000	71469900	41774100	48334200	40891900	39748800	12	12	13	11
P23634	Plasma membrane calcium-transporting ATPase 4	ATP2B4	137.923			10350700	13059700	23635400	25210500	23629100	23610400	58272800	40353800	12806600	22628600	31072800	27713500	10	9	9	9
P30101	Protein disulfide-isomerase A3	PDIA3	56.783			10630600	6335180	7882330	16647900	60379200	58359500	62625600	48336400	61349000	37700900	35832500	46796200	17	17	16	17
P30740	Leukocyte elastase inhibitor	SERPINB1	42.741			2719650	3732120	2862690	1920780	34906500	20712400	26545700	24570200	21351000	25765000	27393800	27641100	11	11	12	12
P31948	Stress-induced-phosphoprotein 1	STIP1	62.639			20956900	24509800	17659300	21055100	78548600	88986700	31779700	52864100	103969000	146676000	108360000	128169000	18	19	19	18
P33527	Multidrug resistance-associated protein 1	ABCC1	171.593		X	5871180	4050170	2595210	5419920	158912000	193560000	272974000	103673000	32638800	111286000	115256000	84873800	17	16	16	14
P34932	Heat shock 70 kDa protein 4	HSPA4	94.333			8784100	3461200	8966520	4262650	78615700	90595800	113615000	61710700	22243400	36820600	24659500	30116100	13	11	12	14
P54577	Tyrosine--tRNA ligase, cytoplasmic	YARS1	59.144		X	1645820	299825	1279920	1378280	25083000	20351200	27336800	14383000	20943400	28743700	28075600	28603800	18	19	19	18
P55786	Puromycin-sensitive aminopeptidase	NPEPPS	103.277			1333340	629512	1591140	2477940	84385500	47703000	56562000	51787100	19510000	26526600	12635100	17982300	16	16	17	16
Q04656	Copper-transporting ATPase 1	ATP7A	163.376		X	8730830	2134730	8591880	2924610	294242000	339598000	187416000	44514000	265237000	201782000	253718000	263478000	13	15	15	13
Q08211	ATP-dependent RNA helicase A	DHX9	140.961			3026870	6681420	1914670	4472830	24874500	31586100	22359500	21604200	67580300	63359900	55162600	65421500	24	24	26	25
Q13423	NAD(P) transhydrogenase, mitochondrial	NNT	113.895		X	3786770	971995	1167610	1365720	54941900	66321300	68346400	7663680	20693600	28401200	32040100	17890200	13	13	14	14
Q13586	Stromal interaction molecule 1	STIM1	77.423		X	7117220	2814230	4090900	6328330	5879840	4091260	3662170	26092800	31066400	45708800	48754100	274992000	18	17	17	16
Q13618	Cullin-3	CUL3	88.931		X	17834600	22870700	19847100	21807300	124112000	79184900	115460000	75679800	17032800	17128600	14290400	28944100	19	19	17	16
Q14643	Inositol 1,4,5-trisphosphate receptor type 1	ITPR1	313.933		X	3306170	12031.6	56109.7	857387	32010200	28493100	108508000	172561000	37138900	45751600	11809100	48874200	21	22	20	22
Q14644	Ras GTPase-activating protein 3	RASA3	95.7			1861930	1450030	1787190	1665340	17428800	28526400	15342900	70655700	22861200	30961300	33035100	34974200	22	19	22	23
Q7L576	Cytoplasmic FMR1-interacting protein 1	CYFIP1	145.185			3390950	8226820	2050090	3967860	57093000	49311700	5799580	91233100	32817800	160385000	31954400	33563300	14	13	14	13
Q8N1N4	Keratin, type II cytoskeletal 78	KRT78	56.868			14968500	2327410	372917000	17786800	36123200	26104200	48934600	862364				202264000				4
Q99460	26S proteasome non-ATPase regulatory subunit 1	PSMD1	105.837			3227550	1980130	1236390	1428040	40520700	51751700	60546200	35518300	32310300	49691500	11054100	38840500	16	17	17	17
Q9BSJ8	Extended synaptotagmin-1	ESYT1	122.857			4931280	3168820	1534090	3328860	17384000	7225830	17637700	15883700	11478900	23450100	6643350	21019600	13	13	14	14
Q9Y4E8	Ubiquitin carboxyl-terminal hydrolase 15	USP15	112.422			2610310	5403820	4568790	1392180	32351800	37455000	41583100	42251400	13074200	20386300	23530100	20177900	15	16	16	15
Q9Y613	FH1/FH2 domain-containing protein 1	FHOD1	126.554			23229500	117281	17953600	17944900	34543500	18226100	32080300	20148100	18859600	15395500	14711100	16358200	22	21	22	23
O00231	26S proteasome non-ATPase regulatory subunit 11	PSMD11	47.464			733063	2095590	1097840	1457760	85937800	94164300	123614000	83713300	60933000	44580300	95790300	74636300	13	12	15	12
O15067	Phosphoribosylformylglycinamidine synthase	PFAS	144.738			28095200	134407000	8915280	19422600	418753000	120580000	488033000	47613800	4107800	5798280	5152170	5913280	10	11	9	10
P00558	Phosphoglycerate kinase 1	PGK1	44.616		X	45401300	19596000	38858200	45126200	626622000	818208000	767021000	623837000	219282000	308732000	252225000	309393000	11	11	11	11
P00918	Carbonic anhydrase 2	CA2	29.243		X	113740000	147287000	153169000	197916000	2139110000	1737720000	2104020000	1224160000	1330450000	2244370000	1632070000	1902910000	9	14	12	10
P02786	Transferrin receptor protein 1	TFRC	84.872		X	3159720	2571950	2964900	3740310	2467940	31327100	19441600	15943300	4912460	24216700	8097700	19142800	11	12	13	11
P11678	Eosinophil peroxidase	EPX	81.042		X	88898300	244772	93495700	142372000	7375320	1045480000	6203530	597362000	9509670	15928300	14044100	14157800	11	12	12	12
P12111	Collagen alpha-3(VI) chain	COL6A3	343.671		X	985235000	489235	3809440	3408280	39847200	36058200	12259200	3214630000	1843590000	367570000	315229000	3805280000	30	28	33	34
P13647	Keratin, type II cytoskeletal 5	KRT5	62.378		X	123732000	25913400	106614000	69287000	37482300	63887600	26002900	24520500	12098200	25390800	15205000	32283500	10	5	10	10
P16284	Platelet endothelial cell adhesion molecule	PECAM1	82.524			3499170	186496	1856970	5133860	5664370	8122430	10265000	7187510	7885000	53490600	81926000	85600000	11	12	13	12
P19823	Inter-alpha-trypsin inhibitor heavy chain H2	ITIH2	106.465			27228800	17360600	16000300	22829700	220455000	280330000	235997000	152593000	101789000	90788700	65406000	92115400	14	13	12	14
P29622	Kallistatin	SERPINA4	48.543			10291900	11348300	7049020	6657270	45622300	56469800	44049800	46490200	30911700	40575200	35795500	30453500	14	14	15	14
P30613	Pyruvate kinase PKLR	PKLR	61.83		X	3906250	13189000	13306000	8631350	144668000	113423000	121436000	88337100	33778200	23781200	15274500	44199600	12	12	11	13
P42858	Huntingtin	HTT	347.607		X	4841400	451835	492881	521318	24375400	35553600	96249300	197083000	41708300	57558300	38194800	40403100	32	35	33	34
P49368	T-complex protein 1 subunit gamma	CCT3	60.533			25640400	5233060	10552300	15088100	403786000	313798000	516244000	229442000	26372300	105302000	41716700	59223100	14	13	14	14
P50416	Carnitine O-palmitoyltransferase 1, liver isoform	CPT1A	88.367	X	X	15633800	380613	1449390	1164600	5305860	2322690	7189850	6847820	11497000	4891910	8069120	8365910	12	10	12	13
Q02413	Desmoglein-1	DSG1	113.749		X	51629400	36369600	50341900	91810200	103468	97506.2	320705	285172			333398	2727340			7	4
Q12913	Receptor-type tyrosine-protein phosphatase eta	PTPRJ	145.944		X	74655400	1500350	87443600	81649900	36221100	42941500	46061400	36688900	19344600	84277600	31879200	42431000	14	14	13	14
Q13045	Protein flightless-1 homolog	FLII	144.753		X	3311260	41778.4	1698470	1895910	27337300	398277000	404336000	201015000	428905000	671795000	25681400	600818000	21	21	22	22
Q14571	Inositol 1,4,5-trisphosphate receptor type 2	ITPR2	308.07		X	1970000	1704380	754730	1173640	4571870	5866220	15834300	8297590	11757100	17416600	15746300	23565000	28	29	33	33
Q8IY17	Patatin-like phospholipase domain-containing protein 6	PNPLA6	150.958		X	1506460	1216120	1103080	2579240	9366540	8929440	14413900	8733190	5057160	6552340	8722390	6652810	17	14	15	15
Q9NSB2	Keratin, type II cuticular Hb4	KRT84	64.843			29916100		4208440	1010570
Q9Y265	RuvB-like 1	RUVBL1	50.226			4826100	2873230	1137530	566981	12072400	28802800	16091300	13203600	8305160	9744660	13017100	10885500	13	13	14	13
O00410	Importin-5	IPO5	123.633			5143650	2760070	1891360	2444300	78835400	58649000	64231000	58007200	23179100	160884000	15446400	29761700	14	15	14	13
O60763	General vesicular transport factor p115	USO1	107.895			1867280	33142100	1736360	3052550	67124600	104240000	61565500	74582900	286287000	197350000	175361000	127032000	14	14	16	16
O76074	cGMP-specific 3',5'-cyclic phosphodiesterase	PDE5A	99.986			2454170	3614340	6610390	1138420	14151300	5304010	2507300	10826300	18859000	17097500	10320300	16858800	18	18	19	20
P01008	Antithrombin-III	SERPINC1	52.604		X	14209300	10313400	10740200	16394000	146099000	213818000	167213000	131517000	611451000	719292000	513551000	764363000	19	16	17	16
P01042	Kininogen-1	KNG1	71.959		X	41873800	20722600	18246600	28878200	105842000	143716000	138397000	90275000	3022540000	5196720000	2896610000	3661740000	12	12	12	12
P02649	Apolipoprotein E	APOE	36.153		X	57795300	46157700	59640200	52616400	44352600	38120600	14802200	46344700	315842000	248630000	872631000	419966000	9	11	11	11
P05556	Integrin beta-1	ITGB1	88.417			6387560	6854430	2430400	2677240	104391000	76370700	98959300	73135600	46008200	76482700	65250400	48444400	9	10	10	10
P06396	Gelsolin	GSN	85.699		X	32235700	14511800	15405700	53679800	118963000	221455000	83602900	148487000	217106000	339035000	251550000	303705000	14	13	13	14
P07195	L-lactate dehydrogenase B chain	LDHB	36.639		X	37543800	22168600	25778300	16787100	326597000	304884000	259661000	176100000	57889500	49749000	41066600	40252800	7	6	6	8
P08237	ATP-dependent 6-phosphofructokinase, muscle type	PFKM	85.184		X	1377710	2953670	993986	1831260	126157000	94845500	66642500	43613700	65801400	93052400	55822700	63574900	15	15	14	15
P08519	Apolipoprotein(a)	LPA	226.55		X	13051600	9595160	15192800	15126400	44090800	40870200	41783300	55482900	117217000	213926000	80740000	148281000	13	14	13	13
P08779	Keratin, type I cytoskeletal 16	KRT16	51.266		X	63027400	68271800	229771000	115142000	103617000	32358.4	101381000	101499000	75804300	29265.5	60299700	62443200	6	1	8	8
P13796	Plastin-2	LCP1	70.291			2142490	3499130	2648990	2790790	14244800	22985700	25077000	16352100	21380200	14189400	12549700	19112300	12	11	10	14
P14543	Nidogen-1	NID1	136.379			11751500	556599	1566020	8561940	12939000	5874040	3163600	8240080	27414700	12812800	38544000	7071610	17	17	18	17
P14923	Junction plakoglobin	JUP	81.745		X	1299000	1528420	9202820	26736600	7101430		10481000	3076810	73635.5		70333.7	15183600	2		3	4
P23276	Kell blood group glycoprotein	KEL	82.827		X	4341160	1883900	3721530	6470930	24946400	23631800	29782500	20894200	14620700	29404000	15487800	10389500	12	13	12	11
P35611	Alpha-adducin	ADD1	80.956		X	20453600	4302620	5180030	11415400	348985000	272409000	305897000	219206000	449933000	419999000	516018000	672400000	16	17	17	17
P62258	14-3-3 protein epsilon	YWHAE	29.172			19991000	14843200	12958500	13541400	198855000	158778000	196595000	175144000	97564700	164482000	134268000	126426000	10	10	10	10
Q06033	Inter-alpha-trypsin inhibitor heavy chain H3	ITIH3	99.849			53638500	25396100	40626500	45287600	233454000	245234000	134244000	513054000	397370000	256894000	550372000	538800000	12	10	12	12
Q13813	Spectrin alpha chain, non-erythrocytic 1	SPTAN1	284.544		X	2029200	1098350	1499940	2039460	6773860	7977300	3516410	8705530	539852000	673669000	41957800	124995000	72	68	73	72
Q7KZF4	Staphylococcal nuclease domain-containing protein 1	SND1	101.999			39595100	38713300	32107500	33785100	113499000	84354600	79906600	94334600	164223000	255939000	185967000	229655000	14	17	16	17
Q86UP2	Kinectin	KTN1	156.279			13679600	15599.9	10482400	930014	10172000	40507		5403350	30397500	24626700	19115400	24977400	33	29	28	31
Q96G03	Phosphopentomutase	PGM2	68.283			10502700	3545160	4037910	7869140	53284900	54597700	62424500	41197300	8043750	13382400	10864800	9070240	14	12	13	14
Q9H2M9	Rab3 GTPase-activating protein non-catalytic subunit	RAB3GAP2	155.984		X	2495910	620632	5956330000	2261210	6566920000	11716700000	14220400000	8380530000	6752540	13204600	6118600	7552580	15	13	14	14
Q9H4A3	Serine/threonine-protein kinase WNK1	WNK1	250.797		X	18056900	3435780	5638480	5953920	18096500	14327000	16243000	14934900	113741000	54461300	23315200	19131800	17	18	18	18
Q9NP58	ATP-binding cassette sub-family B member 6	ABCB6	93.885		X	4871460	3159060	3047250	3191880	31689300	24725800	25426400	26401100	24030300	19021800	15456800	16344600	13	14	14	13
Q9NRY5	Protein FAM114A2	FAM114A2	55.467			1372490	450977	1142120	13740000	8108680	18920600	4619680	13899900	6988140	8977610	6410560	12234300	14	13	16	15
Q9NTJ3	Structural maintenance of chromosomes protein 4	SMC4	147.183			4576590	1347000	2452530	1028580	10414100	9198960	33079300	27328400	35552100	54809900	90619700	120286000	22	21	27	23
Q9Y4L1	Hypoxia up-regulated protein 1	HYOU1	111.34		X	9171320	750285	1204040	1053950	15496600	17130500	15787100	9793380	9170700	8039590	6087550	4983240	13	15	16	15
O75083	WD repeat-containing protein 1	WDR1	66.194		X	12693600	3960050	6243000	8342280	72416200	92515100	91018400	58734600	84715900	51593700	50190500	41380400	12	12	12	12
O75342	Arachidonate 12-lipoxygenase, 12R-type	ALOX12B	80.357		X	5546720	1131420	7624480	3986800							4078110	251057			1	1
O95352	Ubiquitin-like modifier-activating enzyme ATG7	ATG7	77.96		X	1321700	337448	1938310	1540270	21076600	23178600	16320800	34492700	6467400	12480700	3173540	4494780	10	11	12	11
O95782	AP-2 complex subunit alpha-1	AP2A1	107.547			7093500	2953070	2762000	4524560	93322000	92531300	83462200	63733000	50404900	71147900	54357800	55320800	16	17	16	17
P00338	L-lactate dehydrogenase A chain	LDHA	36.688		X	14359300	12235400	12124300	11876000	88707700	73763200	89498000	89487900	49055800	45534500	25954100	28821400	9	10	9	10
P01011	Alpha-1-antichymotrypsin	SERPINA3	47.65		X	24555100	32732300	17680400	25671400	50129300	61387100	52655700	50321500	23070600	67840100	53050300	75003900	7	11	10	10
P02788	Lactotransferrin	LTF	78.183			2912610	5730620	4196790	5139690	60778200	34780100	24287200	55328600	263375000	465359000	267878000	296626000	16	17	20	16
P04083	Annexin A1	ANXA1	38.714			3136830	10413000	6120400	3752690	44196700	34226000	33835600	25759700	12318500	25304300	10057600	36269200	8	8	8	8
P04196	Histidine-rich glycoprotein	HRG	59.578		X	22239300	2748110	6539300	22799500	171822000	188385000	196488000	175294000	776239000	940890000	638707000	955668000	13	13	12	12
P04843	Dolichyl-diphosphooligosaccharide--protein glycosyltransferase subunit 1	RPN1	68.57			6166290	909253	1038510	1110320	58835700	62346100	43373300	82453800	66672100	37678500	56171500	79576300	14	14	14	13
P06576	ATP synthase subunit beta, mitochondrial	ATP5F1B	56.559		X	14358300	24608400	31718800	26366400	689206000	774999000	1042010000	417005000	308426000	808136000	255978000	432551000	12	12	11	13
P06681	Complement C2	C2	83.269		X	7981510	18460200	2646510	7599280	35171900	62852300	20257100	101473000	159641000	122302000	22909000	199268000	10	11	11	11
P07225	Vitamin K-dependent protein S	PROS1	75.123		X	10005600	6147830	6140940	5468340	26366300	42659500	30536400	21868900	64969400	74134500	82180500	88721800	10	10	10	10
P07900	Heat shock protein HSP 90-alpha	HSP90AA1	84.662			9577160	7961450	9116590	17154000	115455000	133935000	153150000	116112000	62074400	71419800	65402900	79628800	7	7	7	8
P09543	2',3'-cyclic-nucleotide 3'-phosphodiesterase	CNP	47.58		X	3001220	1767440	716773	1910560	22266200	17667700	19244300	12081500	51893300	121974000	63503100	66507200	9	9	9	10
P09960	Leukotriene A-4 hydrolase	LTA4H	69.285			2124350	1833680	1394410	1433820	46969500	54886900	62482900	51364400	11538000	30824800	22880600	11370800	11	10	11	11
P14618	Pyruvate kinase PKM	PKM	57.938			9409800	9788230	10247700	11556200	63977700	26369700	39536400	60853000	18841500	26553400	29414200	27929800	12	12	12	12
P14625	Endoplasmin	HSP90B1	92.472			9940290	19705900	9515480	47107600	22966600	24402700	89060700	25955800	38127200	88900100	93658100	117139000	13	12	13	13
P17980	26S proteasome regulatory subunit 6A	PSMC3	49.204		X	24744900	12930200	63167100	22110700	87978100	84543700	105752000	86129000	17010400	39156300	23906300	17071900	12	13	12	13
P21980	Protein-glutamine gamma-glutamyltransferase 2	TGM2	77.328			5603240	7468130	7616440	13592400	279578000	254927000	231678000	298290000	533304000	494816000	565818000	499934000	14	15	16	14
P22735	Protein-glutamine gamma-glutamyltransferase K	TGM1	89.786		X	1840980	622476	2973440	2023060	32416400							7975040				4
P25705	ATP synthase subunit alpha, mitochondrial	ATP5F1A	59.75		X	4116250	1854960	1377990	3543250	30797600	15601800	15902500	29251600	39597300	49567800	60247100	53206300	12	11	12	12
P31944	Caspase-14	CASP14	27.681		X	3023310	1891520	5039670	2141610	1838120		4578740	2426690		336614	19327.7	4489840		3	1	6
P42345	Serine/threonine-protein kinase mTOR	MTOR	288.896		X	6518170	20895.9	27305.2	2290360	56893700	66524700	11028300	12218600	84805500	121218000	92920900	11861600	44	42	48	42
P42704	Leucine-rich PPR motif-containing protein, mitochondrial	LRPPRC	157.907		X	26044500	174905	13810.2	1582160	1438560000	4017070	475611000	10162900	10427600	15011600	11410300	6169600	22	24	24	20
P47897	Glutamine--tRNA ligase	QARS1	87.799		X	3275720	276191	578950	2743720	4983080	6371030	23960500	6961800	29014900	6761050	4980210	4194840	19	19	18	18
P48735	Isocitrate dehydrogenase [NADP], mitochondrial	IDH2	50.911		X	45697100	22756000	23527600	11410700	32033000	13917900	17277600	27297800	61207200	53011200	58094100	73120400	11	11	11	11
P50395	Rab GDP dissociation inhibitor beta	GDI2	50.666			16102300	12089500	13466000	15067400	349785000	296402000	329821000	193470000	68959100	90056900	79393000	90668800	11	11	13	10
P55060	Exportin-2	CSE1L	110.419			1689120	1907150	688924	3856110	32235800	24226700	31677700	30896500	24254800	18082200	18981800	16843500	18	19	19	19
P69905	Hemoglobin subunit alpha	HBA2	15.257		X	56511300000	75377200000	64899200000	71084900000	93416300000	95198000000	105252000000	87314600000	52961200000	60261800000	52958900000	49938900000	9	9	10	9
Q08188	Protein-glutamine gamma-glutamyltransferase E	TGM3	76.631		X	7188160	16847000	14006300	6013810	2985630	35239.2	104410	27601.2			3257520	3251890			1	5
Q15008	26S proteasome non-ATPase regulatory subunit 6	PSMD6	45.533			17983100	39184100	15528800	2413670	76993900	68069900	59467800	80263900	26911100	35374400	26705900	19061600	10	12	10	12
Q27J81	Inverted formin-2	INF2	135.625		X	7669470	1188850	2532130	3939410	34663300	30236200	29923300	7750630	19141700	34052600	21670400	23691300	15	14	16	17
Q5VYK3	Proteasome adapter and scaffold protein ECM29	ECPAS	204.294			3891740	5218510	6820800	3763330	49320600	72741600	113751000	45896500	7781740	105600000	21185900	9749900	28	27	25	30
Q63HN8	E3 ubiquitin-protein ligase RNF213	RNF213	591.42		X	1560920		1141800	5559710	23749200	11091600	15932100	40747400	12345300	17022400	29593200	19878200	57	58	59	54
Q6KB66	Keratin, type II cytoskeletal 80	KRT80	50.526			11887500	872772	9373490	6531280	5148620			1161490				32116500				7
Q6P1M0	Long-chain fatty acid transport protein 4	SLC27A4	72.067		X	3016380	3014830	2647800	3276970	9364630	3986420	2669170	3590590	7224940	14262000	16352200	15198500	12	12	14	12
Q6PCE3	Glucose 1,6-bisphosphate synthase	PGM2L1	70.441		X	6451850	13376600	13328600	13246100	76965900	75586600	94461500	71429700	20965500	18281000	16727200	24827700	17	16	16	16
Q8N766	ER membrane protein complex subunit 1	EMC1	111.761		X	38247700	46096.8	55307.8	16123500	3771420	2045310	1476180	3390530	2545570	11572600	4631040	3827970	12	12	13	13
Q96P70	Importin-9	IPO9	115.964			4193450	1654690	912783	5155860	51525600	62403200	67143200	53214600	20480800	38176300	23862300	23973100	13	13	14	15
Q9H4M9	EH domain-containing protein 1	EHD1	60.627			6706050	14817500	1009980	8045740	53608500	48696200	82881400	56197300	25919900	27397900	26130800	32321900	11	11	11	11
Q9HD20	Endoplasmic reticulum transmembrane helix translocase	ATP13A1	132.957			2833570	28949.7	26293.2	1170180	3288500	505983	10597300	4358080	16327200	3621790	2899520	2987350	13	12	11	11
Q9HDC9	Adipocyte plasma membrane-associated protein	APMAP	46.48			3953330	476175	1279380	3832110	8483790	10306600	12186500	3796260	2710290	8452620	6305500	2419810	7	8	8	8
Q9UKU0	Long-chain-fatty-acid--CoA ligase 6	ACSL6	77.753		X	5719310	1659900	1965900	2252090	15904300	11039400	12249200	11513900	9406430	9799590	2847410	15339700	10	11	9	10
Q9Y2A7	Nck-associated protein 1	NCKAP1	128.79			3115360		27640.8	917690	7282780	9519270	10378000	12262500	23567800	62316600	4178810	82811300	20	21	19	21
Q9Y315	Deoxyribose-phosphate aldolase	DERA	35.231			2629260	2731120	6158490	2502350	94457700	106925000	132831000	93407800	52650300	63787000	90639200	58976800	15	14	14	14
O00159	Unconventional myosin-Ic	MYO1C	121.682			756645	12289.8	25099	787995	9617050	3651590	603300	4071180	13477700	15135400	43852900	21556600	19	16	21	20
O00429	Dynamin-1-like protein	DNM1L	81.877		X	5882620	5384470	6865490	12926300	26885500	23625300	7356540	20675500	14998800	9199240	15510700	10164500	15	14	14	16
O14523	Phospholipid transfer protein C2CD2L	C2CD2L	76.182			11521800	110777	84018.4	1829430	4674320	3784320	4331300	2757870	7313070	8148310	9371620	9217630	7	5	8	8
O15144	Actin-related protein 2/3 complex subunit 2	ARPC2	34.332			3261360	2546330	1227860	2358220	24826000	17368400	16044600	22949300	15577400	97214000	192608000	163925000	10	10	10	10
O15484	Calpain-5	CAPN5	73.171		X	13555900	1404060	2883460	3135930	8385240	8905620	4887320	24506600	8943940	8080250	9777350	4946830	9	8	10	10
O60749	Sorting nexin-2	SNX2	58.471			26404500	3309590	24621600	8401210	76958400	77433500	113522000	15175800	3962920	6150880	8850660	3870950	11	11	12	11
O94874	E3 UFM1-protein ligase 1	UFL1	89.597			1213300	7633.69	2571050	266882	6735360	280655	2561460	4324000	8792320	13050900	8250470	9704560	17	17	18	18
P02774	Vitamin D-binding protein	GC	52.918			28269600	25963600	26251900	29763100	19156900	29104900	41234100	16989300	86480600	84341200	78182500	97300500	9	9	9	10
P02790	Hemopexin	HPX	51.678			50751000	25486700	47065100	52838900	292607000	312176000	338657000	446498000	1690700000	2942140000	2230630000	2152690000	11	11	12	12
P05106	Integrin beta-3	ITGB3	87.058		X	52648900	10186100	22080400	30407500	174649000	10571200	148744000	70636900	59183000	61140900	82543200	62534400	9	9	9	9
P07451	Carbonic anhydrase 3	CA3	29.558			9165530	9301840	13063100	13946600	187656000	238528000	292405000	175760000	90332700	88461700	68150500	72055300	9	9	9	9
P07738	Bisphosphoglycerate mutase	BPGM	30.005		X	45645900	52899500	45294300	43111500	442077000	613482000	684845000	458953000	129090000	248280000	198323000	244031000	8	8	7	8
P08575	Receptor-type tyrosine-protein phosphatase C	PTPRC	147.488	X	X	3230110	2852080	2547000	2964900	30518000	19773100	22329700	9150470	4460700	9493970	3418960	10430100	14	16	13	14
P11142	Heat shock cognate 71 kDa protein	HSPA8	70.899			25186700	16227400	16902700	30143700	334788000	261053000	393049000	220163000	61583400	65991700	57296300	42578700	8	8	8	8
P16885	1-phosphatidylinositol 4,5-bisphosphate phosphodiesterase gamma-2	PLCG2	147.873		X	3435260	13903.3	19985.6	1683730	272455000	307476000	162497000	100558000	21832300	32922800	28589900	22644600	20	20	23	23
P18054	Polyunsaturated fatty acid lipoxygenase ALOX12	ALOX12	75.694			6977090	2243030	2456130	5557660	8157920	4953540	4306250	7093100	44009900	26210900	35787100	47766700	13	11	14	13
P20073	Annexin A7	ANXA7	52.739			66923700	13922100	42283000	113449000	159934000	151702000	156772000	229772000	33789200	51287600	29857200	19387500	9	9	9	9
P20700	Lamin-B1	LMNB1	66.409		X	2778980	5520980	8144170	4554500	18077500	5846210	5537390	4367320	20006000	15947700	12881700	15413200	19	18	19	17
P22234	Bifunctional phosphoribosylaminoimidazole carboxylase/phosphoribosylaminoimidazole succinocarboxamide synthetase	PAICS	47.077		X	3967810	4373010	4501020	4382040	107392000	90018100	99626300	69635200	11716100	31801100	13856100	15696700	9	9	9	9
P22626	Heterogeneous nuclear ribonucleoproteins A2/B1	HNRNPA2B1	37.428		X	5657430	2330790	948104	4953160	11648800	2955860	7095610	6556840	27626900	55198300	54059100	42443600	10	10	10	10
P35232	Prohibitin 1	PHB1	29.801		X	3246890	8440910	7813400	7658840	9836080	4528070	5275760	10551200	14143900	23903200	20648000	23124800	9	9	8	9
P35606	Coatomer subunit beta'	COPB2	102.488		X	1446700	1874240	917396	1581700	13121400	4642600	4038930	8327900	8200040	21020400	14822500	15373300	14	13	13	14
P35998	26S proteasome regulatory subunit 7	PSMC2	48.634			1990830	5090240	2083390	1620490	106891000	121658000	153375000	92940400	15418600	43946000	35046900	27717700	13	12	14	13
P36871	Phosphoglucomutase-1	PGM1	61.45		X	8636330	2141250	1357440	5541510	39454200	55210800	55903000	46081000	30690200	40444200	35688100	33919700	9	10	10	10
P38606	V-type proton ATPase catalytic subunit A	ATP6V1A	68.301		X	8275910	10484900	10040800	6393930	66091200	53483300	69725200	55453100	7171180	6164120	13722500	14949000	7	8	8	9
P41226	Ubiquitin-like modifier-activating enzyme 7	UBA7	111.695			54299600	58345.2	60123900	188708000	39053000	61450400	60712800	26736400	8400320	16377500	11068600	19684000	10	11	13	13
P43652	Afamin	AFM	69.072			446727000	237373000	157645000	919113000	29613900	32172900	59059300	31715100	33002200	61812300	30050900	46198400	7	7	8	7
P45974	Ubiquitin carboxyl-terminal hydrolase 5	USP5	95.788			7735720	3175220	5652910	7149600	65923600	60067700	74598600	74987300	28949200	65110600	23899300	63902700	15	15	15	15
P46379	Large proline-rich protein BAG6	BAG6	119.41			2617120	691896	328380	1148680	3021040	2415810	4614540	2283420	4968850	1412860	4467100	7103600	12	12	15	11
P46940	Ras GTPase-activating-like protein IQGAP1	IQGAP1	189.254			2012740	7585.16	2812220	1027510	18730300	32256100	12626500	25205200	35610500	37020400	53047500	37699200	34	33	35	35
P49588	Alanine--tRNA ligase, cytoplasmic	AARS1	106.813		X	4326750	3684430	3928680	4491220	31153400	16818800	29038600	48619700	8978300	11049000	11626900	16407000	8	11	9	9
P49589	Cysteine--tRNA ligase, cytoplasmic	CARS1	85.474		X	9558420	3774920	6161780	3988490	137051000	122666000	152739000	93806700	34132800	48211300	40955200	44606900	23	22	21	22
P53004	Biliverdin reductase A	BLVRA	33.428		X	57645700	103283000	151568000	64911600	217970000	256353000	355583000	252537000	59751800	78732000	67661700	71562600	6	6	5	5
P54578	Ubiquitin carboxyl-terminal hydrolase 14	USP14	56.069			3706340	2202210	6440410	3912600	81442500	79173200	91005700	68591800	92478200	138143000	89644600	142469000	12	9	13	10
P62191	26S proteasome regulatory subunit 4	PSMC1	49.185		X	9894620	3983710	2899420	6318790	83737100	93484100	121585000	73561100	47101900	45572500	32608600	29624300	11	10	11	11
P62826	GTP-binding nuclear protein Ran	RAN	24.421			33683700	21706900	19019400	22488700	1734920000	1894170000	1817420000	1327470000	1088270000	1230540000	1153260000	1279130000	8	9	10	8
P80108	Phosphatidylinositol-glycan-specific phospholipase D	GPLD1	92.337			3110970	1960490	2530940	3422100	4520510	7483730	7529000	10488600	8393450	25919300	22843700	30792200	8	8	8	9
Q14344	Guanine nucleotide-binding protein subunit alpha-13	GNA13	44.05			9843070	675994	853600	3647920	14336800	8379700	9017820	8568540	17760600	17331700	6387390	6277480	11	12	12	12
Q14766	Latent-transforming growth factor beta-binding protein 1	LTBP1	186.797		X	11326700	1595900	5895360	4052100	101198000	81526500	100701000	86741000	142389000	138181000	102387000	163034000	13	14	13	14
Q14980	Nuclear mitotic apparatus protein 1	NUMA1	238.263		X	1833070	2265010	1592930	6216060	11059000	7337690	4101630	5043210	20976800	36388100	13388600	22973900	37	34	37	35
Q14BN4	Sarcolemmal membrane-associated protein	SLMAP	95.199			9317560	1093000	1076810	918011	7436900	1911060	118029	8768390	138671000	243725000	43555200	38116300	16	16	18	17
Q15042	Rab3 GTPase-activating protein catalytic subunit	RAB3GAP1	110.526		X	6676270	148403	472247	730261	104866000	85781600	99396300	48210700	49585500	50581700	16894500	29483700	22	17	24	23
Q16851	UTP--glucose-1-phosphate uridylyltransferase	UGP2	56.942		X	3158240	1956540	2506350	2308200	128682000	72462600	91251300	62289900	7197970	12686600	9347440	11539700	13	11	12	12
Q5VVQ6	Ubiquitin thioesterase OTU1	YOD1	38.321			19855200	2114980	6377240	18987100	178510000	199861000	171792000	117616000	54191200	65956300	78170000	71455600	8	8	8	8
Q86UE4	Protein LYRIC	MTDH	63.837			6690640	639675	317366	1084820	21167500	9299730	13771300	40945100	65962100	31064900	25841700	18784600	12	12	12	13
Q86WI1	Fibrocystin-L	PKHD1L1	465.743		X	4329850		5376.71	221938	194038	21285.4		7855710	7667770	11844200	5455940	3905400	15	15	15	13
Q92954	Proteoglycan 4	PRG4	151.064		X	406947	182565	1710010	2855160	24494800	30429500	19866700	12006200	55140500	63563800	52844800	74380400	11	12	11	11
Q93034	Cullin-5	CUL5	90.956			3345310	2690940	4432580	2972480	78134700	59962000	31568100	26158200	6434740	6695830	7013820	6696370	13	13	16	14
Q96P48	Arf-GAP with Rho-GAP domain, ANK repeat and PH domain-containing protein 1	ARAP1	162.193			1414520	159585	38924.2	1421630	14768600	8595420	9809720	11782800	11955600	14737600	6666930	16720600	18	17	17	19
Q99832	T-complex protein 1 subunit eta	CCT7	59.365			8084080	21488900	4977270	5607230	185647000	150405000	128138000	145559000	30842700	47254700	28653600	37230700	10	11	11	9
Q9P2R3	Rabankyrin-5	ANKFY1	128.399			32628900	27754200	56828800	18588100	26748900	62904800	23833400	21045200	13098200	25409600	32306100	25931100	18	17	17	17
Q9Y4G6	Talin-2	TLN2	271.62			1180050	2567110	36296.7	1745590	13343500	10453400	8525150	11750400	22506800	40431600	14933600	16631700	35	36	34	34
Q9Y4I1	Unconventional myosin-Va	MYO5A	215.409		X	6271530		9213520	6378420	19228600	14086900	10778600	21355000	9875990	34186600	14363600	14780600	26	26	27	29
Q9Y6C2	EMILIN-1	EMILIN1	106.696		X	1695280	662009	2417930	2436850	9404600	46588000	5374720	38883300	33858300	46460100	52152000	47646800	14	16	14	16
A4D1P6	WD repeat-containing protein 91	WDR91	83.344			7526690	11059800	4769720	7864460	73902100	89297100	181695000	67892700	12907500	21530500	17490000	17130100	13	14	14	14
A8K2U0	Alpha-2-macroglobulin-like protein 1	A2ML1	161.109		X	93975900	863484	277340	292510
O75844	CAAX prenyl protease 1 homolog	ZMPSTE24	54.814		X	1838530	55977.1	1421750	2056260	11200900	7700390	8700830	6974640	3086870	2754150	3637450	5340650	7	6	7	8
P00352	Aldehyde dehydrogenase 1A1	ALDH1A1	54.862			13941800	19825700	16172000	24234300	240395000	158045000	152074000	143878000	25661300	31574000	41488300	33706100	7	7	9	6
P00390	Glutathione reductase, mitochondrial	GSR	56.257		X	2121120	1531460	1385640	4244260	44550500	35194500	24523200	76388500	10456900	13607700	6969100	10406200	6	5	5	6
P05546	Heparin cofactor 2	SERPIND1	57.071		X	9892830	9340870	10222300	19262200	576847000	378100000	175986000	313944000	227378000	99570500	174259000	90633500	9	9	9	9
P07358	Complement component C8 beta chain	C8B	66.946		X	12444500	4467670	4067920	9023400	22481600	28232500	19528200	20792200	37891900	30945900	34400800	57879100	9	9	10	10
P08397	Porphobilinogen deaminase	HMBS	39.329		X	8010780	20029300	16810100	20464100	28857800	16694000	70103800	31809200	25788600	18291500	31282800	28561000	7	6	6	8
P08758	Annexin A5	ANXA5	35.937		X	1907570	1412490	735981	1131900	13623800	20465500	11483900	12403700	24423500	10386700	4685760	23782600	6	8	6	6
P09525	Annexin A4	ANXA4	35.883			11782200	14841600	29180000	13609700	17690200	14914700	13133400	12238900	15785400	34428800	6863620	13391500	8	7	8	8
P09871	Complement C1s subcomponent	C1S	76.687		X	9559390	6684420	4208250	5255630	116186000	127873000	94406400	95804900	139143000	143308000	99100000	152452000	9	9	9	9
P11215	Integrin alpha-M	ITGAM	127.182			1599250	1035880	41323.1	1105980	2849180	4406210	8249810	3407830	4844900	163673	291552	3217780	9	3	6	5
P13667	Protein disulfide-isomerase A4	PDIA4	72.934			2326180	4333780	3538690	986812	31034000	63305900	57540200	52799000	9511460	163068000	316321000	133879000	15	16	15	17
P13798	Acylamino-acid-releasing enzyme	APEH	81.229			8710970	11367000	9365450	5260890	136936000	166030000	148255000	148200000	18509800	26082600	23464400	17151100	10	10	10	9
P14868	Aspartate--tRNA ligase, cytoplasmic	DARS1	57.136		X	30477100	22317500	55381400	11869600	34965500	26366700	25819400	28544900	14527300	67002400	13012000	18784700	12	13	12	12
P16615	Sarcoplasmic/endoplasmic reticulum calcium ATPase 2	ATP2A2	114.757		X	9308750	5723540	4285890	4630650	21802000	14161000	66133600	30198300	11400000	40879100	22155500	28880700	8	9	9	10
P17174	Aspartate aminotransferase, cytoplasmic	GOT1	46.247		X	5306080	1973650	3426000	2673080	31452100	47600200	34262500	35447500	51605400	34081200	45155900	34969300	8	7	8	7
P17301	Integrin alpha-2	ITGA2	129.295			1137700	419631	354881	1603060	69925.6	62860.2	2349440	5097510	3839220	1590540	3444470	4024550	6	5	6	8
P17927	Complement receptor type 1	CR1	223.668		X	1670650	12100.9	1403450	791289	17213400	22401400	21791000	18454200	9696950	23460900	12427800	21698200	8	9	9	7
P18428	Lipopolysaccharide-binding protein	LBP	53.38			4934330	1509380	1529210	3151270	33115200	32846900	33468200	30208500	27617400	18827300	26150500	24553800	7	6	7	7
P22061	Protein-L-isoaspartate(D-aspartate) O-methyltransferase	PCMT1	24.635			9930200	8181870	8532140	4942620	276506000	174907000	192254000	166539000	31563600	28768100	44143200	59567300	7	8	9	9
P23229	Integrin alpha-6	ITGA6	126.604		X	3261990	108330	730960	2695290	3686820	136657	19874700	7466710	10288500	10258900	11158600	10576600	10	10	12	12
P26639	Threonine--tRNA ligase 1, cytoplasmic	TARS1	83.436		X	3845270	3855610	652309	3775840	104434000	14870700	58280800	10441700	33951100	45031600	27983600	38321500	14	16	12	14
P27105	Stomatin	STOM	31.73			302720000	69388900	145759000	238041000	887452000	780004000	955530000	768834000	326543000	477491000	498269000	532898000	9	8	9	10
P28289	Tropomodulin-1	TMOD1	40.57			4715500	5944520	4152930	6915500	64967200	63181000	88181900	52513900	74125400	90141300	98525900	81875400	10	10	10	11
P28838	Cytosol aminopeptidase	LAP3	56.168			1960400	1851230	9061700	5743250	463368000	507379000	759457000	546724000	145802	6860140	259401000	246425000	9	10	11	11
P29350	Tyrosine-protein phosphatase non-receptor type 6	PTPN6	67.561			9805230	20402800	9869990	8337500	114902000	106772000	106846000	112530000	339182000	452941000	306725000	377052000	14	15	14	15
P29401	Transketolase	TKT	67.878		X	27965300	41760600	37217800	46129100	48366700	29549900	32646100	30132400	141686000	648321000	718147000	766546000	8	8	8	8
P30566	Adenylosuccinate lyase	ADSL	54.89		X	8666720	4324690	2750950	8308790	94258700	81302400	71448400	54789800	11954300	25027800	16753700	17610900	9	8	9	9
P32119	Peroxiredoxin-2	PRDX2	21.89			837915000	677033000	470977000	319710000	1146500000	1772070000	1983340000	1961090000	3118190000	4531520000	2368330000	2615160000	8	8	8	8
P40939	Trifunctional enzyme subunit alpha, mitochondrial	HADHA	82.999		X	53837700	1735690	7531680	1969890	233314000	249074000	133925000	7845660	373945000	256928000	24312900	32908600	14	14	15	13
P46977	Dolichyl-diphosphooligosaccharide--protein glycosyltransferase subunit STT3A	STT3A	80.53		X	9978940	1930560	1388510	2581500	5217410	30855000	18096300	10475300	4109070	7334980	6779540	3008210	11	10	11	8
P48426	Phosphatidylinositol 5-phosphate 4-kinase type-2 alpha	PIP4K2A	46.224			2896550	931311	2524850	1280050	71130800	94701600	95727500	71365400	253876000	435264000	231277000	338067000	13	13	13	15
P49641	Alpha-mannosidase 2x	MAN2A2	130.542			3901180	10103.5	135008	485694	16474000	16923900	22032600	7780540	2873070	6684330	5746420	18459800	11	11	13	10
P50552	Vasodilator-stimulated phosphoprotein	VASP	39.83			2169880	5754430	3326240	5084610	39851600	25386000	4587120	25516000	26928800	35723600	24165900	39996700	11	11	11	11
P51149	Ras-related protein Rab-7a	RAB7A	23.488		X	10678200	7172900	7732680	10760500	52010600	48267500	48992200	36028000	13411400	17524200	20988400	17881000	9	9	8	9
P51659	Peroxisomal multifunctional enzyme type 2	HSD17B4	79.686		X	8387590	1177220	912018	10294600	1703750	619939	1293120	4701660	5337310	62349000	185748000	22622800	12	11	12	12
P55160	Nck-associated protein 1-like	NCKAP1L	128.156		X	2077980	167795	800698	975905	18723400	8422770	41411200	3261100	113932000	788109000	171714000	928448000	15	14	14	15
P78417	Glutathione S-transferase omega-1	GSTO1	27.565			25438700	24906700	28397900	24060500	398590000	369873000	327449000	309619000	202833000	163495000	206751000	216514000	8	8	8	8
Q02108	Guanylate cyclase soluble subunit alpha-1	GUCY1A1	77.452		X	2203380	23966	33509.7	3215580	7022380	9178820	9747820	3199360	3358810	6288790	4202080	4212430	16	16	17	18
Q02790	Peptidyl-prolyl cis-trans isomerase FKBP4	FKBP4	51.805			4687200	899173	1464070	5025620	39860300	21373100	45773000	18256100	20939600	1440270000	22355800	21930200	15	17	18	17
Q06323	Proteasome activator complex subunit 1	PSME1	28.72			6606290	8655710	5992860	7838900	36047700	22768800	23285400	19918300	39112500	65764900	58813500	59522200	8	9	8	8
Q08495	Dematin	DMTN	45.516			15062700	8037200	11622200	17880100	124988000	137807000	199116000	162617000	820477000	1009510000	667738000	850530000	11	12	11	11
Q12907	Vesicular integral-membrane protein VIP36	LMAN2	40.23			21203600	10843500	16574900	16180200	14894800	19747600	13956200	23784900	152214000	126185000	123678000	143300000	8	8	5	7
Q13616	Cullin-1	CUL1	89.679			2560140	4766150	16102800	1838230	52650400	52907400	91019500	44245800	9461110	13363400	25841200	25117500	15	15	15	15
Q14166	Tubulin--tyrosine ligase-like protein 12	TTLL12	74.404			1861440	1751570	1966990	7273580	82581600	88518400	100849000	87292500	10596400	22689300	6951040	7078400	11	11	11	11
Q14764	Major vault protein	MVP	99.328			3159210	806165	917556	2679420	15532600	6649130	49274500	5236840	13773000	12890300	12631300	10331100	14	14	14	14
Q16401	26S proteasome non-ATPase regulatory subunit 5	PSMD5	56.195			2937830	4426140	4395120	2344750	64810500	91625600	73352400	58766900	24550600	33180300	36230700	26002600	10	10	10	10
Q16610	Extracellular matrix protein 1	ECM1	60.675		X	15662500	3634410	5860080	19162600	68534200	70138000	44553200	75922100	136352000	211584000	162508000	171582000	10	11	11	11
Q16774	Guanylate kinase	GUK1	21.726			15102500	23195100	6080900	22065900	30328800	42130900	51157200	27609900	3417770	4478680	4423530	3784760	5	5	6	5
Q16881	Thioredoxin reductase 1, cytoplasmic	TXNRD1	70.876			3298950	115112	97020.9	110770	36767200	39983800	54502400	23202300	17768300	12708300	12968400	11447100	7	9	9	10
Q3LXA3	Triokinase/FMN cyclase	TKFC	58.946		X	1002100	201987	228904	697599	56062800	57007900	63843300	46810500	2378670	5622860	4727230	5417180	7	8	8	7
Q4KMQ2	Anoctamin-6	ANO6	106.167		X	2297120	1653060	1270160	1859760	14627500	3019140	4728660	8356010	2691920	3330620	3206860	8111000	12	10	12	12
Q5D862	Filaggrin-2	FLG2	248.077		X	22776800	196830	15526200	6917280	3970950	114190	240051	3534600		59443.9	46911	13859800		1	2	4
Q6PIU2	Neutral cholesterol ester hydrolase 1	NCEH1	45.809			3115990	3722070	2352350	3521820	18435000	13162700	14504300	11895100	19192000	2514890	3712450	6166300	4	5	5	6
Q8IZ83	Aldehyde dehydrogenase family 16 member A1	ALDH16A1	85.127			14444700	13121200	13797000	7803140	105007000	98098400	68470400	120358000	24778900	14310600	16740100	24576000	10	9	10	10
Q8NF50	Dedicator of cytokinesis protein 8	DOCK8	238.534		X	668108		2512610	897725	47102700	6207870	76326600	5857680	22825800	31429000	37836000	49335700	24	23	26	25
Q8WVM8	Sec1 family domain-containing protein 1	SCFD1	72.381			9488250	1399760	5241950	3951820	18873000	19086100	19930700	22971500	19674700	25380900	12722300	16965400	7	7	8	8
Q92538	Golgi-specific brefeldin A-resistance guanine nucleotide exchange factor 1	GBF1	206.578		X	1990320	19891.9	1969250	95018000	92397300	119186000	7191620	75416200	51399400	43991500	31417500	35614200	18	15	18	16
Q92878	DNA repair protein RAD50	RAD50	153.893		X	765038	1367480	2043290	1902220	4967150	10009000	6009320	6886540	4239560	16271600	22958100	23770400	21	22	22	20
Q93050	V-type proton ATPase 116 kDa subunit a 1	ATP6V0A1	96.415		X	10268400	15683600	5164760	5425730	40970200	34449700	42639100	9160230	7038760	70959500	4972070	58125500	11	11	12	12
Q96KN2	Beta-Ala-His dipeptidase	CNDP1	56.691			4059090	1874430	23976700	2675160	7193620	13212800	12176800	13683700	50399100	69049300	19645600	26372200	8	9	7	5
Q96T51	RUN and FYVE domain-containing protein 1	RUFY1	79.819			5105120	2450240	1687770	2258060	5867170	4798320	11045300	7225500	16326700	3607420	6107110	4688530	11	10	12	10
Q9H3N1	Thioredoxin-related transmembrane protein 1	TMX1	31.789			4760200	4012290	4193260	3354420	19361100	18649900	7517660	11216000	7506840	7437200	6493890	4733840	6	5	6	6
Q9H3U1	Protein unc-45 homolog A	UNC45A	103.077		X	2018480	25340.1	4165900	2164120	18236700	26079200	21085500	20722500	6730580	12007200	12731200	8871100	12	13	14	12
Q9HBL0	Tensin-1	TNS1	197.024			4753490	791246	3475740	4210780	6094310	10294100	9891340	8460040	10227400	11794600	7704660	10424800	22	19	20	20
Q9HC38	Glyoxalase domain-containing protein 4	GLOD4	34.794			10277200	12449200	11334000	10939600	19890600	39601900	49386300	22558600	11209800	8849340	9773580	11582500	7	7	7	7
Q9NRF8	CTP synthase 2	CTPS2	65.679			8080850	4338350	1533960	7167460	26901900	22862900	28239100	29659100	27144800	28391300	8126820	23996000	9	9	9	10
Q9NRW7	Vacuolar protein sorting-associated protein 45	VPS45	65.075		X	2877130	59558.9	1391630	1870560	18951200	3151790	3269050	5030950	20648300	18363500	30845200	26554500	12	12	12	12
Q9UDY2	Tight junction protein ZO-2	TJP2	133.958		X	7168140	34520100	1369600	52097.8	60556400	64792100	9456280	99193800	244825000	291479000	323558000	394648000	26	24	26	25
Q9ULH1	Arf-GAP with SH3 domain, ANK repeat and PH domain-containing protein 1	ASAP1	125.499			263997	1462450	108161	2944220	15576000	11290600	25796000	24653600	17957700	23670900	14057400	20548500	14	14	15	14
Q9UNM6	26S proteasome non-ATPase regulatory subunit 13	PSMD13	42.944			4460080	1645400	1563510	958913	99081700	62292300	126897000	57036400	24633200	35420200	28978400	29900600	12	12	14	12
Q9UNQ0	Broad substrate specificity ATP-binding cassette transporter ABCG2	ABCG2	72.315		X	1941880	2304450	1227920	374881	2936660	4183900	2655890	4657510	3732840	5566730	6573940	2938910	9	7	9	8
Q9UNZ2	NSFL1 cofactor p47	NSFL1C	40.571			3098970	3236500	3709970	1770580	9791760	11532800	12255300	11729700	30729000	52526600	33803400	30015700	14	16	16	15
Q9UQ80	Proliferation-associated protein 2G4	PA2G4	43.785			2639890	2021220	5198590	3812860	70844100	61898200	60868200	40351000	288542000	395012000	287842000	333663000	11	11	11	11
Q9Y6F6	Inositol 1,4,5-triphosphate receptor associated 1	IRAG1	97.959			8183790	1096750	1288310	3745730	1962410	1581340	4255770	5594790	6405570	9527390	13734700	9107360	12	14	12	14
B0I1T2	Unconventional myosin-Ig	MYO1G	116.444			1129760		66719.7	442899	9798760	2921640	40733900	11299900	10450900	4023320	3005640	12810200	15	15	16	19
O00186	Syntaxin-binding protein 3	STXBP3	67.766			3686300	1974880	1621320	3882940	12998300	8279990	7802600	12906700	5951670	28035400	15284000	14943300	9	10	9	10
O00232	26S proteasome non-ATPase regulatory subunit 12	PSMD12	52.906		X	1763970	1623650	1289990	1103310	61202200	56508000	78999800	61921400	19262900	14541500	18702600	25505100	9	9	9	10
O00391	Sulfhydryl oxidase 1	QSOX1	82.576			20312600	67304.6	1736220	26617900	16235600	11628200	21126800	12860800	20043900	20623400	16544800	21083600	12	12	13	10
O14617	AP-3 complex subunit delta-1	AP3D1	130.159		X	6611020	4728530	3186720	3283060	96455800	98982900	68850600	106196000	420216000	482753000	218934000	526964000	21	20	20	22
O14791	Apolipoprotein L1	APOL1	43.974		X	14476100	11125000	8898420	12058400	143149000	168713000	126448000	80584200	29035000	32525100	38137600	52134700	7	6	7	7
O60488	Long-chain-fatty-acid--CoA ligase 4	ACSL4	79.189		X	2994050	4366550	7172910	6747980	19340200	14782400	21135100	15160800	38391100	55023700	116074000	76686900	9	9	9	10
O75558	Syntaxin-11	STX11	33.197		X	5049500	2054180	1909140	6420320	12274000	4375540	3193410	8930800	18586300	36117400	14489600	15112100	6	5	5	6
O76003	Glutaredoxin-3	GLRX3	37.432			85481.7	361551	960012	2861950	39893600	40095100	34826600	27039400	17120900	20474400	16367500	15280600	9	8	8	9
O76013	Keratin, type I cuticular Ha6	KRT36	52.247			14889700		674660	3617240
O94973	AP-2 complex subunit alpha-2	AP2A2	103.961			4243390	61433.8	305691	239454	45398000	85667500	96482500	45862700	30705700	26013200	23428100	38273300	15	15	14	16
O95373	Importin-7	IPO7	119.517			3816150	1546750	684291	4117160	102226000	91455200	68180200	64785100	27599200	25454600	24893300	18969600	11	11	11	10
P01019	Angiotensinogen	AGT	52.07		X	12306400	12270800	9876330	17536800	23157700	27074400	18817600	34862600	67418200	30941100	40421900	23593400	7	7	7	7
P02533	Keratin, type I cytoskeletal 14	KRT14	51.559		X	40675100	24547800	110586000	74502000	20630700	31380800	15355200	74505000	10886000	42179000	39181800	46852100	4	2	5	5
P02545	Prelamin-A/C	LMNA	74.141		X	3586310	10426500	7817130	15429200	17180000			1190320	10460000	16754800	11289700	12404700	14	15	14	14
P02748	Complement component C9	C9	63.175		X	3243610	1200390	2265740	2282010	20509000	34849700	15109700	91178400	27908300	27723100	13967600	29894000	10	10	10	11
P04075	Fructose-bisphosphate aldolase A	ALDOA	39.418		X	25285300	12762600	35372200	15989100	607774000	442481000	524157000	579111000	174618000	227235000	108526000	142434000	7	7	8	8
P04406	Glyceraldehyde-3-phosphate dehydrogenase	GAPDH	36.054			49917800	32655700	33154400	51808100	379644000	600175000	313031000	211755000	8399680	108037000	26142500	19283300	9	8	9	7
P05023	Sodium/potassium-transporting ATPase subunit alpha-1	ATP1A1	112.897		X	3727350	3780850	1597090	449383	17188900	16130500	23452600	11728800	4979850	12535800	19768400	17382300	6	6	6	5
P05089	Arginase-1	ARG1	34.734	X	X	14882800	10422000	9031200	16212000	9038930	12656000	31241200	21492100	17880600	58803100	23895600	49803000	6	6	7	5
P05155	Plasma protease C1 inhibitor	SERPING1	55.154		X	14824300	15348600	15839100	20090000	49750000	164005000	154797000	45470900	129940000	100196000	180024000	267069000	8	10	8	8
P05164	Myeloperoxidase	MPO	83.872		X	92179500	100201000	9320120	131969000	747041000	93897800	1297870000	89263600	326692000	541143000	372128000	560367000	12	13	12	11
P06744	Glucose-6-phosphate isomerase	GPI	63.147		X	21101500	7463930	9950590	4795660	54554600	44223900	52060000	62668000	123397000	14875800	128162000	63721300	7	6	6	6
P08697	Alpha-2-antiplasmin	SERPINF2	54.565		X	69267100	12754000	27034600	76913500	144843000	121195000	47507200	263389000	603948000	675661000	504795000	584160000	11	9	11	11
P0DMV8	Heat shock 70 kDa protein 1A	HSPA1A	70.056			6313330	18016000	9297480	12283500	376853000	294050000	396125000	278228000	30008200	70864900	58697800	74619200	4	5	4	4
P12956	X-ray repair cross-complementing protein 6	XRCC6	69.844			977350	45729.6	2355960	48706.6	8074920	17063400	3888640	16712400	13779700	20620200	46359800	37213400	12	13	12	11
P13671	Complement component C6	C6	104.789		X	4821690	3453970	2074240	1818800	29339500	37189300	13749600	19030600	23436400	30775300	21255700	26973400	7	9	8	8
P13716	Delta-aminolevulinic acid dehydratase	ALAD	36.294		X	52292200	27466300	21765900	32759900	160108000	163145000	186030000	168364000	51619200	51188400	49836700	60912800	6	6	6	7
P15374	Ubiquitin carboxyl-terminal hydrolase isozyme L3	UCHL3	26.18			2702760	3183920	4012380	1737500	27051000	35379400	21903400	13066600	45886100	70192200	46939600	58762700	6	6	6	6
P18433	Receptor-type tyrosine-protein phosphatase alpha	PTPRA	90.721			1949240	20496.8	1054330	54840	3358950	7106840	2216480	3087680	8083910	196287	1736410	2065390	7	6	6	6
P20020	Plasma membrane calcium-transporting ATPase 1	ATP2B1	134.687		X	1330250	1452630	916217	3268910	9160220	7245020	9194720	10570200	8536630	7870550	9044420	4397270	7	7	7	7
P20810	Calpastatin	CAST	76.573		X	1590720	295369	63653.2	43994.9	2696080	5025280	4715370	206367000	53085600	78300100	62859400	87952300	19	19	17	16
P23219	Prostaglandin G/H synthase 1	PTGS1	68.688			15741900	6630950	22455800	5895930	8649470	5131510	2720250	13816300	8608620	20249200	11898700	13368700	8	7	9	9
P24557	Thromboxane-A synthase	TBXAS1	60.519		X	4911280	1153890	4019770	2122120	13214000	13297800	7410360	8860560	22936400	19589400	27851500	10876800	9	9	10	8
P25786	Proteasome subunit alpha type-1	PSMA1	29.556			6563600	6270080	20738200	3479480	94141900	49095800	78960600	98765800	20408800	28702600	28573900	24876800	6	6	5	5
P27338	Amine oxidase [flavin-containing] B	MAOB	58.763			4441920	1028930	2947820	1645840	9872380	15685100	439925	14855100	8333390	14394500	10789300	11023600	8	9	8	8
P27797	Calreticulin	CALR	48.141		X	1777020	380533	734238	521201	6271080	11545300	11154900	8082120	9893900	11141800	7734420	6780190	5	5	5	5
P35241	Radixin	RDX	68.564		X	28754900	947281	1123190	2271330	14047800	12844900	9065540	11898300	83170600	98110900	73239400	131517000	15	14	14	15
P35858	Insulin-like growth factor-binding protein complex acid labile subunit	IGFALS	66.033		X	7297720	3391710	3755520	12148100	304548000	78833000	83642900	142347000	21699000	27457300	25908200	30509000	9	9	7	9
P36955	Pigment epithelium-derived factor	SERPINF1	46.31		X	23350200	5904030	15489600	10612400	13704600	16059900	9287270	12468800	17123700	12482800	14502100	24362000	7	7	8	8
P37837	Transaldolase	TALDO1	37.54		X	7835500	11929900	14102500	25227400	120969000	102249000	128408000	81690400	14106300	16948700	19372900	19237400	8	8	8	8
P42357	Histidine ammonia-lyase	HAL	72.699		X	10588700	35621.9	20711800	2334570						108325				1
P43405	Tyrosine-protein kinase SYK	SYK	72.068		X	14817500	7139180	9815210	16041300	892423000	700352000	218293000	574989000	102207000	103383000	112268000	106604000	11	13	13	13
P48643	T-complex protein 1 subunit epsilon	CCT5	59.672		X	2422900	3952660	3382690	3271100	69188100	79118000	75906000	74401400	18208000	15491500	16162500	13165300	14	13	12	12
P50995	Annexin A11	ANXA11	54.39		X	10998500	1924060	3004980	16949400	44300800	79332600	58562000	45231400	22519600	21992700	21838200	26439100	8	8	9	9
P54136	Arginine--tRNA ligase, cytoplasmic	RARS1	75.378		X	6954400	21578600	13345700	9573710	38756700	36233800	43508300	23591600	19400000	55130300	16460800	23803700	15	14	16	13
P54920	Alpha-soluble NSF attachment protein	NAPA	33.233			6584550	3842510	6418900	6591990	121926000	134760000	355640000	142721000	56290600	45535700	41685400	45463200	6	5	6	5
P61158	Actin-related protein 3	ACTR3	47.371			3547290	221417	10826200	4932970	33480600	17986900	38570800	27098300	4729420	11868700	9740370	17540800	7	7	6	7
P61978	Heterogeneous nuclear ribonucleoprotein K	HNRNPK	50.979		X	2578390	2368890	8634720	2969220	35123200	11234100	21501200	70885800	33561900	58981100	56513600	58184300	9	10	12	9
P62195	26S proteasome regulatory subunit 8	PSMC5	45.624			1497830	957680	953472	1409040	81041800	85897000	83124300	72983000	13752300	18771500	18078800	15444300	9	9	9	9
P68871	Hemoglobin subunit beta	HBB	15.997	X	X	64074900000	63249400000	63766800000	93492300000	127141000000	125873000000	141979000000	114074000000	73017100000	86367300000	73123700000	86453900000	7	6	7	6
P98194	Calcium-transporting ATPase type 2C member 1	ATP2C1	100.577		X	1077680	60946.4	110364	547626	6890060	324226	9660840	5976280	9769450	5483620	11973400	31356600	7	6	6	7
Q06124	Tyrosine-protein phosphatase non-receptor type 11	PTPN11	68.012		X	2384520	1669660	2561140	2903770	29052000	33418200	19121800	21400000	17645300	56596100	25972600	33661700	13	16	15	14
Q07960	Rho GTPase-activating protein 1	ARHGAP1	50.435			4442130	661708	1249020	1668140	80485900	57439600	53720400	43385200	6707280	11155400	6084590	16577000	7	9	6	6
Q13561	Dynactin subunit 2	DCTN2	44.23			1231650	489518	546779	646101	1189300	5335940	5887080	4645050	4156670	5695850	7842400	7128330	9	10	10	11
Q13724	Mannosyl-oligosaccharide glucosidase	MOGS	91.917		X	5184250	18549600	4199600	8706400	27160400	5225400	5925640	62997100	33263700	38244100	30594700	32562000	15	17	16	16
Q15021	Condensin complex subunit 1	NCAPD2	157.186		X	72808400	466651000	217787000	742322	10256300	4022000	5620370	15355000	155462000	15251400	382508000	24136200	21	22	20	19
Q16799	Reticulon-1	RTN1	83.616			16118500	5283.64	5769070	17680000	97629.9	43030.7	1229190	1274220	37040000	12738500	23202900	19309600	12	12	12	11
Q5VW32	BRO1 domain-containing protein BROX	BROX	46.476			2235970	2952560	3424190	1765960	84125300	72178000	75453500	78594000	20510800	23164400	25221200	25703500	8	9	8	8
Q6P1N0	Coiled-coil and C2 domain-containing protein 1A	CC2D1A	104.061		X	42123.9	789142	174055	12623100	3184810	6794340	2667050	4022310	8822730	29279800	10030400	8601390	18	19	17	18
Q86UT6	NLR family member X1	NLRX1	107.615			5613140	46364.7	877231	1053290	24277900	966996	1617010	5921210	12411800	24449800	15258500	21512100	10	10	9	10
Q86X55	Histone-arginine methyltransferase CARM1	CARM1	65.854			18005500	9989510	14388600	19980100	92208700	93162500	98058700	135120000	21529900	23679100	22849700	24441000	8	7	6	7
Q86YS7	C2 domain-containing protein 5	C2CD5	110.448			60299700	12645100	99037100	120483	44574900	56596900	59807100	9973480	26884600	46197300	40074000	45838700	10	13	11	11
Q8N392	Rho GTPase-activating protein 18	ARHGAP18	74.977			723668	150470	54456.8	373676	172890000	166031000	183658000	139901000	222544000	217944000	253371000	222877000	13	14	14	12
Q8TEM1	Nuclear pore membrane glycoprotein 210	NUP210	205.115			1937450	14125	1461630	966298	22326100	3654950	3142490	7554560	28196500	24388700	54514400	29580200	13	13	16	15
Q8WVV4	Protein POF1B	POF1B	68.064		X	9814480	3459280	4140510	5008810	47262.3							82071.4				1
Q92619	Rho GTPase-activating protein 45	ARHGAP45	124.616			2599820	1534160	678335	2630900	30246000	32721900	6471680	29487700	21230500	36501900	30627700	41099600	16	17	17	17
Q96QK1	Vacuolar protein sorting-associated protein 35	VPS35	91.707		X	4179490	5504920	435461	812089	15942300	22049800	12610300	12360600	14311300	35781300	19496500	46661700	11	12	10	12
Q99798	Aconitate hydratase, mitochondrial	ACO2	85.426		X	923783	17995600	2634550	1491290	13440400	15151300	10767200	31843500	25370500	20569500	27167900	26848700	11	12	11	12
Q99808	Equilibrative nucleoside transporter 1	SLC29A1	50.222			26804900	8809850	12047500	22337700	70322400	74680000	70636700	65114800	41674000	208792000	46066400	48112200	5	5	5	5
Q9BT78	COP9 signalosome complex subunit 4	COPS4	46.271			353848	4300140	2393510	1906050	35017200	35080800	41971100	25623900	10325800	10533500	14197700	34207400	12	11	12	11
Q9BTV4	Transmembrane protein 43	TMEM43	44.876		X	4170300	31809.1	3973080	2432050	12611700	12343300	11560900	11451300	15525200	31705200	67662200	9967170	11	11	12	10
Q9H2G2	STE20-like serine/threonine-protein kinase	SLK	142.697			1660700	47366400	7279220	15004200	7048160	9652390	33767500	16130600	19275000	10948900	30944100	14588200	22	22	24	20
Q9H479	Fructosamine-3-kinase	FN3K	35.172			5855170	6395400	4334920	5055480	149005000	111326000	149869000	123726000	33322000	48129800	58740800	60421200	8	7	9	9
Q9HBI1	Beta-parvin	PARVB	41.715			7387800	1301360	2033480	10490900	24815200	15905100	17436000	29098800	39321600	125482000	58831100	74426300	10	11	10	12
Q9HCM2	Plexin-A4	PLXNA4	212.459			1365760	9520.79	1873230	1217850	3784240	36516.3	104655	16618000	4553260	6469510	5997060	11756700	14	12	12	15
Q9NPQ8	Synembryn-A	RIC8A	59.708			934150	1137960	1359400	949021	28635400	32825500	28431600	20145000	11565700	8812840	10515900	13585800	14	12	14	13
Q9NZN3	EH domain-containing protein 3	EHD3	60.887			4088030	861006	9567450	2896300	61577900	10004800	6116730	14894000	12662200	29150200	21116900	29796000	7	6	9	7
Q9NZW5	Protein PALS2	PALS2	61.118			6913420	4545310	2534130	579493	16730100	61679700	11861600	109820000	6133920	35259900	66806000	53352500	14	13	15	15
Q9UHQ9	NADH-cytochrome b5 reductase 1	CYB5R1	34.092			1624430	724350	1288230	705567	24824700	3019030	26773300	24744100	17412800	30044600	36458100	15471400	8	9	8	7
Q9Y4D8	Probable E3 ubiquitin-protein ligase HECTD4	HECTD4	439.353		X	54566.7		814524	1827740	12060100	15675200	3746940	7738150	30183100	93763600	160572000	107141000	36	41	42	45
Q9Y4W6	AFG3-like protein 2	AFG3L2	88.584		X	2919570	24462.6	9855310	57827.4	7403160	11380600	113001	5941260	4209130	6728820	6182460	4505130	8	10	11	11
Q9Y570	Protein phosphatase methylesterase 1	PPME1	42.316			5931580	1909610	8659460	4462730	39918900	40806500	45500200	27344800	16216900	32645000	26241000	27171900	7	7	8	6
Q9Y6N5	Sulfide:quinone oxidoreductase, mitochondrial	SQOR	49.96		X	1847190	1746770	52749.8	227724	4076870	2729150	2104590	15069300	5610420	3645000	304096	7326040	4	5	4	7
A5YKK6	CCR4-NOT transcription complex subunit 1	CNOT1	266.945		X	37949500		18195.8	143877	2151710	10771300	13376900	67958800	25748000	15756900	206582000	26653600	23	22	29	26
O00139	Kinesin-like protein KIF2A	KIF2A	79.955		X	5012300	19038.5	16800900	4104120	11576300	9152440	14822300	8070520	34319900	25527400	31024200	28471700	12	10	11	12
O00154	Cytosolic acyl coenzyme A thioester hydrolase	ACOT7	41.792			2523490	3687610	3182230	3092730	13064000	11423100	5831310	3893920	2688290	11507000	718478	2533810	9	9	9	9
O00178	GTP-binding protein 1	GTPBP1	72.457			471499	85390.7	976096	3991380	24962400	6248950	4473280	6797870	50191200	33415100	23891000	25491100	12	12	13	11
O14964	Hepatocyte growth factor-regulated tyrosine kinase substrate	HGS	86.193			1431070	91589.4	200831	2037350	37863800	41264600	44905300	24775600	22967600	29316300	17748100	24113600	8	10	8	9
O15554	Intermediate conductance calcium-activated potassium channel protein 4	KCNN4	47.695		X	62178700	26069400	22802800	23742400	1969960	2480410	7568740	9331160	37824400	5120370	34447300	47180400	6	8	7	8
O43707	Alpha-actinin-4	ACTN4	104.855		X	1815470	20869000	5386810	2627150	21172900	10632600	25592000	14027100	18233500	13876300	21176300	9860030	15	14	17	16
O60229	Kalirin	KALRN	340.265			386371	16314.2	120010	454776	2906460	963292	4195300	3342040	2200300	2405380	4850860	3032070	8	7	7	6
O95573	Fatty acid CoA ligase Acsl3	ACSL3	80.422			2988410	3248330	571906	341993	14454300	6562780	12308400	10136700	46418500	48643400	34332000	40683300	8	8	8	8
O95747	Serine/threonine-protein kinase OSR1	OXSR1	58.023			3085410	324680	2423330	2803300	58911500	49288800	80391700	81930100	228458000	450548000	341908000	310279000	7	8	7	8
O95810	Caveolae-associated protein 2	CAVIN2	47.173			3971940	303577	161181	2921230	36797500	12880600	14578500	25941500	167248000	249749000	236253000	286279000	9	10	9	9
P00747	Plasminogen	PLG	90.569		X	11640400	8190720	14701400	14037400	108190000	104929000	154578000	133396000	218478000	295295000	211795000	264305000	7	7	7	7
P03952	Plasma kallikrein	KLKB1	71.342		X	13506600	18240200	18147500	16028700	11736200	7311250	10050800	5682580	197713000	282155000	270195000	250611000	6	7	6	6
P04424	Argininosuccinate lyase	ASL	51.66	X	X	2691540	1581820	845608	3309920	11666600	13154100	26061300	11817200	2870120	10193400	20940900	19527700	6	7	7	7
P05154	Plasma serine protease inhibitor	SERPINA5	45.673			274675000	80272600	466792000	123963000	35045300	25225400	47226500	32293100	52099400	62881700	47449000	57642600	13	13	13	13
P06733	Alpha-enolase	ENO1	47.168			6182000	10791600	9495780	12074600	182811000	163431000	164512000	201268000	16980900	29056700	13714900	19595400	6	6	6	7
P07099	Epoxide hydrolase 1	EPHX1	52.949			12315700	283358	11347800	1646690	14016200	15382600	19996000	9387730	6605600	6600860	10340700	6310280	5	5	4	5
P09172	Dopamine beta-hydroxylase	DBH	69.067		X	1115020	1216990	41316.6	35001.3	1549630	3912180	65658.9	1113470	12011000	18260700	11053900	14535200	4	4	3	4
P09874	Poly [ADP-ribose] polymerase 1	PARP1	113.086			12459800	4736620	1986210	248948	47390600	25477100	12205000	2947480	24078400	13168800	33399100	25312000	24	21	21	21
P11166	Solute carrier family 2, facilitated glucose transporter member 1	SLC2A1	54.085		X	692357000	159697000	275315000	281703000	1657390000	2424450000	1999950000	1812170000	1371100000	1396330000	1352660000	1254510000	5	4	5	4
P11216	Glycogen phosphorylase, brain form	PYGB	96.699			4142550	111196	2036260	4381190	17087100	5876780	10916900	27896100	30678000	6800470	31180900	7742080	9	7	10	9
P12429	Annexin A3	ANXA3	36.376			24136700	3726490	1549410	11051900	2890740	6822380	12194200	15170000000	6306580	8399040	9553460	6475970	5	6	5	5
P13646	Keratin, type I cytoskeletal 13	KRT13	49.589		X	13944300		6811700		13459700		26961600			6285760				1
P15169	Carboxypeptidase N catalytic chain	CPN1	52.286		X	5441200	3747630	17899000	12331800	33555200	50161400	38244100	31277800	24860400	30606000	23253700	27057100	8	8	8	8
P15311	Ezrin	EZR	69.414			1860320	1908360	811056	3948750	15917300	16493800	4345660	7951590	94869700	108236000	44597400	78059000	11	10	8	11
P17655	Calpain-2 catalytic subunit	CAPN2	79.996			597971	1685970	597581	39540.1	9982940	10109800	12273500	9493830	6249050	5271430	5570480	8446360	7	8	8	8
P17812	CTP synthase 1	CTPS1	66.691		X	1214360	977350	662829	891496	66337300	46384700	27410200	28732900	6156330	14404900	7461360	12407800	8	8	8	9
P19971	Thymidine phosphorylase	TYMP	49.954		X	1506440	660031	3033300	624358	2513110	9265880	698197	7495090	3235370	428176	3056470	3615710	6	7	8	8
P20930	Filaggrin	FLG	435.174		X	1402570	753512	3401900	461878	125516	143958	887536	187414
P22792	Carboxypeptidase N subunit 2	CPN2	60.557			450235000	236921000	198136000	917609000	6322880	10992800	6885570	19680400	17923300	23847000	26229800	20542400	5	6	5	5
P23743	Diacylglycerol kinase alpha	DGKA	82.632			1990770	280745	665169	1017330	22794200	18769400	18134000	9804670	9516560	22841000	12392800	15435600	10	13	13	12
P25311	Zinc-alpha-2-glycoprotein	AZGP1	34.26			8378160	4977510	12215100	28570600	27588000	21213000	19050900	30145600	135236000	208911000	189129000	181352000	9	9	9	9
P25325	3-mercaptopyruvate sulfurtransferase	MPST	33.181			5652800	6308030	5890670	7088620	178422000	161834000	148248000	158405000	28916100	38151400	32775200	38493600	8	8	8	8
P25685	DnaJ homolog subfamily B member 1	DNAJB1	38.043			3348960	1165860	1066620	3200160	22316900	31989100	29276300	23139500	20081100	32834100	20381400	21935500	11	11	12	12
P25686	DnaJ homolog subfamily B member 2	DNAJB2	35.581		X	8871300	5783160	1769920	1048720	8710520	5786060	11590000	7084550	43180100	152640000	92997400	136165000	8	8	8	9
P26640	Valine--tRNA ligase	VARS1	140.479		X	4695350	6208.16	19097.1	30933.1	37657700	52496800	48858600	52624200	31887000	48962000	31387600	37993600	21	22	22	21
P38646	Stress-70 protein, mitochondrial	HSPA9	73.682		X	1122110	102121	113405	120935	2082130	866536	701197	1592430	2844060	6788990	2523860	1162470	10	9	10	10
P39656	Dolichyl-diphosphooligosaccharide--protein glycosyltransferase 48 kDa subunit	DDOST	50.801		X	4235590	4422480	3984660	5713680	25945900	15453100	5572160	29507600	12977500	35575000	35460000	43633600	7	7	7	8
P42356	Phosphatidylinositol 4-kinase alpha	PI4KA	236.834		X	1547580		899584	355053	9002160	4377150	1582180	7575280	15873100	15694300	10446800	13192900	18	18	17	14
P42566	Epidermal growth factor receptor substrate 15	EPS15	98.659			6526400	6624580	5836560	5947720	6816680	5422370	6296100	7290530	5476170	7891720	6268900	27027700	14	16	16	15
P46109	Crk-like protein	CRKL	33.777			4771990	34227	4456420	2343830	4323550	3312130	2751980	2801290	18802900	36351000	34853800	22122800	7	6	7	7
P48444	Coatomer subunit delta	ARCN1	57.212		X	1509180	36385.6	145567	66031	19574800	13146200	2439880	7300470	10028700	15062200	11386300	7337330	15	16	15	14
P48739	Phosphatidylinositol transfer protein beta isoform	PITPNB	31.542			2732060	1216920	4260660	768290	53965900	50897700	53490900	53690900	26584000	32649400	32591400	40255100	5	5	6	6
P49189	4-trimethylaminobutyraldehyde dehydrogenase	ALDH9A1	53.801			278219	805023	991255	615002	83373700	80644200	81337900	76757700	5183190	6346950	11670200	5669290	5	6	7	6
P49915	GMP synthase [glutamine-hydrolyzing]	GMPS	76.718			108889	58647.1	322238	334937	20198200	12648800	11124300	15739000	3424180	14000100	9013010	5858770	13	16	14	15
P50402	Emerin	EMD	28.994		X	12900200	519743	8845650	4164530	6862220	4549920	5639620	2508060	7462750	7355030	5373460	10218800	7	7	7	7
P51572	B-cell receptor-associated protein 31	BCAP31	27.99		X	1809890	1280230	1705250	1656160	5000640	4169290	9986810	8677640	11362900	18006000	12880500	14009400	6	6	6	7
P51665	26S proteasome non-ATPase regulatory subunit 7	PSMD7	37.025			4327920	770859	4228910	3377070	27164400	71305700	26590500	41169100	29025500	25427400	32751700	21996400	8	9	8	8
P51884	Lumican	LUM	38.43			9638650	13404700	12047800	12103700	11378600	13010200	36484300	803628	33669300	48455400	19411900	18142800	7	8	7	7
P60174	Triosephosphate isomerase	TPI1	26.669		X	30223200	28297500	20911100	45474800	41892400	37797900	21676700	63960700	45784900	77470200	40110300	46310700	3	2	3	2
P60842	Eukaryotic initiation factor 4A-I	EIF4A1	46.156			17811000	31658900	12787600	11275600	306166000	124544000	227719000	187054000	34617400	66921300	51910000	63313700	7	7	7	7
P61106	Ras-related protein Rab-14	RAB14	23.898			9880540	15882500	8885590	4180570	27997500	21361400	19304200	26645300	5741550	8629680	9777780	8195780	5	5	6	5
P61160	Actin-related protein 2	ACTR2	44.762			5157800	4104770	2357580	1945580	55422000	19528400	33747700	43954800	11713000	13768900	21077400	15473800	7	7	9	8
P61221	ATP-binding cassette sub-family E member 1	ABCE1	67.315			2190340	241693	933803	294892	10726500	11575000	33699100	13223000	18830100	42320900	21275200	37182800	13	14	14	13
P62333	26S proteasome regulatory subunit 10B	PSMC6	44.172			3836630	6780810	3461270	4517910	77154600	120584000	115176000	102809000	14638000	29100400	20916100	23061300	7	8	8	7
P62937	Peptidyl-prolyl cis-trans isomerase A	PPIA	18.013			35388200	24028800	38670200	28891100	556940000	621419000	823204000	345270000	306226000	563572000	432377000	464094000	5	5	5	5
Q01518	Adenylyl cyclase-associated protein 1	CAP1	51.9			2248060	2182240	2731930	518685	16542600	15140600	16816600	21171900	30124200	64194600	36692700	38165300	8	8	8	9
Q01970	1-phosphatidylinositol 4,5-bisphosphate phosphodiesterase beta-3	PLCB3	138.802		X	4713980		10291700	12793.3	214668000	15507600	11106800	142350000	126252000	264230000	165422000	252713000	28	25	26	28
Q02978	Mitochondrial 2-oxoglutarate/malate carrier protein	SLC25A11	34.058		X	1790120	92531.6	361144	394113	3133130	4245960	1647660	40763100	15274600	13498200	12292800	18695600	8	8	8	8
Q04759	Protein kinase C theta type	PRKCQ	81.865			9541370				116984000	90162600	118362000	101672000	35008000	52015300	49459700	60211000	11	9	10	9
Q05682	Caldesmon	CALD1	93.231			2268290	3563900	36763.4	628489	6940720	1626590	2075400	2661840	90418500	93858900	83274200	98688400	21	20	25	20
Q08AM6	Protein VAC14 homolog	VAC14	87.975		X	1160600	313556	8340960	601441	16290100	15281200	33945600	12431600	9194450	14771200	13755300	13222700	10	9	9	10
Q10471	Polypeptide N-acetylgalactosaminyltransferase 2	GALNT2	64.732		X	13596900	11696.2	9595610	650902	12055800	11135100	2106920	216232000	137183000	146542000	139060000	82479600	8	6	8	7
Q13098	COP9 signalosome complex subunit 1	GPS1	55.537			18743200	4003190	5301040	6167730	100961000	114830000	121404000	90437300	26979700	45912400	22892600	30482700	8	8	8	8
Q13418	Integrin-linked protein kinase	ILK	51.419			8486250	1367320	1317040	3990110	97562700	95283600	57501700	99709800	108862000	121081000	120862000	145377000	9	8	8	9
Q13867	Bleomycin hydrolase	BLMH	52.563			8454790	2155020	8385830	5829470	21713400	18116100	13726300	26789900	2109290	3184370	1475740	4031000	3	4	2	5
Q14677	Clathrin interactor 1	CLINT1	68.26			47765400	15011500	35612900	34176900	35257000	3178990	10326400	6255860	37204100	45842700	29552400	35753100	12	11	11	11
Q14738	Serine/threonine-protein phosphatase 2A 56 kDa regulatory subunit delta isoform	PPP2R5D	69.993		X	2492400	20780600	43688100	50066300	68409700	43524300	32816800	80936000	113086000	207857000	5054300	5624920	9	9	10	8
Q15084	Protein disulfide-isomerase A6	PDIA6	48.121			1850390	1154870	2276710	36117	7738620	4806450	5541620	6628340	3602600	5783960	3395180	2429520	6	7	7	7
Q15404	Ras suppressor protein 1	RSU1	31.541			4766510	3385640	6184040	4131790	46512500	39018200	52113000	74400200	95470200	134931000	109918000	138866000	8	8	8	8
Q15435	Protein phosphatase 1 regulatory subunit 7	PPP1R7	41.564			1478400	548115	3013630	1068140	49897700	49117300	52008300	39746400	22744000	20207800	13562800	22295500	9	8	10	8
Q53GQ0	Very-long-chain 3-oxoacyl-CoA reductase	HSD17B12	34.325			11094700	1045550	6354490	14627300	31538200	36994300	3098030	38164700	16110800	28543100	10546000	20804200	4	5	5	5
Q5JSL3	Dedicator of cytokinesis protein 11	DOCK11	237.675		X	3426220			2482750	26630400	6213000	32187700	17016600	23702700	24638600	27338900	36876000	20	23	24	22
Q5JWF2	Guanine nucleotide-binding protein G(s) subunit alpha isoforms XLas	GNAS	111.025		X	19629300	7879710	3682890	9439770	54539000	63956800	85599500	52761200	26097500	59514400	31558200	46888600	5	5	5	5
Q5T5C0	Syntaxin-binding protein 5	STXBP5	127.575			83216600	11802000	30056.5	18603600	90620300	106040000	279279000	46844000	49671900	111156000	41876600	54933900	12	14	12	13
Q6ICL3	Transport and Golgi organization protein 2 homolog	TANGO2	30.937		X	10396500	1604790	6579330	2691560	168448000	112075000	141108000	126677000	76560700	87260800	72021100	98702900	8	7	8	8
Q6PJW8	Consortin	CNST	79.599			474371	812673	1348110	169508	2786980	409027	798945	3072210	3382660	6814580	10088400	6648550	6	9	9	9
Q8IZY2	Phospholipid-transporting ATPase ABCA7	ABCA7	234.353		X	1476230	16935	957396	3899710	4827480	8417290	7282010	5450290	2941820	5668830	13246700	4663820	10	8	14	13
Q92608	Dedicator of cytokinesis protein 2	DOCK2	211.95		X	988039		2154100	10705.2	401300000	897937000	45988500	651689000	426304000	218854000	518406000	411181000	26	28	27	25
Q92696	Geranylgeranyl transferase type-2 subunit alpha	RABGGTA	65.075			83691.7	402499	32018.1	34183.4	14911600	19701900	23556600	9293540	4747850	10178700	7191570	3788860	11	10	11	11
Q969R2	Oxysterol-binding protein 2	OSBP2	101.268			7183030	789296	870212	1215100	22372500	14832800	29558700	37193600	9429020	8149120	5261770	32941400	10	9	10	9
Q96C24	Synaptotagmin-like protein 4	SYTL4	76.022			48707.7	10308.2	11590.7	72603.3	25650500	3924610	4385840	3452980	16906800	58289200	26949500	24244700	15	15	16	16
Q96NA2	Rab-interacting lysosomal protein	RILP	44.201			7568520	11396700	5378430	11471400	21804800	27681600	19218000	10403900	25408300	25386800	23828400	25031400	13	11	13	11
Q99623	Prohibitin-2	PHB2	33.294			4119930	1207520	1874340	1632010	15113000	3434300	4386910	15655700	23622700	31417000	30321800	26868500	7	7	8	8
Q99829	Copine-1	CPNE1	59.059			17808100	41167200	23773700	16809400	64377100	63229200	59697500	40284100	15451500	15399300	12921800	10554000	8	7	7	7
Q9BY43	Charged multivesicular body protein 4a	CHMP4A	25.097			153831000	19825200	6078140	191967000	342344000	3879570	281807000	564345000	1350400000	1492980000	999875000	1117430000	6	6	6	6
Q9H2K8	Serine/threonine-protein kinase TAO3	TAOK3	105.405			2323360	1192820	3665210	2258980	16883900	20686300	29157700	8034700	15858800	34493300	17413700	20143800	20	21	19	21
Q9H4A4	Aminopeptidase B	RNPEP	72.598			1150190	89372	238648	1702820	19276000	23427200	25043800	22574000	17449600	19591600	9699230	9868420	10	10	11	12
Q9H4B7	Tubulin beta-1 chain	TUBB1	50.327		X	24312000	10683000	20050700	16586200	573724000	352904000	224364000	338769000	164307000	238654000	226940000	287928000	8	8	8	8
Q9H9A6	Leucine-rich repeat-containing protein 40	LRRC40	68.25			163100000	1022510	62940.3	96216.2	40308300	32130100	109790000	143482000	23527000	27428900	6765340	14718900	13	12	12	13
Q9HA64	Ketosamine-3-kinase	FN3KRP	34.415			1642830	4252630	6263800	4961750	93870600	88272100	76736600	77473400	15183400	31491100	21674500	24834100	6	6	6	6
Q9NP72	Ras-related protein Rab-18	RAB18	22.977		X	2117540	990521	707393	1048740	21833600	16229500	19757800	15598000	5079410	4884930	3128960	6900210	5	6	6	6
Q9NQ75	Cas scaffolding protein family member 4	CASS4	87.144			2229070		18713.7	887274	9850430	1140070	2941260	14648800	23770900	53612100	4929900	32068500	16	17	15	15
Q9NR46	Endophilin-B2	SH3GLB2	43.977			1693890	1747110	5143930	2030600	20535200	32459900	41076700	19407400	7624640	13931100	12699200	13243100	9	9	8	9
Q9NSY1	BMP-2-inducible protein kinase	BMP2K	129.173			1476370	9656.24	10647.5	41341.6	5027080	8427310	23354900	30174100	12781900	26513200	4187240	8709510	16	15	16	17
Q9NTK5	Obg-like ATPase 1	OLA1	44.741			14668300	38200300	42683400	14773400	520537000	294237000	613760000	121498000	155497000	68073500	69926000	82989800	9	11	10	9
Q9NW15	Anoctamin-10	ANO10	76.33		X	2412250	15769.7	4917990	3010850	39413900	34052300	56763200	3824600	14124600	46616900	24963500	24570000	7	6	8	7
Q9P2J5	Leucine--tRNA ligase, cytoplasmic	LARS1	134.468		X	4279510	27904.3	3918040	40223.7	20261600	17360900	24422600	23877000	129630000	162273000	117244000	136170000	19	16	19	19
Q9UH99	SUN domain-containing protein 2	SUN2	80.314			1940570	820333	1051780	1369230	455312	176544	26252800	7282110	8516300	7751990	8717140	7455860	12	11	14	10
Q9UJU6	Drebrin-like protein	DBNL	48.207			1428650	753406	1307840	1535870	12793300	10799100	6418260	7183970	15829700	24254900	19062000	23703900	12	13	13	12
Q9ULA0	Aspartyl aminopeptidase	DNPEP	53.412			1135820	905799	841665	261881	10075500	4099300	15430100	2189300	749182	252375	217353	5190360	5	6	6	6
Q9Y263	Phospholipase A-2-activating protein	PLAA	87.158		X	1902470	236098	2444690	1371910	17701300	7125710	15576000	13488300	8221800	3703900	6445290	2545240	6	6	8	7
Q9Y376	Calcium-binding protein 39	CAB39	39.87			799071	1187620	3977300	288894	11627900	13998700	13528300	12062300	10698200	7351810	13309900	18120400	8	8	8	8
A0AVT1	Ubiquitin-like modifier-activating enzyme 6	UBA6	117.972			692041	1296430	1135910	429013	265466000	194513000	280944000	219547000	97900100	125264000	92767800	15205900	19	17	18	14
A2RUS2	DENN domain-containing protein 3	DENND3	135.893			1798750			61412.1	6531890	4029020	4679460	4164830	28559000	15348700	12103600	18454100	16	17	17	18
O00160	Unconventional myosin-If	MYO1F	124.846			1003840	9685.88	13237.5	133116	18769700	4861240	24275400	10437600	22321700	25586300	26249800	30080800	17	16	17	17
O14744	Protein arginine N-methyltransferase 5	PRMT5	72.684			159364	807356	942898	2489270	68933200	62988400	65394100	65329100	14984700	41943600	23990600	21572500	9	8	9	9
O15143	Actin-related protein 2/3 complex subunit 1B	ARPC1B	40.95		X	6307880	5959340	4441560	9510670	60098900	56429700	27192600	52036400	73518400	53656100	27301400	29820000	6	6	6	6
O43143	ATP-dependent RNA helicase DHX15	DHX15	90.934			8124690	1066550	8525960	8435310	6820560	8507780	16569000	9952900	16159600	25933900	16811500	16508200	17	16	17	17
O60256	Phosphoribosyl pyrophosphate synthase-associated protein 2	PRPSAP2	40.924			979030	982731	1669670	1515300	55971500	44549300	55603900	42863900	13629000	20995600	18107300	14050900	7	6	7	7
O75131	Copine-3	CPNE3	60.129			171899000	1764070	183535000	33980000	48077300	32848100	43704500	41395600	9820660	10965900	10687400	8024460	6	6	6	6
O75390	Citrate synthase, mitochondrial	CS	51.714			3795170	3270850	1526340	4170730	36932400	1306680	14568300	9162940	24663400	65505700	69630900	72704300	6	6	7	7
O75592	E3 ubiquitin-protein ligase MYCBP2	MYCBP2	513.646			887200		898490	6110.42	92544400	10013100	84256.9	22449200	11657600	68567900	163588000	42355200	30	30	35	33
O75635	Serpin B7	SERPINB7	42.905		X	2635980	2642720	1213720	2923770
O75832	26S proteasome non-ATPase regulatory subunit 10	PSMD10	24.426			2293260	759450	1385020	986192	66927700	30954700	33508900	24463800	21014800	51768100	36353700	46452600	5	5	5	5
O75874	Isocitrate dehydrogenase [NADP] cytoplasmic	IDH1	46.659		X	3771020	7278460	9796630	4574990	16121700	15118200	2415760	17465300	882306	465673	533014	922393	5	6	7	7
O94886	CSC1-like protein 1	TMEM63A	92.13		X	2229180	4068420	2876570	2295630	11091000	7593520	19561800	4724720	9223190	8651260	12180300	15072300	8	9	8	9
O95202	Mitochondrial proton/calcium exchanger protein	LETM1	83.357		X	1147480	183224	1515840	1308180	6886420	10463200	57963	5267260	9344960	5268450	9671220	11187300	7	7	7	7
P00568	Adenylate kinase isoenzyme 1	AK1	21.633		X	21495700	19312800	15622900	16240700	566318000	571780000	739202000	456564000	504349000	542054000	505857000	820574000	6	7	6	6
P00740	Coagulation factor IX	F9	51.78		X	1654960	497297	2378740	2262710	33116500	29780200	15379100	19144500	8710510	13227000	14496100	17131000	5	5	5	5
P00746	Complement factor D	CFD	27.032		X	1817350	3361280	109406	2798510	6797170	2523150	3768810	7649100	18648700	37164100	24132200	23190600	4	4	5	5
P01871	Immunoglobulin heavy constant mu	IGHM	51.924		X	24501200	8140320	8441660	19118500	96917200	135042000	100277000	107742000	206437000	220700000	207440000	236935000	7	7	6	7
P02656	Apolipoprotein C-III	APOC3	10.853		X	29994500	25543800	32089900	28573200	16963300	32766000	25806700	26549000	357424000	381918000	486954000	444214000	5	4	4	4
P04004	Vitronectin	VTN	54.305			64058900	29980200	31248300	46388000	323620000	347197000	312820000	413078000	962647000	1295990000	1110160000	1213540000	5	5	5	5
P05107	Integrin beta-2	ITGB2	84.794		X	1247780	690096	1606910	2556810	264657	1515130	2048300	1420620	2518800	23551900	20241900	19364000	7	6	9	7
P05198	Eukaryotic translation initiation factor 2 subunit 1	EIF2S1	36.114			2019480	848595	1723770	9305340	43135100	34315700	38185600	29435600	63483400	89468100	65932000	118232000	14	13	14	13
P05543	Thyroxine-binding globulin	SERPINA7	46.325		X	1695420	2309860	434302	1721270	23988400	15415300	32188700	18949900	10196500	12058200	8069140	7434760	7	6	7	6
P06737	Glycogen phosphorylase, liver form	PYGL	97.151		X	1256210	3491830	61183.1	774560	17160100	22552000	22080200	12130800	13590600	45853900	12337700	67553100	8	10	8	10
P07737	Profilin-1	PFN1	15.054		X	151173000	5418880	4128230	6575290	85920900	58878900	42356800	90581100	62828600	92989900	88216700	89919400	5	5	5	5
P09622	Dihydrolipoyl dehydrogenase, mitochondrial	DLD	54.177		X	1056130	2163160	1165160	1525020	1569580	734340	2170760	2422910	3783210	956788	3596170	6679620	6	4	7	7
P0CG47	Polyubiquitin-B	UBB	25.76			120326000	63162600	89982900	128678000	168068000	182232000	96537600	208341000	194868000	362625000	348569000	317732000	7	7	7	7
P0DP23	Calmodulin-1	CALM1	16.836		X	925945	2992540	1887440	2201170	13378500	11668100	3018870	13741800	31903500	50371800	34638100	34206100	4	4	5	4
P10809	60 kDa heat shock protein, mitochondrial	HSPD1	61.054		X	676046	73531.8	470215	772543	1954350	2653020	5603290	7173370	14718500	18622000	17032300	11241300	7	8	8	8
P11597	Cholesteryl ester transfer protein	CETP	54.757		X	9627700	3191570	10847900	2425090	12651100	16686100	15325300	10594400	1553030	3034210	8145770	11329600	8	6	8	8
P12081	Histidine--tRNA ligase, cytoplasmic	HARS1	57.411		X	4237010	260736	1908180	6353570	12085400	10274500	17373500	4289540	8515340	6644600	6393310	1987090	6	5	6	5
P13073	Cytochrome c oxidase subunit 4 isoform 1, mitochondrial	COX4I1	19.578		X	2004240	296713	1559710	1719250	4838030	2348370	2650040	2896070	10387200	6709350	26488000	18975300	4	4	4	4
P14314	Glucosidase 2 subunit beta	PRKCSH	59.428		X	889156	773555	470247	2161440	5612520	1872760	1242400	3892520	2535040	3642720	16858900	21584100	3	3	5	5
P16152	Carbonyl reductase [NADPH] 1	CBR1	30.375			8138610	24633700	6927340	2830510	66866000	85351900	92507100	64748700	45891900	31088400	24576300	20654700	6	5	6	7
P18031	Tyrosine-protein phosphatase non-receptor type 1	PTPN1	49.968		X	2309110		70885.4	7732500	10464500	3787170	11648900	11480200	6065580	9198840	11318100	5866790	8	8	8	7
P20042	Eukaryotic translation initiation factor 2 subunit 2	EIF2S2	38.389			2504910	61057.3	1791070	922363	69596200	66940600	24386100	37484200	61804700	121149000	98628200	114153000	14	15	14	15
P20618	Proteasome subunit beta type-1	PSMB1	26.49		X	9318840	13179300	9798340	12367900	135252000	95781600	74576000	99249800	31312800	67577100	74808800	46588700	6	7	6	6
P21796	Voltage-dependent anion-selective channel protein 1	VDAC1	30.773			3577170	3957080	4427900	4970080	14552100	1704740	4540820	6179920	27173900	58910900	12864000	15182000	8	7	7	6
P22303	Acetylcholinesterase	ACHE	67.796		X	8930020	547191	6202080	8743390	6891330	6836520	6932640	6582140	6481970	6614510	15261000	16724400	6	7	7	6
P22891	Vitamin K-dependent protein Z	PROZ	44.744		X	1395360	535922	479977	400619	12916600	13813800	17739000	10398500	3121110	5881800	24575900	416107	6	5	5	5
P23368	NAD-dependent malic enzyme, mitochondrial	ME2	65.442			816309	10369000	302067	742347	9631590	8400660	3197050	4927540	21308400	13433300	24130800	23250600	10	11	11	12
P23381	Tryptophan--tRNA ligase, cytoplasmic	WARS1	53.168		X	1611720	1869830	280118	580608	58183700	64738700	78714200	79368900	3018160	29699900	21074400	24765900	3	5	7	5
P23919	Thymidylate kinase	DTYMK	23.82		X	1689770	1753430	1318550	1365160	40610700	38357100	43633700	39207800	25284500	39380600	19388500	44278800	9	9	9	8
P24941	Cyclin-dependent kinase 2	CDK2	33.929			6228620	4709800	4365880	6365020	40766600	25842200	27347000	31445900	9024480	11626600	18164200	16523400	10	9	9	8
P26641	Elongation factor 1-gamma	EEF1G	50.12			1733360	445011	1740850	1606780	14262100	16083800	25566400	16952200	18980000	53098400	19300700	24980000	8	8	8	8
P28074	Proteasome subunit beta type-5	PSMB5	28.48			6572430	5322150	7505520	5297390	143659000	149968000	186252000	105337000	86138800	99903800	71373900	55000900	8	8	7	8
P29692	Elongation factor 1-delta	EEF1D	31.122			7088460	66460.1	48495	84216.9	2433450	4200980	7303130	6157960	9211460	26982600	8324000	19937000	7	7	7	7
P30085	UMP-CMP kinase	CMPK1	22.222			1114250	335286	873261	1141380	22624700	30754800	26736000	12697600	19907400	90069400	16915400	24950000	6	6	6	7
P30153	Serine/threonine-protein phosphatase 2A 65 kDa regulatory subunit A alpha isoform	PPP2R1A	65.31		X	11050300	6767200	6545740	9705020	261964000	214170000	271627000	202756000	36174600	52190500	25771200	36575700	7	8	8	8
P30154	Serine/threonine-protein phosphatase 2A 65 kDa regulatory subunit A beta isoform	PPP2R1B	66.213		X	3301080	1117080	1594970	2423300	35019900	37153000	33976200	43705200	23523700	21466600	15362300	19330800	7	9	9	7
P31040	Succinate dehydrogenase [ubiquinone] flavoprotein subunit, mitochondrial	SDHA	72.69		X	24478800	3344090	12442.7	51157400	5320120	2047450	1491980	2858800	22106300	25229100	21395400	24639600	12	13	12	11
P35813	Protein phosphatase 1A	PPM1A	42.449			12700900	4114920	6202130	7812040	17295500	11733600	8143890	18669400	12513000	19286700	14264500	20883700	7	6	7	7
P36542	ATP synthase subunit gamma, mitochondrial	ATP5F1C	32.995			1660940	2449460	6594640	1010620	10817900	6933910	5904860	11502800	8556180	29551100	13827800	21376000	6	6	6	6
P37802	Transgelin-2	TAGLN2	22.391			11144600	7138950	5128660	9390620	73957400	80331300	39864500	94597600	38141400	59469700	47534400	62838900	5	5	5	6
P40197	Platelet glycoprotein V	GP5	60.959			9765610	2382310	966376	1754980	11159700	10728300	7240170	12835900	21451400	8293670	22683000	11510800	6	8	5	6
P40925	Malate dehydrogenase, cytoplasmic	MDH1	36.427		X	114523000	18444900	14562800	9501780	187173000	227346000	167668000	226978000	351327000	303976000	263300000	334725000	5	5	5	6
P43686	26S proteasome regulatory subunit 6B	PSMC4	47.367			1199440	218322	89738.9	928300	58043700	78296700	55729600	51622500	8222530	9908450	9557750	13255200	13	13	11	12
P46060	Ran GTPase-activating protein 1	RANGAP1	63.543			149067	1960740	1910200	635252	21839500	17155000	8062600	10226000	4630600	11029200	10733400	4804540	5	5	6	6
P47756	F-actin-capping protein subunit beta	CAPZB	30.629			3651310	2395180	3085980	3364330	52882900	62450800	61959600	51765400	33291400	55696100	41061800	38455600	6	6	6	5
P49407	Beta-arrestin-1	ARRB1	47.065			745686	39660.1	452408	1229440	8547380	7278690	15923800	9916900	11005100	12874000	11072200	10805000	7	6	6	6
P49411	Elongation factor Tu, mitochondrial	TUFM	49.876		X	1172340	3679030	1537870	2290240	317671000	6911550	14831300	197320000	5216390	43743100	28509400	28832300	10	9	10	9
P49591	Serine--tRNA ligase, cytoplasmic	SARS1	58.778		X	1934230	47982.5	52012.6	2264320	5366890	7703850	179314000	4450200	5019120	35371800	14717000	26885400	9	9	9	8
P49748	Very long-chain specific acyl-CoA dehydrogenase, mitochondrial	ACADVL	70.392	X	X	6356200	3764490	2895260	11789100	65295500	45544600	186870000	69543200	157037000	68114300	31187800	75909300	11	13	15	12
P51812	Ribosomal protein S6 kinase alpha-3	RPS6KA3	83.737		X	1532440	954092	362736	2670780	97651700	117848000	46519500	58458500	45776100	58142700	41386700	31382800	12	12	12	12
P52888	Thimet oligopeptidase	THOP1	78.842			4294470	4298290	3962210	3172690	22358100	35185400	13519900	16317300	5587650	13125500	8115930	9967550	8	9	9	9
P55084	Trifunctional enzyme subunit beta, mitochondrial	HADHB	51.296	X	X	2062410	727911	1383160	2346960	4837630	5290890	18144200	7042640	33322800	19397900	22443800	27773200	8	7	7	8
P57737	Coronin-7	CORO7	100.607			1619380	1053840	2566990	1887230	41320000	17686900	20591400	12778800	7049670	19285200	11583600	29642400	10	12	12	12
P60900	Proteasome subunit alpha type-6	PSMA6	27.398		X	5601540	6961540	7457500	7830370	81153200	72815900	88674600	69493600	16524100	27264300	22911100	18395800	6	6	6	6
P61201	COP9 signalosome complex subunit 2	COPS2	51.597			1411880	2701750	1500400	2422250	65386300	77602100	75281000	54313000	1094440000	1290110000	1527390000	1827150000	8	8	8	9
P63010	AP-2 complex subunit beta	AP2B1	104.551			18658200	4343210	24977000	7515380	61180000	48368300	72490300	54403300	23153500	125576000	47303700	64452900	9	9	10	10
P67936	Tropomyosin alpha-4 chain	TPM4	28.519		X	17678200	4980920	5211100	6094540	26772300	9307270	785648	74706500	73833900	220776000	314342000	190261000	2	3	5	4
P69849	BOS complex subunit NOMO3	NOMO3	134.133			2332710	5856880	7068790	53356.9	11816100	4680500	9657750	5954220	2961410	194864000		4499360	11	14		13
Q00325	Solute carrier family 25 member 3	SLC25A3	40.095		X	9579320	1753980	3518820	5047340	24029600	14002800	7613780	15035200	31657800	51291800	68190100	54561800	7	7	7	7
Q00722	1-phosphatidylinositol 4,5-bisphosphate phosphodiesterase beta-2	PLCB2	134.026		X	2601290			948179	19700300	88828.7	80938.5	10875300	14464900	19979300	20000700	5610040	18	17	17	17
Q01813	ATP-dependent 6-phosphofructokinase, platelet type	PFKP	85.598			2699310	593546	799177	160198	12553700	10409300	5693070	10999300	9637250	9335060	10826800	14055000	8	8	9	9
Q02153	Guanylate cyclase soluble subunit beta-1	GUCY1B1	70.514			3543430		14162.3	161254	40818300	33234400	35027900	50703300	31160300	89155400	100077000	51153300	14	12	15	13
Q03252	Lamin-B2	LMNB2	69.949		X	692634	16346.4	559424	997200	3497670	8503000	7603190	1379600	71890300	77593200	81106900	84989400	16	16	16	17
Q04695	Keratin, type I cytoskeletal 17	KRT17	48.106		X	3172680	8919780	19434800	36061300	55328900		13746600	14080200	3507480		9387570	18083200	1		2	5
Q04760	Lactoylglutathione lyase	GLO1	20.778			7537800	5747520	6021070	7446240	64827000	56769300	72719700	31691200	7143760	12658800	6912370	7943100	3	3	3	3
Q08380	Galectin-3-binding protein	LGALS3BP	65.332			8491880	998377	334885	565214	90332700	115207000	58188000	107169000	52633900	39690700	50976500	69904400	8	7	6	8
Q08554	Desmocollin-1	DSC1	99.986			15898700	4158550	25841700	8775260	2150380		43447.2	71964.3	58397.8		1755730	4386200	1		4	4
Q13126	S-methyl-5'-thioadenosine phosphorylase	MTAP	31.235		X	1446400	885351	631052	1730150	15981100	24597300	18743100	22648900	2570020	12386400	7394610	15674600	6	8	7	6
Q13459	Unconventional myosin-IXb	MYO9B	243.405			2364150		12033.1	1452380	7284350	9904860	13752400	3081220	7219460	36983600	23010800	37915600	30	27	30	30
Q13564	NEDD8-activating enzyme E1 regulatory subunit	NAE1	60.247		X	1609950	1781870	1230470	1517540	20429600	19837100	28028300	17409900	7004330	9707460	10417700	11468800	7	7	8	8
Q13630	GDP-L-fucose synthase	GFUS	35.893			2570940	5780210	7282070	8360680	159220000	187995000	179154000	128621000	19380200	26833800	16246700	17379800	6	6	6	6
Q13835	Plakophilin-1	PKP1	82.86		X	3945740	3704310	6910180	8619790	52127.3		693310	69327.4				4294640				1
Q13976	cGMP-dependent protein kinase 1	PRKG1	76.365		X	2875840	1972050	1883150	1545040	5160490	3218430	6719860	3354400	3429170	3669360	6513140	5232240	10	8	9	9
Q15257	Serine/threonine-protein phosphatase 2A activator	PTPA	40.667		X	7692640	7701680	4952150	6276430	265691000	218892000	255898000	169822000	50728000	54965300	65390400	40176700	8	7	7	6
Q15276	Rab GTPase-binding effector protein 1	RABEP1	99.291			782906			356264	353884000	8811880	6122700	5253240	610332000	596133000	86664200	47490700	19	22	20	20
Q15746	Myosin light chain kinase, smooth muscle	MYLK	210.717		X	1832350	465130	1535660	61015.7	4733950	6161010	1860110	12197300	28486200	17849000	29401300	48720300	19	18	19	19
Q16512	Serine/threonine-protein kinase N1	PKN1	103.933			1103710	134735	815321	19271400	15634400	3687760	11493600	9995610	4714090	5146360	2788580	8465140	13	11	12	13
Q16658	Fascin	FSCN1	54.531			4339530	9654930	1610940	1509890	108976000	86126400	71374000	60176300	45989000	80123000	18669800	28334400	10	11	10	10
Q16775	Hydroxyacylglutathione hydrolase, mitochondrial	HAGH	33.805		X	4289030	2771170	3995060	4716710	66823500	73734600	90910500	96252900	46450000	86397700	45238400	47496000	6	6	6	6
Q2TAZ0	Autophagy-related protein 2 homolog A	ATG2A	212.862			682861	13574.7	665355	88141.4	18824500	35895100	300955000	333913000	9662940	22417700	7380510	14599000	13	13	16	13
Q4G0F5	Vacuolar protein sorting-associated protein 26B	VPS26B	39.155			1170880	46684.5	394185	1172190	10054800	6775700	4907620	7103140	7479880	8999800	3670140	7930140	6	6	5	7
Q5QJ74	Tubulin-specific chaperone cofactor E-like protein	TBCEL	48.195			3043550	4921270	2865380	4959700	137541000	25789300	163630000	106389000	39676400	22596800	18840900	22036800	11	13	14	13
Q5T447	E3 ubiquitin-protein ligase HECTD3	HECTD3	97.114			420979	516785	88543.5	99505.5	18484300	5840800	15118800	11610700	82913400	79523900	86643900	89583900	17	15	17	16
Q5TDH0	Protein DDI1 homolog 2	DDI2	44.522			10261800	19347000	22589300	3359370	97050600	96966400	115604000	83508700	17767100	27403800	51448100	43353100	6	5	5	5
Q5VWZ2	Lysophospholipase-like protein 1	LYPLAL1	26.316			4349900	375373	4511330	4406830	17856100	12931900	20156300	22087000	4457850	3238240	4794620	3356140	7	7	6	7
Q6IA69	Glutamine-dependent NAD(+) synthetase	NADSYN1	79.284		X	2153090	19043.9	709937	261731	38613600	48704200	25931000	58093600	20225000	25091700	28222400	18492500	6	6	7	6
Q6NUK1	Mitochondrial adenyl nucleotide antiporter SLC25A24	SLC25A24	53.355		X	4655930	6528.13	429977	99931.5	3118760	6173580	5953380	4056150	8394270	8436070	7337040	9436530	8	8	7	6
Q6PGP7	Superkiller complex protein 3	SKIC3	175.491		X	1012470	23043.6	397634	85188.6	17527400	24504000	24218800	25912300	24596700	22380800	24305700	14169300	21	20	20	21
Q6UXV4	MICOS complex subunit MIC27	APOOL	29.158			2862630		1583260	3519300	4476220	2302260	3613300	6350180	8128470	4623440	5821690	8166720	4	3	4	4
Q6VY07	Phosphofurin acidic cluster sorting protein 1	PACS1	104.9		X	2059870	9596.18	15336800	6719270	28913700	20124100	36715900	23111700	18716900	14445200	21188400	16059600	16	17	16	18
Q6XQN6	Nicotinate phosphoribosyltransferase	NAPRT	57.578			1173220	16385900	916176	4714110	47457300	36111700	45467600	31595200	7132710	10400400	4771030	8232530	3	3	2	3
Q7Z3C6	Autophagy-related protein 9A	ATG9A	94.449			10022000	5294140	10398100	7152560	160267000	169164000	172953000	111318000	39080500	57202300	48843700	56117000	6	10	8	11
Q86TP1	Exopolyphosphatase PRUNE1	PRUNE1	50.201		X	114325	133870	2245390	894488	8588910	8981760	6570640	7605700	2036820	3796060	3605690	341341	8	9	10	9
Q8N1G4	Leucine-rich repeat-containing protein 47	LRRC47	63.473			69953.2	38409.9	27435.9	31642.6	6221060	5730220	3170820	4178380	19304300	6573090	13145600	18411500	13	14	13	13
Q8NE71	ATP-binding cassette sub-family F member 1	ABCF1	95.927			5310490	51246.5	1604640	60570.7	11188800	13202700	12989900	14889700	13204400	18883900	21773200	29939200	17	17	17	17
Q8NE86	Calcium uniporter protein, mitochondrial	MCU	39.867			540764	62805.3	77023.6	83452	10123200	223880	382495	1712170	7706240	17872500	10038000	6916370	7	7	8	7
Q8NEX9	Short-chain dehydrogenase/reductase family 9C member 7	SDR9C7	35.264		X	7584600		7758900	4320110
Q8NG06	E3 ubiquitin-protein ligase TRIM58	TRIM58	54.766			3941220	720988	3076670	230654	8105500	11105700	27939300	4265450	12550400	20219600	9589700	12310100	7	10	8	7
Q8TDZ2	[F-actin]-monooxygenase MICAL1	MICAL1	117.875			1616840		18589.4	27120.4	20697400	15080600	18187700	6876440	4702770	9614010	13166800	2496500	9	8	9	8
Q92530	Proteasome inhibitor PI31 subunit	PSMF1	29.815			16962100	6254900	6370490	7815320	263477000	351962000	368312000	212493000	53984700	73333700	56268400	66860400	6	6	6	6
Q92905	COP9 signalosome complex subunit 5	COPS5	37.579			2215150	1863630	2018950	2460940	66335800	65718500	72374200	46805000	12375600	20238400	29421400	26366400	6	6	6	6
Q92973	Transportin-1	TNPO1	102.357			646944	336826	107826	630014	26966700	10322000	25168700	18027900	1814420	38517700	4630350	12811000	8	8	8	10
Q93070	Ecto-ADP-ribosyltransferase 4	ART4	35.88		X	3430510	642743	1016490	1903830	171920	147751	98457.2	149586	213819	2644450	1354940	273935	3	3	4	2
Q969X5	Endoplasmic reticulum-Golgi intermediate compartment protein 1	ERGIC1	32.59		X	872782	37054.5	95410.6	739749	65348400	53115500	1174350	1785210	9560570	19482900	23036200	7101130	7	7	7	6
Q96AG4	Leucine-rich repeat-containing protein 59	LRRC59	34.931			1562890	739510	2294920	1678260	3423590	3601320	5778390	2508460	45357800	23897500	76587600	109309000	6	5	6	6
Q96BY6	Dedicator of cytokinesis protein 10	DOCK10	249.535			960419		1006390	29208.6	21273400	2893230	9982370	2804480	2212570	5517670	33162300	4270100	17	18	17	19
Q96CW1	AP-2 complex subunit mu	AP2M1	49.657		X	1647840	3010120	300410	270132	68392700	58595600	58200000	48336700	41248900	65073900	49776700	59249700	12	11	11	12
Q96GD0	Chronophin	PDXP	31.698			740897	1947470	1202120	736931	30939600	62223100	70854400	45705700	4019210	9527170	7768000	7159750	7	6	7	7
Q96K76	Ubiquitin carboxyl-terminal hydrolase 47	USP47	157.314			23826800	16220200	26742.3	25098700	79525000	77790600	55283400	50860800	34075600	32353100	22144100	39142300	17	19	16	18
Q99685	Monoglyceride lipase	MGLL	33.26			1929360	381597	238151	1449990	2561600	3220600	3474010	2435040	1505480	2379880	3851570	1819500	7	7	6	8
Q9BTW9	Tubulin-specific chaperone D	TBCD	132.601		X	2175810		34206	2650750	5399320	19447700	3610740	4581150	9340580	6452600	7272220	10355000	14	12	12	11
Q9BWM7	Sideroflexin-3	SFXN3	35.504			11114700	26368.5	1781270	9061300	142495000	199911000	192223000	29697500	21040300	10459600	20415500	35705000	7	6	6	7
Q9GZP4	PITH domain-containing protein 1	PITHD1	24.177			3676890	1320450	2971450	3486080	22065000	26815100	25703000	28461200	25026100	33102900	22994600	24200900	8	9	10	8
Q9H0P0	Cytosolic 5'-nucleotidase 3A	NT5C3A	37.947		X	930023	3957040	1261930	1678210	36159400	27784700	36005500	20513000	2416810	14720000	6125920	6906690	11	8	9	11
Q9H3S7	Tyrosine-protein phosphatase non-receptor type 23	PTPN23	178.974		X	490900	1911890	2727270	3300200	34414400	51167100	48013900	21416100	14697700	7732480	7905990	15944700	14	16	15	16
Q9HAB8	Phosphopantothenate--cysteine ligase	PPCS	34.006		X	11278500	564083	17449800	30942000	46313200	49905600	51986200	35445200	730509	315380	4940750	305664	4	4	6	4
Q9NRV9	Heme-binding protein 1	HEBP1	21.097			25476100	19130800	37556300	18396700	71299600	101235000	215462000	163400000	104181000	360455000	40563000	73350900	7	7	7	7
Q9NUQ9	CYFIP-related Rac1 interactor B	CYRIB	36.75			1997500	853092	419117	593602	25256700	31765900	26878000	19732200	1775840	6698550	7638030	2582180	7	8	7	7
Q9NXH8	Torsin-4A	TOR4A	46.914			2156770	521853	998863	1064870	6936080	5800110	4407380	2012050	22956400	11444300	17774200	12263200	8	7	7	8
Q9NY33	Dipeptidyl peptidase 3	DPP3	82.589			1868890	1127580	2265020	4208380	56908800	57310100	35165400	35324400	9566790	98797700	5507040	10598900	11	10	10	11
Q9UBC2	Epidermal growth factor receptor substrate 15-like 1	EPS15L1	94.257			1938850	8195320	3034670	294695	4041300	4030550	9214700	6287190	8328120	22890000	22631500	17044900	18	16	20	19
Q9UBW5	Bridging integrator 2	BIN2	61.877			7544670	467357	245044	1825820	69025300	40123500	38135200	32489500	47889000	107586000	26248300	34579100	10	9	9	8
Q9UN19	Dual adapter for phosphotyrosine and 3-phosphotyrosine and 3-phosphoinositide	DAPP1	32.192			2046480			135014	2763880	2949690	6428050	3188000	24734200	23243000	22187700	25936900	6	6	7	7
Q9UN37	Vacuolar protein sorting-associated protein 4A	VPS4A	48.899		X	38928500	1254410	9321000	1025370	39585200	10687200	37058600	20440500	55126200	60280600	67575700	57100100	8	7	8	8
Q9UNF0	Protein kinase C and casein kinase substrate in neurons protein 2	PACSIN2	55.736			1674060	15434.1	34031.5	1149650	3616900	4151680	2616400	2020710	11879500	21146400	15721000	21200200	9	9	9	9
Q9UNN5	FAS-associated factor 1	FAF1	73.957			9364980	6457990	7504820	7300550	222936000	200072000	198378000	129298000	61419700	54560200	82831000	66784200	9	8	11	9
Q9UPT5	Exocyst complex component 7	EXOC7	83.382		X	1104520	7513.22		1598790	10453200	8219590	4582830	6187710	7523430	8778460	6671610	12520400	16	13	16	14
Q9Y2G3	Phospholipid-transporting ATPase IF	ATP11B	134.189			4778170	10652.1	205095	761803	10663100	19495900	17038500	16862500	10964900	11861700	12944800	10034400	11	11	13	13
Q9Y2Q3	Glutathione S-transferase kappa 1	GSTK1	25.495			502100	27355.6	46412.5	1180400	8086880	8092230	7531620	13586700	4167750	8072220	6171840	8066760	7	7	7	7
Q9Y3P9	Rab GTPase-activating protein 1	RABGAP1	121.737			1521560		1514270	967094	6508460	4976420	4093720	14657100	12089500	20328500	8635240	20924000	13	16	15	15
Q9Y450	HBS1-like protein	HBS1L	75.475			2140650	465954	28205.3	33925.8	57110800	52875000	32532000	19801700	12107900	28916000	63943800	58754400	17	16	16	16
Q9Y4P8	WD repeat domain phosphoinositide-interacting protein 2	WIPI2	49.408		X	6614070	2155810	3537140	3531880	59406700	56739300	58763200	59894600	13489500	17854800	12701600	9227290	6	6	6	6
Q9Y624	Junctional adhesion molecule A	F11R	32.583			3683170	970085	656934	3449500	1256420	1782090	947788	1512400	24532000	49599700	29796300	48254700	4	4	4	4
Q9Y678	Coatomer subunit gamma-1	COPG1	97.719			1114910	4838960	4112240	899408	6743760	5981010	4942890	15285300	2879150	6193920	5259260	6213720	13	15	17	14
Q9Y6R7	IgGFc-binding protein	FCGBP	572.028			4175470	1519490	49106.4	119333	501683	5746790	249046	4533050	9110470	5372490	2740730	14267000	7	7	7	6
O00161	Synaptosomal-associated protein 23	SNAP23	23.354			3929400	3607240	6198820	4063160	1463010	4409070	1054570	5425400	5338820	8378720	7819060	11145700	6	5	5	5
O00203	AP-3 complex subunit beta-1	AP3B1	121.321		X	201023	18539.1	589033	2305610	52113100	34624400	68259700	5724670	16051700	39021800	9534900	9827760	18	18	18	18
O00303	Eukaryotic translation initiation factor 3 subunit F	EIF3F	37.562		X	4434210	27182.6		23229.5	6161970	1474870	2709920	3696810	5350090	3100470	10426700	6750020	8	6	7	8
O00487	26S proteasome non-ATPase regulatory subunit 14	PSMD14	34.577			20713800	62443800	33067900	43645900	66929600	65575200	87341900	86589200	20198200	45201000	28583500	42058100	5	5	5	5
O15031	Plexin-B2	PLXNB2	205.13			46501.9			52498.8	2583790	57361	134361	1351200	2536790	1221390	1940630	3098770	8	4	8	6
O15117	FYN-binding protein 1	FYB1	85.388		X	389122		222869	30027	683537	767237	1334520	534798	23766000	21866600	31984100	29356600	11	10	10	10
O15269	Serine palmitoyltransferase 1	SPTLC1	52.742		X	2766840	2184260	6297080	1751510	112928	70858.8	95214.6	1061890	3048160	1149700	3663630	5683190	5	3	6	4
O43396	Thioredoxin-like protein 1	TXNL1	32.251			807761	1236890	1338910	1898830	12551400	10624800	13620600	13391600	22286100	14776600	12317200	7801950	6	6	6	7
O43665	Regulator of G-protein signaling 10	RGS10	21.21			2228780	1971320	455370	1297870	6490840	18035500	89384200	9460370	83454900	61896000	50749400	60145600	8	9	9	8
O43681	ATPase GET3	GET3	38.792		X	26688200	31101900	30061000	34410200	62499500	67325500	71165200	43145000	17613000	18595800	13924600	14796200	5	5	6	6
O43747	AP-1 complex subunit gamma-1	AP1G1	91.353		X	3520370	732708	607052	111771	15653200	14761300	12864400	7586560	6462550	25712700	15859900	13509100	6	7	5	6
O60506	Heterogeneous nuclear ribonucleoprotein Q	SYNCRIP	69.605			20108400	1392930	9264290	2742880	9454530	16188500	21194600	15461600	21180500	42809100	34309100	37415800	10	10	10	11
O60664	Perilipin-3	PLIN3	47.075			124613000	36085900	75601300	58500300	3754030	5770810	3472240	4607420	5643250	21714500	4241200	10810100	6	7	7	6
O75069	Transmembrane and coiled-coil domains protein 2	TMCC2	77.448			1107540	1773450	1028620	494259	4495210	2632900	2769550	4351560	6020770	8190490	9350140	14570500	7	9	7	8
O75347	Tubulin-specific chaperone A	TBCA	12.855			23671700	15541300	12312600	21039200	525176	1839790	1932270	5879210	23067900	41564800	37039000	40602800	6	7	6	6
O75396	Vesicle-trafficking protein SEC22b	SEC22B	24.74			2395590	312760	922078	1443940	19003700	66267700	2915740	20243000	9327120	10751000	16109300	18337000	4	4	3	3
O75636	Ficolin-3	FCN3	32.902		X	4380400	1555970	1261580	9847030	269378000	414890000	175800000	146949000	17808700	42667100	24194800	35468800	6	6	6	6
O75695	Protein XRP2	RP2	39.641		X	2893910	266944	74787	192710	4868400	556167	3016900	1798340	6056510	4747140	6278910	6185720	3	3	3	3
O75746	Electrogenic aspartate/glutamate antiporter SLC25A12, mitochondrial	SLC25A12	74.762		X	6982290	50695.6	769229	1956760	25584800	34555300	25183400	24289800	15258100	22377500	40586400	11641300	11	11	11	11
O75882	Attractin	ATRN	158.542			1509430	33088.9	2974790	93381.3	62323.5	2365310	64411.6	54313	78307.1	127125	187011	344692	5	4	3	5
O94915	Protein furry homolog-like	FRYL	339.603			49640.1			425056	35764100	41207900	54629500	33371900	19343200	25212900	18526900	18304500	24	27	29	30
O94919	Endonuclease domain-containing 1 protein	ENDOD1	55.015			8312590	4130100	7261250	12526100	8055000	15700700	11572600	18297600	14790500	32875100	9184080	27796800	4	5	5	4
O95336	6-phosphogluconolactonase	PGLS	27.546			7647330	5458890	4298260	8859290	67501600	49698200	72701100	51624400	30852200	46995400	36443600	36109700	4	4	4	4
O95834	Echinoderm microtubule-associated protein-like 2	EML2	70.68			86574.8	34716.4	564558	2026340	12674300	12692000	20048800	6283800	4946740	9460170	10484000	7026780	8	6	10	8
O95861	3'(2'),5'-bisphosphate nucleotidase 1	BPNT1	33.392			97421.3	64179.9	92713	145106	9802200	11390000	10538100	7509640	345983	327263	287395	373359	5	5	4	5
O95870	Phosphatidylserine lipase ABHD16A	ABHD16A	63.243		X	17057500	100161	150421	692071	13764400	845984	10422400	3999200	512593000	535949000	442407000	414304000	8	7	8	8
P00492	Hypoxanthine-guanine phosphoribosyltransferase	HPRT1	24.579		X	10312000	7885320	10187400	9660160	81655300	76943000	86464100	52429100	18847600	41392000	14076900	40471300	6	6	6	6
P00734	Prothrombin	F2	70.037		X	22190800	19671300	18672200	23521500	164119000	213756000	136960000	210993000	708088000	732541000	583346000	690808000	7	5	6	6
P00738	Haptoglobin	HP	45.205		X	127646000	64518800	37895900	74379100	63488400	57722900	93447200	59810400	78530600	93638800	77756500	87273300	5	5	5	5
P01133	Pro-epidermal growth factor	EGF	133.996		X	8888920			50439.2	46584.4	26033.9	128618	103817	4930040	10683900	5389090	5039120	10	8	11	10
P01857	Immunoglobulin heavy constant gamma 1	IGHG1	43.914			688934000	347627000	394129000	575377000	4190400000	3841670000	2384230000	3558230000	7213610000	8808580000	8146800000	9559790000	7	6	6	6
P02042	Hemoglobin subunit delta	HBD	16.056		X	51731300	6933300000	4627950000	47417800000	110508000000	10950500000	271973000	196691000	111009000	4489580	3283090000	103757000	3	4	3	4
P04003	C4b-binding protein alpha chain	C4BPA	67.034			93319900	13940500	17860500	31215000	87762800	127582000	123049000	394740000	389674000	792046000	649736000	723678000	7	7	7	7
P04217	Alpha-1B-glycoprotein	A1BG	54.252			17501200	14373200	9823900	12588800	7155020	10981100	7644420	13760000	33308300	42381900	37935000	28600400	3	4	4	3
P04632	Calpain small subunit 1	CAPNS1	28.315		X	65023500	73146800	40946700	60570700	299489000	250278000	231852000	200403000	181791000	266144000	214202000	194502000	3	4	3	3
P05160	Coagulation factor XIII B chain	F13B	75.51		X	2259500	986102	1472130	493416	17382400	15483100	14901400	19112000	54362200	60000200	48144400	48120300	6	6	6	6
P05787	Keratin, type II cytoskeletal 8	KRT8	53.706			7535940	8515850	29379000	11925800
P06276	Cholinesterase	BCHE	68.42		X	557317	734853	325082	1537060	5244120	3441340	6394860	2000240	3981750	5130200	7768960	3237950	6	5	6	6
P06703	Protein S100-A6	S100A6	10.179			11840400	7927480	16548300	11676600	31698.5	268278	143310	105229	23853.2	56947.6	61599.2		1	1	1
P07203	Glutathione peroxidase 1	GPX1	22.061		X	82972700	7219470	7536230	7294390	203734000	207411000	191981000	222333000	37060800	44507400	41132200	45959100	6	6	6	6
P07339	Cathepsin D	CTSD	44.551		X	1476660	409336	2255570	1182730	332982	1586950	2586060	1689010	9495300	20835200	25081500	160343	3	2	4	2
P07355	Annexin A2	ANXA2	38.605			5275460	3488700	6224790	3474830	10286900	8333150	15025700	4922130	19215000	13081600	30913600	28430500	3	3	3	3
P07359	Platelet glycoprotein Ib alpha chain	GP1BA	71.539		X	19018200	3323180	8975260	15995700	13995700	16008100	17087500	29561500	69002300	67250600	86862500	71272700	6	6	8	7
P07686	Beta-hexosaminidase subunit beta	HEXB	63.138		X	2433720	822548	713010	75573.1	1871750	94114.4	3513040	105630	55514.5	45096.3	182152	2371020	3	2	4	3
P07948	Tyrosine-protein kinase Lyn	LYN	58.575		X	1082510			655128	7734980	4492640	4572910	10151900	5483810	9859410	6191930	16869800	7	7	5	7
P07954	Fumarate hydratase, mitochondrial	FH	54.636		X	1544000	871542	1297420	1346360	64994400	47844000	61791800	47467600	476855	254528	2100670	1557200	3	3	5	3
P08311	Cathepsin G	CTSG	28.836			31944000	7786310	25557600	42367300	71905700	60351000	150203000	81408800	114304000	158135000	137841000	155177000	6	6	6	6
P08648	Integrin alpha-5	ITGA5	114.538			871405	70355.7	130247	459230					57828	65700.8	46053	2191740	3	3	3	3
P09105	Hemoglobin subunit theta-1	HBQ1	15.508			11993600	13268800	11879500	12304100	105433000	88025300	143694000	79669400	30869700	39521000	22532500	24324600	5	5	5	5
P10643	Complement component C7	C7	93.519		X	5489010	2216880	1363440	8144740	33421900	27505200	23859600	28935600	45300600	48840300	43052500	60720100	9	9	10	9
P12931	Proto-oncogene tyrosine-protein kinase Src	SRC	59.836		X	1489100	260290	2403620	1995140	30062300	21763000	8184400	11572500	40766500	33202000	40077200	52378400	8	7	6	7
P14324	Farnesyl pyrophosphate synthase	FDPS	48.275		X	30116400	407597	7020170	5375040	68041000	92407800	64773100	87809500	31152300	11111600	11523000	43398500	5	5	5	5
P15498	Proto-oncogene vav	VAV1	98.315			24285600	9757.37	24982	520401	37915200	31391000	31469200	54785100	18047900	18677800	17275500	15573400	13	14	14	13
P17612	cAMP-dependent protein kinase catalytic subunit alpha	PRKACA	40.59		X	1925950	725669	4808490	2654070	90493200	64999100	52932100	55849400	19684500	8400600	14826800	25759300	3	3	3	3
P18669	Phosphoglycerate mutase 1	PGAM1	28.803			8285910	5729280	10437900	8378090	22589000	21514200	24687600	23203200	6530430	5474170	4616870	10597000	4	4	4	4
P19086	Guanine nucleotide-binding protein G(z) subunit alpha	GNAZ	40.924			2715440	55250.6	141784	2572360	15041100	16418200	9910850	15641200	12562200	19843100	11492300	17705200	8	8	8	8
P19338	Nucleolin	NCL	76.615			628810	133111	128349	1145260	4382490	6574020	3522750	9604750	14883700	46576300	30794900	24848000	6	6	6	6
P21281	V-type proton ATPase subunit B, brain isoform	ATP6V1B2	56.5		X	992430	4717500	1109490	2576790	43759500	40051500	46093800	46576100	6064150	15588100	5658940	8529530	7	6	7	6
P21964	Catechol O-methyltransferase	COMT	30.037		X	2183840	15317.9	34768	1613950	177739	120366	15658400	15047400	899098	6132370	456478	798874	2	3	2	2
P22059	Oxysterol-binding protein 1	OSBP	89.422			3255810	16575.4	69877.2	4088220	8854360	5702820	7738000	6034890	23443400	11611200	23951900	7327490	8	12	11	11
P23786	Carnitine O-palmitoyltransferase 2, mitochondrial	CPT2	73.779	X	X	1414770		1012330	2072200	1564220	57829.1	152502	3283250	1622130	2164210	2440560	2480530	11	10	11	8
P24539	ATP synthase F(0) complex subunit B1, mitochondrial	ATP5PB	28.907			3726940	122030	199844	220461	36365000	31962600	7399200	16617000	16706400	26973400	23303400	27684300	10	7	9	8
P25787	Proteasome subunit alpha type-2	PSMA2	25.897			2115230	4449200	943543	3183230	97386100	92026900	100855000	122581000	19407900	16338200	14874400	26472500	4	4	4	4
P25788	Proteasome subunit alpha type-3	PSMA3	28.435			3521250	7226950	4708970	5171950	94380600	83771100	106399000	81539400	14107100	21126100	78731600	48984400	5	6	6	6
P27169	Serum paraoxonase/arylesterase 1	PON1	39.731		X	14278000	10803900	8070980	18679200	76049800	99391000	63762500	90624200	11322500	23139400	19628400	30697600	4	3	3	3
P30043	Flavin reductase (NADPH)	BLVRB	22.118			142827000	116538000	125004000	99459000	12135000000	14160700000	18425000000	8641510000	744015000	1145430000	944082000	907737000	5	5	5	5
P30086	Phosphatidylethanolamine-binding protein 1	PEBP1	21.056			3111770	2878290	2683100	6269350	56383300	78170700	84215900	70370100	94468300	146443000	115941000	109647000	5	5	5	5
P30626	Sorcin	SRI	21.674			3362950	6713590	6511720	6765280	87997900	107858000	63983000	112583000	10505500	10640700	8539200	13095200	5	5	5	5
P31150	Rab GDP dissociation inhibitor alpha	GDI1	50.585		X	423772	108735	1939310	119442	31398200	18012900	15442400	19611000	4003440	9127290	2130690	139271	4	3	4	3
P31947	14-3-3 protein sigma	SFN	27.774			475514	454565	989239	4568630			105869000
P32019	Type II inositol 1,4,5-trisphosphate 5-phosphatase	INPP5B	112.853			4536970	21389.4	4586010	3145310	11424900	22553200	5702140	7736290	9953410	11871500	5497410	6642410	7	8	8	7
P35237	Serpin B6	SERPINB6	42.623		X	4961870	26516.3	32802.3	26476.5	18954600	19664800	15198400	25141300	44701800	52356600	43191600	36702700	5	5	8	7
P37840	Alpha-synuclein	SNCA	14.46		X	31639800	25853800	32419500	11633600	5299460	8444620	15160200	43260100	100775000	134383000	105841000	103762000	6	5	5	5
P38919	Eukaryotic initiation factor 4A-III	EIF4A3	46.871		X	2121340	657036	3812310	2130960	10733600	22878100	15844300	16297300	4377610	6122910	22449500	8209650	6	7	7	7
P40763	Signal transducer and activator of transcription 3	STAT3	88.068		X	729743	23643.3	1345500	1503580	6760180	4365850	7002690	7848060	5693280	11589300	4965970	11910200	11	12	12	13
P40926	Malate dehydrogenase, mitochondrial	MDH2	35.502		X	622165	1204680	428462	346570	16435400	13127800	8057290	12519900	5013730	6069600	8167090	8639130	7	6	6	6
P41240	Tyrosine-protein kinase CSK	CSK	50.707			76779.8	193123	51905.4	6913260	3780650	3212430	2097000	6627920	11904400	11865800	7631150	6354950	5	6	6	6
P41252	Isoleucine--tRNA ligase, cytoplasmic	IARS1	144.498		X	36679.9	898691	40042.7	39914.6	976736	556886	1778000	590922	1519830000	1792170000	484892000	187624000	17	15	14	15
P42224	Signal transducer and activator of transcription 1-alpha/beta	STAT1	87.333		X	396668		13933.5	879126	11787200	8573850	4692150	7293240	46650100	58666800	12385300	33668800	11	11	11	13
P43250	G protein-coupled receptor kinase 6	GRK6	65.992			57956300	881991	1215520	309224	6180440	6292540	4458750	7237160	21672100	29200100	21068800	25792200	6	6	6	6
P48147	Prolyl endopeptidase	PREP	80.699			968027	424013	552510	217589	20467300	21701800	19537800	13094400	1600420	2096750	133983	1765110	9	8	8	7
P49247	Ribose-5-phosphate isomerase	RPIA	33.273		X	5288840	8240990	5261040	5813980	84784000	68966600	28117900	70910000	13701200	8472470	13842700	14231700	5	4	5	5
P49593	Protein phosphatase 1F	PPM1F	49.83			5528750	301653	962489	554706	10666300	3963890	10311900	9316930	10312100	18281900	19345800	4014930	5	7	7	7
P49720	Proteasome subunit beta type-3	PSMB3	22.948			1886060	628625	1116850	1965070	83312900	59435500	76773200	75409000	9348530	14444300	8576620	8373680	2	2	2	4
P49721	Proteasome subunit beta type-2	PSMB2	22.835			3060180	2516020	1940450	3053800	114965000	105554000	116258000	78672300	13265700	23992700	26504700	21893300	4	4	4	4
P49789	Bis(5'-adenosyl)-triphosphatase	FHIT	16.856			1388570	5083880	982152	3852810	2060540	2949740	356427	4551940	72069.2	132808	2204240	138003	2	3	2	3
P49959	Double-strand break repair protein MRE11	MRE11	80.594		X	774038	32920.1	25091.8	264614	3601210	5211940	7273680	6989000	13520400	6228590	9796370	7808660	11	13	13	13
P50895	Basal cell adhesion molecule	BCAM	67.407		X	15431900	136361	273399	5526230	4331950	734180	2976810	4164250	52304600	54863300	55316900	62565900	6	7	7	7
P51148	Ras-related protein Rab-5C	RAB5C	23.481			14323500	6836020	5067790	57051700	135151000	130297000	167716000	117350000	20277600	121557000	93321800	83526900	4	4	5	5
P51159	Ras-related protein Rab-27A	RAB27A	24.865		X	17971800	3270910	13937600	21041400	17587700	19057600	14290300	16495900	984744	15122400	6058360	18749300	5	4	5	5
P51570	Galactokinase	GALK1	42.273		X	51087.8	97554.4	751331	130504	5003400	2197750	8361600	10168900	6379720	4614540	392007	7286760	7	8	7	7
P52306	Rap1 GTPase-GDP dissociation stimulator 1	RAP1GDS1	66.316		X	1550820		3314330	26668.6	27654300	17179500	6130680	34359300	2455590	17626400	7316390	12173400	7	9	7	8
P52790	Hexokinase-3	HK3	99.028			784002	3016720	454796	425567	21429400	27523300	12882900	36070600	9691590	18130700	12544000	10907800	5	4	6	5
P53990	IST1 homolog	IST1	39.749			1608140	1079140	307600	2075270	22168600	15004500	20523700	10555900	55385400	35786500	9594260	11666200	6	5	5	6
P53992	Protein transport protein Sec24C	SEC24C	118.325			2145130	19386.6	803196	2586100	16292400	11103500	144387	8012860	8089580	20972000	26322100	17598000	6	6	6	6
P55010	Eukaryotic translation initiation factor 5	EIF5	49.224			104878	2755920	3603710	1155940	12872700	13781300	19862300	19774600	103062000	131556000	89066500	117648000	13	12	13	14
P55058	Phospholipid transfer protein	PLTP	54.74			1351890	812528	146486	1977790	11601300	18452200	15200800	8461350	2832040	5518510	5807280	2857800	5	6	5	5
P55809	Succinyl-CoA:3-ketoacid coenzyme A transferase 1, mitochondrial	OXCT1	56.156		X	32682.6	500535	13122.6	834633	10821700	6592060	7998140	5603040	2145440	2474990	3543890	408134	5	4	5	4
P57772	Selenocysteine-specific elongation factor	EEFSEC	65.306			4004140	12309.8	525701	1094100	7668440	9349370	6520110	6996230	23440200	25996800	29206900	24028000	13	14	14	14
P61081	NEDD8-conjugating enzyme Ubc12	UBE2M	20.899			6310010	546810	1553860	796773	30015100	33304200	24253000	35510300	25039800	47098100	24138900	21294000	6	6	6	6
P61981	14-3-3 protein gamma	YWHAG	28.302		X	78046800	21383500	49068500	95438700	9396210	133880000	10509000	149284000	7623890	198226000	217777000	206972000	4	4	4	4
P62269	Small ribosomal subunit protein uS13	RPS18	17.72			3426940	586366	3596270	6475460	27330300	24820400	326787	12764900	30921100	22138000	46240700	53431400	5	5	5	5
P62495	Eukaryotic peptide chain release factor subunit 1	ETF1	49.03			1361790	1031620	5218650	5512610	29219600	24487400	21687000	26224200	15122400	13114300	37319600	64008300	6	6	6	6
P62805	Histone H4	H4C16	11.365		X	97111900	41899800	51570600	122180000	190382000	147003000	164191000	291112000	1219340000	1357700000	941354000	1567030000	5	5	5	5
P78386	Keratin, type II cuticular Hb5	KRT85	55.802		X	20880100		4473000	279203000
Q00688	Peptidyl-prolyl cis-trans isomerase FKBP3	FKBP3	25.175			2999210	333750	156373	1823160	859641	1722810	812524	1633040	71109200	93547100	36794300	83598600	7	7	8	7
Q01432	AMP deaminase 3	AMPD3	88.81		X	1165050	878100	3412180	2001800	17449900	229288000	213471000	42316600	25522100	21383500	22367700	32558900	14	13	14	14
Q01433	AMP deaminase 2	AMPD2	94.893		X	3296890		71801	950090	7385580	9863910	11398400	6617130	9014330	14796000	20439400	17727400	12	14	12	14
Q04917	14-3-3 protein eta	YWHAH	28.216			2968510	3056990	1329680	1232030	17180800	17696500	15736900	16405300	13025400	19799700	13657900	17202300	4	3	4	4
Q05209	Tyrosine-protein phosphatase non-receptor type 12	PTPN12	88.109		X	593299		38518.9	29173.6	28476500	21695400	13753300	20615300	179577000	10916900	16201300	17257300	14	13	13	14
Q05655	Protein kinase C delta type	PRKCD	77.506		X	4028130	42333.6	1775450	2278770	24093500	14136100	27702500	30524800	5687590	31334000	11851700	25364300	6	6	8	6
Q06830	Peroxiredoxin-1	PRDX1	22.111		X	29869300	22947000	23870100	27859900	114032000	138962000	138330000	99914600	203095000	222814000	334736000	305953000	5	5	6	6
Q09161	Nuclear cap-binding protein subunit 1	NCBP1	91.842			386392	53160.2	57489.6	1162750	7512240	6679380	4324850	7741350	6390630	3979740	3558610	6546200	10	8	9	9
Q10567	AP-1 complex subunit beta-1	AP1B1	104.607		X	2614960	64746.5	55845.3	2105940	16087700	13762200	160613000	9692770	44017600	22193700	16037100	12841000	9	9	9	9
Q12846	Syntaxin-4	STX4	34.18		X	4773790	1043290	6981180	3107550	78934000	63256300	14833200	51294000	116517000	171850000	87106500	107730000	6	6	6	6
Q12981	Vesicle transport protein SEC20	BNIP1	26.128			1489880	823876	98581	2254510	304122	1824560	5952240	2676890	18168000	6414120	41874600	7612920	5	4	5	2
Q13057	Bifunctional coenzyme A synthase	COASY	62.327		X	1637450	2134400	2569150	2780250	40370300	19777300	51171300	43715000	22383100	14991900	13139400	15036500	4	3	4	4
Q13619	Cullin-4A	CUL4A	87.68			4537460	287524	1892770	824055	433696000	464754000	617473000	284359000	163611000	400939000	153305000	239018000	13	13	15	14
Q14165	Malectin	MLEC	32.231			2803210	1296090	380532	892888	11746200	1916880	3168400	10578700	21719900	36474700	28130800	27570100	5	5	5	5
Q14240	Eukaryotic initiation factor 4A-II	EIF4A2	46.403		X	1617200	1150140	928314	2077850	34887700	30857200	57414700	38785900	37563700	14032500	47255100	53261600	7	6	7	7
Q14554	Protein disulfide-isomerase A5	PDIA5	59.595			1324090	28384	480117	4118680	6212290	5188970	5755780	5357830	44504700	90782600	89166400	94208900	13	13	13	13
Q15386	Ubiquitin-protein ligase E3C	UBE3C	123.924		X	22603100	16495.5	18783	1178630	46385800	86163200	21842000	114729000	17255200	26201500	57958400	44226700	19	18	18	19
Q15477	Superkiller complex protein 2	SKIC2	137.757		X	1477700	2114330	1552960	2022800	7091510	18832200	4659090	5471920	8651030	20226200	3935720	5602520	16	16	14	18
Q15631	Translin	TSN	26.182			6238690	5199410	4713530	48504600	59811700	59228300	71271600	48895000	9396560	17169000	9720170	10823800	5	5	5	5
Q16181	Septin-7	SEPTIN7	50.682			1326580	88531.9	2017490	2400670	31135600	38846600	13234500	17923800	82677100	59152900	119339000	31269800	12	12	12	12
Q16543	Hsp90 co-chaperone Cdc37	CDC37	44.467			70826600	22292700	36129700	39380600	190064000	12383300	113119000	22797400	412218000	159019000	72771500	711915000	7	8	7	7
Q16555	Dihydropyrimidinase-related protein 2	DPYSL2	62.294			3966990	40426.1	96638.1	71586.1	14690300	6458120	11603800	12803100	3736390	4514670	7298470	9367360	7	7	7	6
Q16795	NADH dehydrogenase [ubiquinone] 1 alpha subcomplex subunit 9, mitochondrial	NDUFA9	42.509		X	323832		1743090	30983.4	5913970	206403	5501450	2821900	6732980	5405390	2021920	8312180	9	9	7	10
Q53H82	Endoribonuclease LACTB2	LACTB2	32.804			295655	48080.7	102446	2273740	1095170	2847240	1803170	2439290	346417	758987	512251	102918	4	4	5	3
Q53H96	Pyrroline-5-carboxylate reductase 3	PYCR3	28.659			9616440	3933860	5109100	8672010	95240700	112962000	60847600	83062800	37773200	54480500	42308800	41430900	5	5	5	5
Q5H9R7	Serine/threonine-protein phosphatase 6 regulatory subunit 3	PPP6R3	97.671			656398	554063	1240070	568080	21850000	19541800	57344000	143427000	14378700	19590600	87906500	19678700	11	14	10	12
Q5JTV8	Torsin-1A-interacting protein 1	TOR1AIP1	66.246		X	214814	34115.1	113401	42443.6	43400700	33394400	2783390	104135	6969240	19035100	5268720	12667200	7	8	8	8
Q6L8Q7	2',5'-phosphodiesterase 12	PDE12	67.353			1007790	111285	1394550	1068120	20831300	20781900	27684400	23022200	8186090	9262560	3971610	7968720	8	7	8	7
Q6UWP2	Dehydrogenase/reductase SDR family member 11	DHRS11	28.306			3485630	3569050	3799530	3697650	26327400	25007600	57632600	37786400	13045600	12907100	11535600	7578010	4	4	4	4
Q6ZVX7	F-box only protein 50	NCCRP1	30.847			21392300	1821640	1726940	15277000	38437.7							56425.1				1
Q6ZWT7	Lysophospholipid acyltransferase 2	MBOAT2	59.527			14864300	27538.7	123381	434091	16976800	4101310	7350750	11911700	4727830	8235000	6645020	4987800	8	8	7	8
Q7LDG7	RAS guanyl-releasing protein 2	RASGRP2	69.249		X	2671030	772111	702659	233495	8687320	2971410	6136530	7482840	8621100	17593300	15251800	22257900	12	13	12	12
Q7Z4W1	L-xylulose reductase	DCXR	25.911		X	2273370	2543380	1724040	1682580	82765300	79163100	45414900	98447200	58687500	100236000	92250900	97739600	5	4	5	5
Q8IUI8	Cytokine receptor-like factor 3	CRLF3	49.769			3314060	856837	437281	1121080	30420400	29629900	30667300	38641300	11832600	11953700	11065900	13586600	8	7	7	7
Q8IUR7	Armadillo repeat-containing protein 8	ARMC8	75.511			1580420	36373.5	36381.9	41622.3	21175100	17001000	67823000	9574280	39582500	41261300	46281800	53898600	8	10	8	10
Q8IVB4	Sodium/hydrogen exchanger 9	SLC9A9	72.565		X	48981.1		16850.4	16761.5	132300	2061620	35283.6	128763	27375600	15232300	50755100	51606700	6	6	6	6
Q8IWA5	Choline transporter-like protein 2	SLC44A2	80.125			393477	39983.5	134506	152828	1934730	1197910	2233760	2972490	2520650	1493530	9853620	1466470	4	5	4	4
Q8NB49	Phospholipid-transporting ATPase IG	ATP11C	129.48		X	5080700	36218.1	3389170	898404	14908900	8274520	5746830	15253300	19423300	54195400	16277700	40551800	9	8	8	8
Q8NBF2	NHL repeat-containing protein 2	NHLRC2	79.446		X	4481430	724002	87607.9	55152.3	56337100	59040400	46047400	70686600	129028000	197270000	125635000	155746000	10	8	10	8
Q8NBS9	Thioredoxin domain-containing protein 5	TXNDC5	47.628			1457150			46639.5	3209560	3855230	10445600	1611540	11633000	2708840	3591340	13611600	6	6	6	6
Q8NEU8	DCC-interacting protein 13-beta	APPL2	74.493			63632.4	18667.3	47846.3	90727.2	39267400	149688	58347300	56477900	6943090	46281700	152277	4382080	5	7	6	7
Q8NI99	Angiopoietin-related protein 6	ANGPTL6	51.694			4392530	12160.8	1485280	6044420	18038800	9276770	9182890	11623700	17556200	8849480	25286500	24444200	7	7	7	7
Q8TC12	Retinol dehydrogenase 11	RDH11	35.386		X	5548670	277248	676395	1082070	8716140	5253140	667820	9666220	2465940	4009590	3004420	6813850	5	4	5	5
Q8WWA1	Transmembrane protein 40	TMEM40	25.494			5136450	3106050	2795230	3005800	12206000	4166450	3356670	1310730	13847800	11809400	13724900	10383800	4	3	4	4
Q8WXF7	Atlastin-1	ATL1	63.546		X	2222400	10762.8	3858090	460263	4425300	3423100	1620980	6598080	8336900	7766200	5582490	8871710	5	7	8	8
Q8WZA0	Protein LZIC	LZIC	21.491			978859	389211	257581	554578	3664900	4340080	17208.7	1653460	5412820	30024800	3459680	3155080	4	4	5	5
Q8WZA9	Immunity-related GTPase family Q protein	IRGQ	62.717			1480840	137378	62157.6	1206220	25323200	23719800	23599300	18444100	5234070	4050590	2043520	16554700	6	6	6	6
Q92539	Phosphatidate phosphatase LPIN2	LPIN2	99.4		X	2889300	1016990	31804.1	7349970	16006300	10001800	13756500	6145260	11879200	16503200	11303000	15660900	13	13	12	13
Q92820	Gamma-glutamyl hydrolase	GGH	35.965			25676700	3134130	14413900	31606900	16315700	574288	12450900	26491000	49634700	44971300	47925700	64021700	4	5	4	4
Q96A65	Exocyst complex component 4	EXOC4	110.499			19226.5		1133090	177062	2785860	1296340	4110840	5940590	7869050	24870400	14112100	15689400	19	19	21	21
Q96AX2	Ras-related protein Rab-37	RAB37	24.815			2708250	220723	1059100	1244440	3248530	3281890	6414010	3053430	855680	1261460	781849	4806910	4	5	4	4
Q96FW1	Ubiquitin thioesterase OTUB1	OTUB1	31.285			781988	279567	106826	1839230	30535300	44017500	50669300	36288500	6274950	18970500	10779700	12280100	5	5	5	5
Q96GG9	DCN1-like protein 1	DCUN1D1	30.122			2739970	86406.9	834366	3399810	23212100	20160700	30227500	29842900	15243500	18864500	12327300	17551100	3	3	3	3
Q96IY4	Carboxypeptidase B2	CPB2	48.424			3180950	3645970	2513170	4484470	69938700	72519900	16389500	55965100	24595400	22742600	14009100	23171800	4	4	4	4
Q96P63	Serpin B12	SERPINB12	46.276			1824120	423184	9991610	5953160	7960260	1632120	15642900		15474.6			1327160	1			2
Q96PL5	Erythroid membrane-associated protein	ERMAP	52.604		X	6743580	1202300	3631430	9275920	11029600	7080480	10050000	25555700	17235400	9978750	12963100	13808100	8	7	9	8
Q96RT1	Erbin	ERBIN	158.299			1349380	46014.7	117218	894272	488776	6822500	1711250	2812410	2627450	2865360	1657940	3549920	7	7	7	6
Q96TC7	Regulator of microtubule dynamics protein 3	RMDN3	52.117			1101900	873344	2775030	81559.2	8799340	7717850	67643.6	6196980	2590050	2249390	5072240	2376190	5	5	5	7
Q99747	Gamma-soluble NSF attachment protein	NAPG	34.746			384164	66498.2	643414	1449890	4554990	8571660	10212400	5742300	27275000	32952800	18831200	12612000	9	9	9	8
Q99816	Tumor susceptibility gene 101 protein	TSG101	43.944			848476	413815	35869.8	563093	21376500	24578200	21973600	27035700	33052100	48695600	45421600	51784500	7	8	8	7
Q9BRG1	Vacuolar protein-sorting-associated protein 25	VPS25	20.748			2283510	716925	3209020	93233.2	20889800	11251300	9851740	10998000	39944100	58524500	61398900	84319000	9	8	9	9
Q9BSL1	Ubiquitin-associated domain-containing protein 1	UBAC1	45.338			2525630	2608820	4568940	3640570	30600400	40030600	44019200	24611500	19232500	20290100	19292500	26943800	7	6	7	7
Q9BTU6	Phosphatidylinositol 4-kinase type 2-alpha	PI4K2A	54.021		X	504190	139062	1051740	1771540	273799000	10122100	272636000	228709000	5883330	3286630	16624100	7251650	8	8	8	7
Q9BWD1	Acetyl-CoA acetyltransferase, cytosolic	ACAT2	41.351		X	1201260	3215160	681553	341417	14285200	14942600	15114900	12520000	150544	1201170	380429	5262660	2	3	2	3
Q9BXS5	AP-1 complex subunit mu-1	AP1M1	48.586			835073	39542.9	67525.7	2139730	12521200	11710200	12817700	10451900	7741730	7118790	4902410	7088620	8	8	8	8
Q9BZE9	Tether containing UBX domain for GLUT4	ASPSCR1	60.182		X	5868840	1894520	1292650	709817	18754900	18512200	18446600	5444180	27741400	34374900	21421600	26947600	8	7	8	7
Q9BZF1	Oxysterol-binding protein-related protein 8	OSBPL8	101.197			1190660	16803.5	1258430	558295	8130580	3458010	6040860	9069260	26204600	33419700	31453300	32432300	10	9	10	9
Q9C075	Keratin, type I cytoskeletal 23	KRT23	48.131			3336300	2720900	7945440	1731980	14210.5
Q9C0E8	Endoplasmic reticulum junction formation protein lunapark	LNPK	47.74		X	5768930	3170900	3776200	2845080	5345990	197136	11162500	176854	9536240	7556200	6878790	9517490	5	4	4	3
Q9C0I1	Myotubularin-related protein 12	MTMR12	86.148			1362470	19203.9	526630	33268.8	3297880	3108950	3261680	6464780	9952940	22787700	6749590	16603300	11	11	12	13
Q9HA65	TBC1 domain family member 17	TBC1D17	72.673			626896	63285.6	47494.1	519577	4789210	10658400	5058860	3831650	4209190	4276210	5028320	1329320	6	7	7	6
Q9NP59	Solute carrier family 40 member 1	SLC40A1	62.54		X	50428100	6149680	70465700	37101700	49635300	46673600	57566400	56910000	9329190	13688500	11494300	13785600	5	5	5	4
Q9NRK6	ATP-binding cassette sub-family B member 10, mitochondrial	ABCB10	79.149			6280850		9349.84	8074.35	6151200	192004	7149570	82035.3	3376710	6665270	3128840	3200530	8	10	10	10
Q9NRZ7	1-acyl-sn-glycerol-3-phosphate acyltransferase gamma	AGPAT3	43.38			3136880	30966.5	1292500	988384	6468860	3580440	3674870	1661350	1795830	4304500	253875	299284	5	4	4	4
Q9NSD9	Phenylalanine--tRNA ligase beta subunit	FARSB	66.117		X	1057320	3559990	2339780	15623.8	9557640	8796350	11151400	7047580	14777200	10541000	4612970	5939240	10	9	9	9
Q9NTJ4	Alpha-mannosidase 2C1	MAN2C1	115.836		X	701405	57267.9	222497	6994140	12514300	14120700	26015800	4806180	6375470	6007170	5589050	3214850	10	7	8	8
Q9NVS9	Pyridoxine-5'-phosphate oxidase	PNPO	29.989		X	2046570	490711	964868	2790350	40768000	42414900	46621000	63685500	3916230	5048970	3263640	6002900	7	7	8	8
Q9NZL4	Hsp70-binding protein 1	HSPBP1	39.302			3036690	3627640	1735390	2091420	28613100	30174400	16293000	13942800	9137290	12803400	10643700	13772700	4	5	5	5
Q9NZL9	Methionine adenosyltransferase 2 subunit beta	MAT2B	37.551			2094470	1162000	1245020	142899	5102940	5873230	6229490	3530460	4910490	5196220	3422040	1756460	6	7	7	7
Q9NZT1	Calmodulin-like protein 5	CALML5	15.891			2070300	356577	51844.6	802366	34563.3						2935760				2
Q9UBF2	Coatomer subunit gamma-2	COPG2	97.623			17314800	36821	9004.83	14255400	2362010	28106700	420598	6542100	3124990	5431610	3962120	2161700	10	9	10	12
Q9UHG3	Prenylcysteine oxidase 1	PCYOX1	56.64			705734	58639.7	1588740	97371.3	17147300	13951600	19939200	11445600	5860260	8091120	6082430	10441000	5	5	6	6
Q9UHJ6	Sedoheptulokinase	SHPK	51.504		X	67800.3	1101830	325884	668870	12591500	13049600	18571500	11727200	1189220	1327600	98777.4	2506080	4	4	5	4
Q9UJ70	N-acetyl-D-glucosamine kinase	NAGK	37.374			1264670	11075700	56155.3	2289000	6876330	6177920	5660220	3347400	3113350	18999700	9682520	16722100	8	8	9	8
Q9UK55	Protein Z-dependent protease inhibitor	SERPINA10	50.707			4421700	1450640	2544060	4083750	5723730	15703100	14604100	12170600	11584900	14688900	15441800	9212960	7	5	7	7
Q9UKK9	ADP-sugar pyrophosphatase	NUDT5	24.329			1092780	1060390	984778	666214	797353	5097480	2625880	3296790	3197990	229718	5093450	614338	3	3	4	4
Q9ULC5	Long-chain-fatty-acid--CoA ligase 5	ACSL5	75.991		X	860786	935239	426039	593562	2027270	2283200	1947470	3133960	1978290	1507510	11657000	1670470	7	7	7	7
Q9UPN7	Serine/threonine-protein phosphatase 6 regulatory subunit 1	PPP6R1	96.724			1649610	901203	660431	580766	107880000	109541000	73731600	81518200	15371800	11801200	15274100	19642400	6	7	7	7
Q9Y2G2	Caspase recruitment domain-containing protein 8	CARD8	60.652		X	1948240	1086510	529972	158582	1282050	2388090	4559900	2311920	651824	5048780	5055200	4095640	3	5	6	5
Q9Y2Z0	Protein SGT1 homolog	SUGT1	41.025			1570040	637576	1079100	1308880	3657060	1139460	2111420	1908600	4574370	15968400	7436300	15535100	6	5	6	5
Q9Y512	Sorting and assembly machinery component 50 homolog	SAMM50	51.978			1539400	1007370	63592.9	1121070	23724300	19978000	5319020	28488200	15544400	8513570	5053640	8742860	5	5	5	5
Q9Y5S2	Serine/threonine-protein kinase MRCK beta	CDC42BPB	194.317		X	1114620		55084.1	310978	20498600	2001410	8811850	12930800	74025400	58007900	18096000	15026300	26	25	28	27
Q9Y696	Chloride intracellular channel protein 4	CLIC4	28.771			6166690	12779000	3737890	8924450	16481000	7839960	7969170	5830260	3378620	3455350	3683350	5555080	7	7	7	7
Q9Y6M5	Proton-coupled zinc antiporter SLC30A1	SLC30A1	55.302			1839400	565699	1079440	270681	7856370	7495280	8086850	42573300	90718900	83582800	77583100	81463000	6	5	7	6
O00116	Alkyldihydroxyacetonephosphate synthase, peroxisomal	AGPS	72.909		X	3778470		4972860	5747280	34442900	71684100	52968100	49701900	93807900	45395500	29031700	95015300	10	9	9	10
O00194	Ras-related protein Rab-27B	RAB27B	24.608			9403450	1015190	2148570	7537080	22448900	8926610	3702780	19017100	16400600	21239400	30503000	26942300	6	5	5	6
O00299	Chloride intracellular channel protein 1	CLIC1	26.922			3978010	4174030	4894740	4799620	82231700	115245000	94879000	97830300	56590300	61397000	48307200	51690500	5	5	5	5
O14672	Disintegrin and metalloproteinase domain-containing protein 10	ADAM10	84.14		X	3506640		3147490	538798	258561	38848.8		203598	2218590	2237690	4506670	151688	6	4	6	5
O15027	Protein transport protein Sec16A	SEC16A	251.897			521253			21464.1	50298.3			296286	26792100	144524000	27221200	29668900	11	13	12	12
O15440	ATP-binding cassette sub-family C member 5	ABCC5	160.663			261194		30263.3	3056310	2480520	38670300	46193300	33552800	2325310	5188120	5840450	9847230	6	5	7	6
O43306	Adenylate cyclase type 6	ADCY6	130.619		X	651478		23387.5	1637550	14719600	30572.2	3548250	4254410	24163800	14339400	26225800	22251100	8	7	7	9
O43399	Tumor protein D54	TPD52L2	22.237			777268	959502	477592	1762470	118370	785401	126472	5745740	860626	1701640	3191560	3876690	5	5	4	4
O43432	Eukaryotic translation initiation factor 4 gamma 3	EIF4G3	176.656			1437300		110950		6947500	2067840	6701560	13381300	3519460	9344890	2997720	9367680	20	21	24	21
O43488	Aflatoxin B1 aldehyde reductase member 2	AKR7A2	39.588			2998950	2439790	3120240	5138940	121332000	121599000	99772200	143965000	24137400	22200400	24458700	21743900	4	4	4	4
O43491	Band 4.1-like protein 2	EPB41L2	112.588			66546.8	23721.2	32278.2	955680	14864600	11565200	7059140	15252600	18951300	123724000	19605700	57544900	11	10	10	10
O43765	Small glutamine-rich tetratricopeptide repeat-containing protein alpha	SGTA	34.063			5501370	699335	1353850	225915	4811580	4926300	4386310	7064480	4029190	8966350	7368780	4091520	2	2	2	2
O43813	Glutathione S-transferase LANCL1	LANCL1	45.284			2860210	1396820	2195400	4548660	76241300	82933800	99354400	106637000	26108300	37019000	37927100	34072800	4	4	4	4
O43826	Glucose-6-phosphate exchanger SLC37A4	SLC37A4	46.36		X	10933100	36934.5	470684	368332	1487670	2211530	2047830	2383280	4744970	5963720	11421500	13304100	3	3	3	3
O60674	Tyrosine-protein kinase JAK2	JAK2	130.674		X	78696.3			1887230	2845730	3136990	36271.6	3810360	2146880	8653910	2371340	1211560	9	10	11	10
O60704	Protein-tyrosine sulfotransferase 2	TPST2	41.913			1220390		30886.4	34815.2	7463940	1167790	55448.4	7941940	10086200	19205600	14807900	6425080	6	5	6	5
O60762	Dolichol-phosphate mannosyltransferase subunit 1	DPM1	29.633		X	2180870	2911740	1626660	517982	17953800	5988550	13714100	50412500	5681240	10538900	10445400	7750360	7	7	7	7
O75223	Gamma-glutamylcyclotransferase	GGCT	21.007			3598730	2742820	6700720	3567690	60799300	25496100	225564000	11163500	7125490	75168300	18183600	36459100	4	5	5	5
O75326	Semaphorin-7A	SEMA7A	74.824		X	1786540	1909480	1385560	1662590	7884060	7736740	6282070	4517460	4717460	12509000	4603550	484363	5	6	4	4
O75368	Adapter SH3BGRL	SH3BGRL	12.772			219599	159069	300971	2001320	12058500	11332400	14136100	358228	5919210	12194600	11323600	8405360	6	5	6	5
O75563	Src kinase-associated phosphoprotein 2	SKAP2	41.218			3313380		65682.5	589094	32976900	14990100	9857250	19372700	37133900	54747300	32048200	36285900	10	10	9	10
O75663	TIP41-like protein	TIPRL	31.444			4112440	777510	507081	2223090	122197000	126466000	123217000	2831520	20940300	37383600	20676200	13853000	6	7	6	6
O76054	SEC14-like protein 2	SEC14L2	46.144			682071	4232980	63593.5	138074	31066000	9902590	11265600	4701540	4091620	10736300	7409800	4974280	6	6	6	6
O94766	Galactosylgalactosylxylosylprotein 3-beta-glucuronosyltransferase 3	B3GAT3	37.122		X	342138		13515.1	20670.5	899282	1947210	1451080	419197	2446160	81123.9	1624880	3356260	3	3	4	3
O94923	D-glucuronyl C5-epimerase	GLCE	70.103			57414.9			13836.3	153216	7137.28		9768330	8179230	6682760	10955000	9053320	7	5	7	5
O95140	Mitofusin-2	MFN2	86.403		X	1492800				5116830	3309480	5996150	3532850	2773040	228400	2930740	1961580	7	8	6	5
O95248	Myotubularin-related protein 5	SBF1	208.446		X	2644610	75392.1	1142590	53357	11270700	20190800	28671400	24170400	20720000	26068800	16173400	15752400	24	24	23	26
O95456	Proteasome assembly chaperone 1	PSMG1	32.855			194394	154670	80353.2	96338.7	10124800	9748020	10606100	14062100	10239400	5068870	9720690	10499900	5	5	5	5
O96000	NADH dehydrogenase [ubiquinone] 1 beta subcomplex subunit 10	NDUFB10	20.775		X	1682540	18380.3	982571	41528.9	3357810	1823700	4467000	6616040	4273760	6644400	5423970	5485140	4	4	4	4
P00387	NADH-cytochrome b5 reductase 3	CYB5R3	34.236		X	18939500	419919	698338	15374600	154531000	88538700	107755000	79814800	11112900	20913800	10921200	25349500	6	5	6	6
P00505	Aspartate aminotransferase, mitochondrial	GOT2	47.519		X	4678600	946393	582857	698081	4062610	4921370	723337	2830590	38971300	45912200	36177200	43926200	4	4	4	5
P00742	Coagulation factor X	F10	54.731		X	6912500	2364790	1297950	5993180	32928400	33096900	40017700	25126200	31424100	36899300	19760500	26726800	5	4	5	5
P01859	Immunoglobulin heavy constant gamma 2	IGHG2	43.806		X	68006000	33973000	31913300	56832000	1642540000	1621490000	979838000	1152930000	1955160000	3489610000	3376290000	3946160000	6	6	6	6
P02654	Apolipoprotein C-I	APOC1	9.33			11814600	16187000	15186300	10789300	16525100	64313600	57333800	121146000	1589350000	1389050000	1772110000	2658060000	4	4	3	4
P02686	Myelin basic protein	MBP	33.117			161704	30500.6	30158.2	765463					14399900	12759100	5988980	10614300	4	5	4	5
P02763	Alpha-1-acid glycoprotein 1	ORM1	23.539			9364650	10236900	15949000	23547700	16456600	14074400	12914900	17366300	83823900	191539000	130915000	93142200	3	3	3	3
P02766	Transthyretin	TTR	15.885		X	32873200	5406170	13652700	23538700	140905000	194915000	318931000	173147000	266624000	317884000	305638000	374825000	5	5	5	5
P04899	Guanine nucleotide-binding protein G(i) subunit alpha-2	GNAI2	40.452		X	6613970	2147270	4167600	3122720	27240700	21047500	22733800	19633300	16509200	23162100	21822000	29271800	3	4	4	3
P05156	Complement factor I	CFI	65.75		X	6106440	5494350	4854090	4889070	42463200	33256500	28720200	17078100	33113500	20091300	74869300	44523900	7	5	7	7
P06702	Protein S100-A9	S100A9	13.241			14843000	15372000	15123100	20139500	30280800	25730700	30532300	37024000	867407000	1401260000	1018960000	1228570000	6	5	6	6
P07360	Complement component C8 gamma chain	C8G	22.276			554196	739113	1102040	1057610	14526200	11212300	12737400	7093470	22201900	24237600	22052400	25293200	5	5	5	4
P07437	Tubulin beta chain	TUBB	49.668		X	11849100	6267990	17382100	4349480	166643000	116372000	94119600	114998000	126446000	133814000	141523000	145362000	2	3	3	3
P07814	Bifunctional glutamate/proline--tRNA ligase	EPRS1	170.594		X	5932630	13852.5	10450400	1754870	18502600	13992500	19080300	10821300	18388600	25894100	15288700	21319500	21	24	21	26
P07902	Galactose-1-phosphate uridylyltransferase	GALT	43.363		X	1123930	1644150	1323060	2058080	10892000	8531980	6457700	8927080	5907200	18150500	13402200	15914300	3	3	3	5
P08195	Amino acid transporter heavy chain SLC3A2	SLC3A2	67.995			46659.3		13172.2	46628.9	411919	1251380	61961.6	36121.3	4144270	5923010	4621930	4284260	3	5	3	4
P09493	Tropomyosin alpha-1 chain	TPM1	32.708		X	279817	2221540	5435910	6988380	63891500	52019800	59415200	49275300	434918000	420197000	81429800	313893000	5	4	4	4
P10599	Thioredoxin	TXN	11.737			14128100	17711600	30247400	15682600	75367200	46700400	91049500	58371000	228080000	320779000	240563000	254962000	2	3	2	3
P10644	cAMP-dependent protein kinase type I-alpha regulatory subunit	PRKAR1A	42.981		X	3948380	847563	1521610	2274130	41932900	50722300	59265500	39600000	16341600	16365700	16874800	14867500	5	5	5	5
P11172	Uridine 5'-monophosphate synthase	UMPS	52.22		X	1613660	2167110	405493	62694	122512000	39323100	82042000	7387780	5447720	4720810	5490710	1127850	8	9	7	9
[truncated: 5,792 more rows]
