# Supplementary material for: Toward the Development of a Novel Newborn Screening Modality: In-Depth Nontargeted Proteome Analysis of Dried Blood Spots with a Robotic Pipeline Using Low-Cost Iron Powders
Source: Anal Chem. 2025 Aug 12;97(33):17992–8000. doi: 10.1021/acs.analchem.5c01720 (PMC12392252; doi:10.1021/acs.analchem.5c01720)
Supplement: Supplementary file 3 [file ac5c01720_si_003.xlsx]

## Sheet: Info
Supporting Information
Toward the development of a novel newborn screening modality: In-depth non-targeted proteome analysis of dried blood spots with a robotic pipeline using low-cost iron powders.
Daisuke Nakajima, Masaki Ishikawa, Ryo Konno, Yusei Okuda, Hideo Sasai, Osamu Ohara, Yusuke Kawashima
Department of Applied Genomics, Kazusa DNA Research Institute
	SUPPLEMENTAL INFORMATION
	This Excel file contains list of DBS protein groups identified using Orbitrap Exploris 480 MS 12 SPD, Orbitrap Astral MS 15 SPD and 45 SPD.

## Sheet: Table S3-1
Table S3-1. List of DBS protein groups identified using Orbitrap Exploris 480 MS 12 SPD, Orbitrap Astral MS 15 SPD and 45 SPD.
Master accession number	Master protein name	Master Gene Symbol	MW(kDa)	RUSP genesa, b	OMIM genesa,c	480-12 SPD-1d	480-12 SPD-2d	480-12 SPD-3d	480-12 SPD-4d	Astral-15 SPD-1d	Astral-15 SPD-2d	Astral-15 SPD-3d	Astral-15 SPD-4d	Astral-45 SPD-1d	Astral-45 SPD-2d	Astral-45 SPD-3d	Astral-45 SPD-4d	Astral-45 SPD-1e	Astral-45 SPD-2e	Astral-45 SPD-3e	Astral-45 SPD-4e
P04114	Apolipoprotein B-100	APOB	515.553		X	33	24	29	23	62	48	59	73	46	17	86	86	234	237	236	232
Q15149	Plectin	PLEC	531.798		X	1002	275	557	297	511	580	466	477	805	1056	782	842	187	192	194	182
Q9UPN3	Microtubule-actin cross-linking factor 1, isoforms 1/2/3/4/5	MACF1	838.323		X	585	383	452	456	375	87	630	446	357	387	379	119	173	174	198	147
P02549	Spectrin alpha chain, erythrocytic 1	SPTA1	280.019		X	24	30	33	28	27	26	30	26	23	26	37	22	141	151	143	148
P11277	Spectrin beta chain, erythrocytic	SPTB	246.47		X	39	21	34	42	29	32	24	23	31	30	49	29	124	128	119	124
Q13813	Spectrin alpha chain, non-erythrocytic 1	SPTAN1	284.544		X	68	72	611	280	333	205	236	488	496	433	123	197	99	102	104	99
Q14204	Cytoplasmic dynein 1 heavy chain 1	DYNC1H1	532.418		X	181	244	160	484	1955	1294	1865	705	280	277	313	227	130	135	140	113
P21333	Filamin-A	FLNA	280.742		X	96	85	84	86	50	49	67	48	59	52	52	69	110	109	110	106
Q5T4S7	E3 ubiquitin-protein ligase UBR4	UBR4	573.853			122	313	895	124	1187	1355	887	797	221	205	200	180	121	123	112	124
Q01082	Spectrin beta chain, non-erythrocytic 1	SPTBN1	274.614		X	546	491	555	470	991	1157	913	1084	1027	1197	1013	1331	90	93	95	91
P01024	Complement C3	C3	187.152		X	58	64	57	48	57	60	45	50	43	39	47	41	98	99	99	94
Q63HN8	E3 ubiquitin-protein ligase RNF213	RNF213	591.42		X	1496	1483	837	1262	827	975	1147	1205	389	1231	446	683	60	65	59	54
P35579	Myosin-9	MYH9	226.536		X	57	51	50	47	52	31	26	36	26	23	25	28	94	92	93	92
Q92614	Unconventional myosin-XVIIIa	MYO18A	233.116			623	160	371	829	923	729	891	834	766	908	793	718	77	82	79	79
P16157	Ankyrin-1	ANK1	206.27		X	18	41	22	46	32	27	25	33	30	29	33	27	88	94	85	90
Q09666	Neuroblast differentiation-associated protein AHNAK	AHNAK	629.112			636	1271	1347	1760	1427	777	1169	1237	543	784	607	630	130	131	131	129
Q709C8	Intermembrane lipid transfer protein VPS13C	VPS13C	422.398		X	297	337	834	722	1569	823	660	1863	663	710	355	980	101	107	101	96
Q96RL7	Intermembrane lipid transfer protein VPS13A	VPS13A	360.285		X	85	91	85	83	1667	2200	2108	1596	450	766	298	1036	83	89	88	86
P46939	Utrophin	UTRN	394.474			1681	1449	1230	1380	756	866	528	529	1895	1688	523	1290	82	86	87	67
Q9Y490	Talin-1	TLN1	269.773			49	67	52	56	75	50	54	64	47	50	44	73	105	109	107	100
P42345	Serine/threonine-protein kinase mTOR	MTOR	288.896		X	324	294	325	1761	2837	2372	2300	2338	109	1188	1519	1024	57	62	55	50
P02751	Fibronectin	FN1	272.323		X	16	19	16	17	10	7	9	11	22	12	14	16	87	92	90	90
Q7Z6Z7	E3 ubiquitin-protein ligase HUWE1	HUWE1	481.899		X	709	1519	1091	2014	1361	1884	1614	1671	2297	1977	2314	1797	74	73	65	77
Q14008	Cytoskeleton-associated protein 5	CKAP5	225.499			336	20	17	18	238	339	362	326	275	1269	588	1414	69	67	70	63
Q14980	Nuclear mitotic apparatus protein 1	NUMA1	238.263			1006	847	1564	1137	2876	2524	2647	3154	1623	1322	1823	2058	50	48	52	49
P02671	Fibrinogen alpha chain	FGA	94.975		X	4	4	3	4	3	4	3	4	3	4	4	3	59	60	61	58
P78527	DNA-dependent protein kinase catalytic subunit	PRKDC	469.099		X	1284	518	360	496	2415	297	290	247	358	825	352	1008	75	71	69	72
Q9Y4D8	Probable E3 ubiquitin-protein ligase HECTD4	HECTD4	439.353		X	743	371	219	307	821	682	749	882	769	744	902	592	65	64	64	68
P12259	Coagulation factor V	F5	251.709		X	306	282	403	339	214	168	216	211	281	276	238	263	60	59	61	61
P50851	Lipopolysaccharide-responsive and beige-like anchor protein	LRBA	319.112		X	236	168	222	178	547	1474	208	751	1451	1408	1240	1248	70	73	71	70
Q14152	Eukaryotic translation initiation factor 3 subunit A	EIF3A	166.569			1001	1136	712	799	1547	1835	1635	1470	665	666	609	529	48	50	48	48
Q9Y4G6	Talin-2	TLN2	271.62			950	775	1434	1415	560	575	378	347	979	1081	345	323	43	45	45	48
O75165	DnaJ homolog subfamily C member 13	DNAJC13	254.422			1977	2747	1275	1220	217	268	365	1649	700	110	101	112	57	60	58	58
P35580	Myosin-10	MYH10	229.002			2031	603	1279	1044	1442	979	1220	1493	624	616	719	535	60	62	60	63
P46940	Ras GTPase-activating-like protein IQGAP1	IQGAP1	189.254			633	826	520	715	750	722	819	763	566	824	856	691	62	62	62	64
Q7RTP6	[F-actin]-monooxygenase MICAL3	MICAL3	224.298			1268	1277	1953	1698	165	253	224	213	1793	63	1919	1822	46	45	46	48
Q9UPU5	Ubiquitin carboxyl-terminal hydrolase 24	USP24	294.369			286	400	390	153	2259	934	2201	1844	1318	1314	1384	1275	50	48	48	48
O75643	U5 small nuclear ribonucleoprotein 200 kDa helicase	SNRNP200	244.511		X	2735	1899	1465	1210	3337	2530	3326	710	2724	828	3088	3160	37	37	38	40
P49327	Fatty acid synthase	FASN	273.431			1611	66	448	1004	1159	1176	1063	454	103	101	786	102	74	71	68	70
Q86UP2	Kinectin	KTN1	156.279			742	1135	1196	1049	737	628	790	713	295	604	1061	787	45	44	43	42
O75116	Rho-associated protein kinase 2	ROCK2	160.903			162	127	108	140	1066	1000	588	872	787	326	306	314	49	51	49	47
P42858	Huntingtin	HTT	347.607		X	557	556	662	672	2573	1849	1950	1555	823	1340	1165	810	57	64	55	48
Q14789	Golgin subfamily B member 1	GOLGB1	376.027			1151	1488	696	1452	2980	550	491	1267	1499	1246	1491	1608	47	49	56	32
P04275	von Willebrand factor	VWF	309.27		X	377	380	318	346	235	277	270	270	266	252	206	276	49	55	51	49
Q15075	Early endosome antigen 1	EEA1	162.468			1020	910	353	1001	2102	2544	2191	2379	957	741	1242	773	43	46	43	43
O43149	Zinc finger ZZ-type and EF-hand domain-containing protein 1	ZZEF1	331.083			1316	1953	1710	1772	1642	664	1667	1212	2500	2164	2753	2692	43	43	42	40
O75592	E3 ubiquitin-protein ligase MYCBP2	MYCBP2	513.646			1553	471	212	648	1084	1395	1764	1653	1784	1862	1409	1724	55	60	63	40
P12111	Collagen alpha-3(VI) chain	COL6A3	343.671		X	19	125	120	13	358	1199	1491	1231	191	140	370	97	41	45	45	49
P15924	Desmoplakin	DSP	331.78		X	609	1578	826	1139	87	105	137	1825	102	161	1065	151	36	45	39	44
Q13459	Unconventional myosin-IXb	MYO9B	243.405			2055	828	1045	711	1701	1746	1648	1639	1204	1303	557	649	43	45	47	43
Q13576	Ras GTPase-activating-like protein IQGAP2	IQGAP2	180.581			245	176	176	257	430	376	411	472	408	406	290	238	66	68	70	66
Q5JSH3	WD repeat-containing protein 44	WDR44	101.369			543	384	548	394	1257	1357	1155	1000	1288	1262	1185	1391	41	38	40	38
Q8N3C0	Activating signal cointegrator 1 complex subunit 3	ASCC3	251.464		X	600	286	456	1358	2076	1722	1650	1301	1179	2085	1416	969	37	39	37	36
P01023	Alpha-2-macroglobulin	A2M	163.292			173	262	143	276	84	185	190	147	189	244	227	214	43	45	43	42
Q14C86	GTPase-activating protein and VPS9 domain-containing protein 1	GAPVD1	164.979			711	589	424	429	502	609	301	403	443	446	442	386	39	38	36	39
Q92616	Stalled ribosome sensor GCN1	GCN1	292.713			1907	2023	1040	2707	4014	2398	3113	2877	2700	2805	1539	2958	29	35	33	30
Q9C0C9	(E3-independent) E2 ubiquitin-conjugating enzyme	UBE2O	141.296			168	609	332	239	578	584	548	730	757	854	779	646	34	36	34	35
P18206	Vinculin	VCL	123.801		X	492	654	476	508	637	490	502	437	309	384	339	556	58	60	59	54
P29144	Tripeptidyl-peptidase 2	TPP2	138.352		X	497	748	752	716	498	930	989	905	941	936	963	927	42	43	43	43
Q01970	1-phosphatidylinositol 4,5-bisphosphate phosphodiesterase beta-3	PLCB3	138.802		X	230	159	209	167	1741	1140	1784	1861	1552	1655	1310	1287	31	34	33	33
Q13464	Rho-associated protein kinase 1	ROCK1	158.178			283	233	258	514	370	1141	361	463	1604	1944	1400	1329	41	46	45	44
Q14571	Inositol 1,4,5-trisphosphate receptor type 2	ITPR2	308.07		X	1543	1468	1377	1121	2194	2160	2091	2797	2452	2216	1596	2654	47	49	49	38
Q5VYK3	Proteasome adapter and scaffold protein ECM29	ECPAS	204.294			1980	335	1114	1980	1714	1535	1579	2868	654	484	623	895	44	48	45	45
P22105	Tenascin-X	TNXB	458.395		X	1160	868	417	503	1744	1111	1986	752	2993	1608	1453	2845	22	28	25	19
Q04637	Eukaryotic translation initiation factor 4 gamma 1	EIF4G1	175.493		X	801	724	737	640	768	671	493	818	907	754	872	756	40	44	45	42
Q92508	Piezo-type mechanosensitive ion channel component 1	PIEZO1	286.794		X	1217	563	485	566	615	763	1476	1265	231	452	768	520	33	36	34	36
A2RRP1	NBAS subunit of NRZ tethering complex	NBAS	268.575		X	249	245	276	233	843	994	1167	1501	1041	819	1018	2514	46	42	43	40
P02768	Albumin	ALB	69.365		X	7	6	7	8	5	5	6	5	6	6	6	6	41	42	41	43
P11171	Protein 4.1	EPB41	97.018		X	28	23	24	22	38	40	38	30	32	36	35	30	37	39	35	39
Q92608	Dedicator of cytokinesis protein 2	DOCK2	211.95		X	88	188	69	109	383	241	2127	1101	893	2169	1848	2200	38	41	41	39
Q9UDY2	Tight junction protein ZO-2	TJP2	133.958		X	139	153	116	115	959	1051	521	1032	1305	1187	891	1253	44	47	45	40
Q9Y4I1	Unconventional myosin-Va	MYO5A	215.409		X	1704	893	1484	1548	2077	1360	1243	1553	1055	1310	1626	2061	44	45	49	36
Q9Y5S2	Serine/threonine-protein kinase MRCK beta	CDC42BPB	194.317		X	365	553	1253	1529	2113	2296	2268	2249	1389	1461	1182	1686	42	40	38	36
O60610	Protein diaphanous homolog 1	DIAPH1	141.35		X	469	509	438	381	351	321	359	353	333	308	291	288	48	48	45	46
O95347	Structural maintenance of chromosomes protein 2	SMC2	135.661			318	300	2337	2063	1604	1588	1609	1485	651	1163	153	104	34	37	31	34
P07996	Thrombospondin-1	THBS1	129.385			75	58	90	74	114	91	94	84	72	69	55	91	29	30	30	29
Q00610	Clathrin heavy chain 1	CLTC	191.617		X	203	33	93	490	408	318	309	420	369	374	477	396	51	51	51	51
Q08378	Golgin subfamily A member 3	GOLGA3	167.355			755	702	513	299	1750	1302	1699	1456	1511	1715	2589	3043	31	30	33	25
Q86VP6	Cullin-associated NEDD8-dissociated protein 1	CAND1	136.377			363	271	269	240	402	319	534	479	271	279	368	268	35	36	35	37
Q8N3D4	EH domain-binding protein 1-like protein 1	EHBP1L1	161.858			1663	1418	1135	1710	1755	681	728	583	161	1150	1695	620	37	39	36	39
Q96JH7	Deubiquitinating protein VCPIP1	VCPIP1	134.324			1186	937	566	1869	1158	839	941	742	260	219	407	1102	30	33	32	35
Q9H7D0	Dedicator of cytokinesis protein 5	DOCK5	215.312			409	1036	1448	609	3044	1939	2913	2865	2552	2234	2085	2348	43	41	40	40
O94915	Protein furry homolog-like	FRYL	339.603		X	1078	1117	1227	1336	665	545	3309	559	1325	1787	1239	640	23	26	22	26
O95248	Myotubularin-related protein 5	SBF1	208.446		X	1015	1078	1358	1469	2746	1379	2692	2333	3249	3136	3039	2717	29	32	31	32
P09874	Poly [ADP-ribose] polymerase 1	PARP1	113.086			894	1718	741	1034	1720	1398	1661	927	2086	2070	1846	2048	31	32	33	28
P53396	ATP-citrate synthase	ACLY	120.838			439	618	449	546	572	532	436	530	494	504	602	435	47	52	45	48
Q08211	ATP-dependent RNA helicase A	DHX9	140.961		X	390	512	508	447	519	496	471	468	518	553	644	443	37	37	38	39
Q562E7	WD repeat-containing protein 81	WDR81	211.7		X	911	1043	892	1003	1531	1824	1849	708	1167	1956	2023	1308	40	43	37	43
Q6P2Q9	Pre-mRNA-processing-splicing factor 8	PRPF8	273.605		X	570	1203	2193	730	1490	2036	1903	1724	1657	1361	1122	1548	44	41	43	40
Q8NF50	Dedicator of cytokinesis protein 8	DOCK8	238.534		X	935	951	667	558	1266	603	2534	1016	2569	2249	2153	2695	40	43	40	34
Q93008	Probable ubiquitin carboxyl-terminal hydrolase FAF-X	USP9X	290.467		X	237	242	239	293	399	348	866	503	788	698	855	745	34	36	34	34
Q9BZF9	Uveal autoantigen with coiled-coil domains and ankyrin repeats	UACA	162.509			2306	2270	2770	1455	2244	246	183	170	2704	833	105	3107	38	39	44	33
A5YKK6	CCR4-NOT transcription complex subunit 1	CNOT1	266.945		X	843	1544	179	982	1982	770	1757	1422	934	1651	1153	1007	30	25	26	22
O14980	Exportin-1	XPO1	123.387			424	476	535	769	1120	885	919	934	776	706	1202	709	39	39	38	39
O15439	ATP-binding cassette sub-family C member 4	ABCC4	149.528			534	2161	1370	2066	183	123	121	261	1719	1585	1611	1571	40	41	39	40
O60841	Eukaryotic translation initiation factor 5B	EIF5B	138.829			169	102	102	114	288	256	669	351	1848	1399	1804	1742	28	31	32	29
P02730	Band 3 anion transport protein	SLC4A1	101.795		X	8	8	8	9	12	16	5	7	9	7	9	7	41	41	38	40
P06727	Apolipoprotein A-IV	APOA4	45.373		X	35	45	39	37	24	25	31	25	27	37	29	38	28	28	31	27
P35612	Beta-adducin	ADD2	80.856			62	77	62	62	68	59	46	56	48	54	57	37	37	38	36	37
P49589	Cysteine--tRNA ligase, cytoplasmic	CARS1	85.474		X	656	662	630	617	1356	1317	1284	1245	212	271	232	182	25	26	24	25
Q14203	Dynactin subunit 1	DCTN1	141.696		X	66	122	129	123	1112	608	818	1090	836	603	550	730	38	38	38	38
Q9Y4D1	Disheveled-associated activator of morphogenesis 1	DAAM1	123.474			1463	2035	1351	1494	1743	1851	1653	1471	1543	209	347	1514	33	37	34	35
O43314	Inositol hexakisphosphate and diphosphoinositol-pentakisphosphate kinase 2	PPIP5K2	140.408		X	1197	1333	1261	1158	1179	1339	968	981	1209	1511	1116	1023	29	30	27	29
P01031	Complement C5	C5	188.308		X	648	752	744	740	322	486	302	330	454	487	505	561	49	53	52	49
P02647	Apolipoprotein A-I	APOA1	30.777		X	11	15	10	10	4	3	4	3	7	8	7	12	31	32	28	31
P16452	Protein 4.2	EPB42	77.008		X	47	49	53	64	33	41	35	34	29	48	48	25	31	34	31	33
P42704	Leucine-rich PPR motif-containing protein, mitochondrial	LRPPRC	157.907		X	1650	1594	1733	2507	2322	308	113	240	446	382	1633	1689	34	37	32	23
P53621	Coatomer subunit alpha	COPA	138.349		X	176	1282	466	165	1893	1943	1861	1959	1333	730	416	953	39	39	41	35
Q14644	Ras GTPase-activating protein 3	RASA3	95.7			934	958	749	766	692	549	839	844	146	144	124	191	34	35	34	34
Q15042	Rab3 GTPase-activating protein catalytic subunit	RAB3GAP1	110.526		X	489	635	1321	906	142	315	278	282	1687	2762	144	1144	22	20	24	23
Q6ZNJ1	Neurobeachin-like protein 2	NBEAL2	302.521		X	1373	919	1004	698	2911	2527	2580	2441	2113	976	614	2237	41	44	44	33
Q86UX7	Fermitin family homolog 3	FERMT3	75.953		X	141	167	180	169	104	84	98	100	98	103	89	117	35	35	33	34
Q9H2G2	STE20-like serine/threonine-protein kinase	SLK	142.697			1081	1897	800	1568	669	262	139	643	894	1136	878	338	33	34	35	36
Q9HBL0	Tensin-1	TNS1	197.024			1667	1825	2159	1909	540	357	513	682	682	1277	1263	1265	31	29	30	30
Q9NTJ3	Structural maintenance of chromosomes protein 4	SMC4	147.183			634	584	339	289	1177	1326	1300	1272	1506	1279	1245	1070	28	29	29	32
Q9Y613	FH1/FH2 domain-containing protein 1	FHOD1	126.554			1105	1567	1461	1432	1116	967	746	762	799	685	762	740	39	39	38	35
O14617	AP-3 complex subunit delta-1	AP3D1	130.159		X	89	97	168	85	427	401	459	433	228	240	228	281	28	27	28	30
O60313	Dynamin-like 120 kDa protein, mitochondrial	OPA1	111.631		X	2943	2416	1418	2012	1807	1822	1351	1564	1116	1215	1096	1130	29	33	30	27
P01009	Alpha-1-antitrypsin	SERPINA1	46.735		X	129	117	110	88	108	89	97	97	115	111	121	121	23	22	22	23
P07814	Bifunctional glutamate/proline--tRNA ligase	EPRS1	170.594		X	1134	1087	1404	1203	403	587	645	283	1713	1603	1504	1171	37	36	38	36
P26640	Valine--tRNA ligase	VARS1	140.479		X	702	652	787	709	1850	1444	1961	1910	2290	1745	1435	629	28	30	29	26
P27708	Multifunctional protein CAD	CAD	242.985		X	521	1537	423	416	1738	1487	1666	2817	1004	1421	1781	905	44	47	46	45
P46459	Vesicle-fusing ATPase	NSF	82.597		X	868	1054	1256	1402	786	1340	812	1087	815	624	974	800	29	29	28	31
P50990	T-complex protein 1 subunit theta	CCT8	59.619			449	881	1133	1132	928	1059	923	1023	827	998	1125	542	26	28	27	28
Q05682	Caldesmon	CALD1	93.231			309	370	362	322	224	244	220	223	239	228	194	312	22	24	22	22
Q13045	Protein flightless-1 homolog	FLII	144.753		X	86	73	948	76	1585	1403	1436	1395	1366	1348	1264	1470	33	37	35	35
Q13200	26S proteasome non-ATPase regulatory subunit 2	PSMD2	100.201			431	477	499	443	538	620	550	540	511	579	686	479	34	39	34	35
Q13617	Cullin-2	CUL2	86.982			2331	514	1498	2202	1829	1689	1807	1820	1589	1064	1271	1495	23	23	21	22
Q14624	Inter-alpha-trypsin inhibitor heavy chain H4	ITIH4	103.358			253	374	328	332	242	201	289	203	238	218	256	284	29	31	31	28
Q14643	Inositol 1,4,5-trisphosphate receptor type 1	ITPR1	313.933		X	614	694	1698	561	943	266	323	274	758	118	183	1705	55	54	53	46
Q15021	Condensin complex subunit 1	NCAPD2	157.186		X	192	1574	97	1092	1997	1629	1620	2155	922	335	1921	1247	32	29	29	32
Q16531	DNA damage-binding protein 1	DDB1	126.97		X	809	1276	230	391	149	2070	146	1935	2123	476	627	2035	26	28	27	28
Q6PGP7	Superkiller complex protein 3	SKIC3	175.491		X	876	1233	985	1597	1297	2930	2501	2748	931	2406	1837	1845	33	32	31	29
Q8NF91	Nesprin-1	SYNE1	1011.11		X	2665	1829	1487	2774	2874	3320	3376	3283	4225	2431	3870	2391	8	9	10	5
Q92835	Phosphatidylinositol 3,4,5-trisphosphate 5-phosphatase 1	INPP5D	133.294			380	519	639	773	1902	1935	1762	1465	1921	1816	2076	1696	38	35	35	36
Q92878	DNA repair protein RAD50	RAD50	153.893		X	2652	1517	1049	1111	837	672	802	605	1658	1184	987	829	33	31	28	32
Q93009	Ubiquitin carboxyl-terminal hydrolase 7	USP7	128.303		X	1719	1787	1905	1138	599	831	908	898	1783	399	509	497	38	39	38	38
Q9NZN5	Rho guanine nucleotide exchange factor 12	ARHGEF12	173.237			1118	277	1699	1768	3305	3106	622	2670	2683	2615	2630	3010	28	25	27	21
Q9P2E9	Ribosome-binding protein 1	RRBP1	152.457			2151	2654	2026	2377	2726	2283	2847	2615	1500	2058	2525	2396	32	30	33	30
Q9UIA9	Exportin-7	XPO7	123.908			415	820	862	641	860	1145	1137	1091	871	946	1192	860	32	32	30	32
Q9UKV8	Protein argonaute-2	AGO2	97.209		X	70	130	78	72	462	417	418	724	53	86	28	24	24	26	23	24
Q9UQE7	Structural maintenance of chromosomes protein 3	SMC3	141.543		X	1732	1455	1754	1615	273	3212	1090	690	1919	1778	1954	1455	27	25	24	25
O14974	Protein phosphatase 1 regulatory subunit 12A	PPP1R12A	115.284		X	785	52	19	21	404	1261	1224	1003	1558	1259	1258	1555	31	34	33	28
O43432	Eukaryotic translation initiation factor 4 gamma 3	EIF4G3	176.656			2883	2073	3264	2022	600	3148	843	2647	2751	2120	2226	2080	23	23	28	17
P16885	1-phosphatidylinositol 4,5-bisphosphate phosphodiesterase gamma-2	PLCG2	147.873		X	972	923	864	1148	1580	948	1815	1181	2588	1877	2056	2757	37	42	39	36
P50748	Kinetochore-associated protein 1	KNTC1	250.751			659	942	1027	970	263	5139	4720	5141	3579	4129	2501	881	13	8	11	13
P55072	Transitional endoplasmic reticulum ATPase	VCP	89.322		X	342	10	351	6	422	400	484	400	24	102	135	75	35	36	35	36
Q16891	MICOS complex subunit MIC60	IMMT	83.679			2250	1283	1599	1955	1313	1248	1067	1331	703	1195	733	931	30	31	32	28
Q5JSL3	Dedicator of cytokinesis protein 11	DOCK11	237.675		X	902	1134	900	729	2094	2606	2040	1128	1754	3127	1520	1948	32	26	37	25
Q6WCQ1	Myosin phosphatase Rho-interacting protein	MPRIP	116.533			744	716	1094	642	2258	2410	2736	2140	762	1545	515	2405	27	31	30	25
Q8IZH2	5'-3' exoribonuclease 1	XRN1	194.109			3057	2485	2096	2706	1924	1373	1449	1074	1265	1230	1090	2524	22	23	24	22
Q8WUM4	Programmed cell death 6-interacting protein	PDCD6IP	96.023		X	156	28	27	66	582	693	673	561	77	778	936	700	36	37	35	37
Q8WXH0	Nesprin-2	SYNE2	796.458		X	137	2069	494	1550	159	2350	3627	3638	4212		4684	2577	9		5	6
Q9BXJ9	N-alpha-acetyltransferase 15, NatA auxiliary subunit	NAA15	101.275		X	1185	765	1123	1214	1155	1334	1195	1319	845	1433	1371	1175	31	30	32	32
Q9H2K8	Serine/threonine-protein kinase TAO3	TAOK3	105.405			1265	885	1296	1251	1212	1070	1142	1204	955	910	839	811	26	30	26	27
Q9NZM3	Intersectin-2	ITSN2	193.463			299	322	140	148	1037	1040	978	983	2896	612	568	2542	25	25	28	23
Q9UDT6	CAP-Gly domain-containing linker protein 2	CLIP2	115.837			2556	1506	1132	1646	1870	2063	2205	2489	1502	1089	1472	865	27	31	33	29
Q9Y2A7	Nck-associated protein 1	NCKAP1	128.79			907	521	2909	377	1586	1297	1527	986	466	873	929	504	33	30	31	28
A0AVT1	Ubiquitin-like modifier-activating enzyme 6	UBA6	117.972			284	285	327	1511	2049	1198	1716	2096	2048	1648	2051	2297	23	24	22	23
O00159	Unconventional myosin-Ic	MYO1C	121.682			1418	1583	594	1192	305	316	430	185	373	501	957	564	30	30	30	32
P00450	Ceruloplasmin	CP	122.221		X	387	396	475	420	335	399	341	373	460	411	494	512	27	28	27	26
P01008	Antithrombin-III	SERPINC1	52.604		X	60	69	71	63	187	125	163	195	180	184	170	134	24	23	21	23
P02675	Fibrinogen beta chain	FGB	55.931		X	3	3	4	3	11	9	13	10	5	5	5	5	35	39	36	35
P20700	Lamin-B1	LMNB1	66.409		X	1049	1533	1619	1496	1193	1031	1143	735	1127	1383	1120	1215	29	30	30	30
P20810	Calpastatin	CAST	76.573		X	458	430	455	355	315	288	295	305	108	91	285	313	25	23	22	23
P35240	Merlin	NF2	69.692		X	1854	1932	1593	1708	2579	2636	2257	2401	1217	2129	1131	1493	17	18	18	20
P47897	Glutamine--tRNA ligase	QARS1	87.799		X	765	2458	2689	2975	1670	1167	2264	875	2298	2509	2382	2066	25	24	25	23
P53618	Coatomer subunit beta	COPB1	107.143		X	1673	2006	1684	1962	2376	1650	1265	1626	1407	1164	1620	1853	29	29	27	25
Q13618	Cullin-3	CUL3	88.931		X	1204	1476	1489	915	886	807	761	523	800	902	933	869	35	34	32	32
Q15276	Rab GTPase-binding effector protein 1	RABEP1	99.291			61	80	354	583	2985	3038	2955	2640	1050	1127	958	1194	22	22	23	22
Q15386	Ubiquitin-protein ligase E3C	UBE3C	123.924		X	1194	1075	486	624	2565	1386	1516	985	1738	2454	2260	2044	22	20	21	22
Q15746	Myosin light chain kinase, smooth muscle	MYLK	210.717		X	776	1446	848	565	2221	1310	1448	1344	1032	1181	1099	1525	30	29	34	25
Q6ZU35	Capping protein-inhibiting regulator of actin dynamics	CRACD	136.762			1939	2115	1579	2269	1094	2519	1151	1002	3488	3139	3085	3383	20	19	21	13
Q96A65	Exocyst complex component 4	EXOC4	110.499			1966	1129	1505	1474	398	299	1176	686	1905	1539	2335	1019	29	33	34	29
Q9P2J5	Leucine--tRNA ligase, cytoplasmic	LARS1	134.468		X	220	229	266	254	1447	1274	1776	1451	1336	1593	1140	1972	31	32	33	33
Q9Y2Q0	Phospholipid-transporting ATPase IA	ATP8A1	131.369			372	996	1312	1711	961	2244	2121	2603	1819	1666	1683	1681	29	29	29	24
A6NHR9	Structural maintenance of chromosomes flexible hinge domain-containing protein 1	SMCHD1	226.377		X	2117	3358	1882	2612	2607	4282	3565	2913	3473	2799	3410	2968	19	19	22	16
O00203	AP-3 complex subunit beta-1	AP3B1	121.321		X	1255	796	1929	1970	623	411	498	594	1870	1273	1469	1478	28	29	31	29
O43242	26S proteasome non-ATPase regulatory subunit 3	PSMD3	60.978			739	1034	1258	944	967	1023	837	777	688	750	807	725	32	34	33	31
O43426	Synaptojanin-1	SYNJ1	173.105		X	1343	1146	1291	1219	2227	2254	1129	1104	2733	1488	1719	1212	19	17	21	20
O76074	cGMP-specific 3',5'-cyclic phosphodiesterase	PDE5A	99.986			1106	1478	1834	1406	1782	1790	1884	1754	1436	995	1132	1446	26	28	27	28
P02679	Fibrinogen gamma chain	FGG	51.511		X	5	5	5	5	6	6	7	6	4	3	3	4	32	39	33	37
P07384	Calpain-1 catalytic subunit	CAPN1	81.892		X	110	135	127	146	65	62	57	65	92	89	85	66	37	39	37	39
P11586	C-1-tetrahydrofolate synthase, cytoplasmic	MTHFD1	101.531		X	787	1477	774	628	1510	1430	1479	1202	1369	1485	1595	1279	35	36	34	36
P12814	Alpha-actinin-1	ACTN1	103.062		X	100	108	112	126	312	167	235	215	175	188	161	207	31	30	29	29
P13639	Elongation factor 2	EEF2	95.342		X	1538	1200	232	2272	86	153	191	1492	1249	1360	1490	1163	25	22	24	22
P23588	Eukaryotic translation initiation factor 4B	EIF4B	69.151			333	302	208	303	147	165	174	139	213	316	249	171	22	24	23	23
P31948	Stress-induced-phosphoprotein 1	STIP1	62.639			270	246	280	271	202	188	180	178	114	112	122	114	36	38	38	39
P42356	Phosphatidylinositol 4-kinase alpha	PI4KA	236.834		X	1263	1549	1826	1671	490	447	1823	1703	1973	962	439	2179	31	35	31	24
P48506	Glutamate--cysteine ligase catalytic subunit	GCLC	72.768		X	207	193	210	197	745	760	605	524	413	445	526	397	19	19	19	18
P54577	Tyrosine--tRNA ligase, cytoplasmic	YARS1	59.144		X	1008	1010	878	925	1219	1121	701	1014	428	314	436	472	27	26	27	26
P55060	Exportin-2	CSE1L	110.419			885	1435	1207	1407	339	307	328	241	1448	456	803	279	32	32	27	31
Q00722	1-phosphatidylinositol 4,5-bisphosphate phosphodiesterase beta-2	PLCB2	134.026		X	1344	1336	1159	2627	136	413	2453	884	522	1071	546	262	25	30	31	26
Q02880	DNA topoisomerase 2-beta	TOP2B	183.272		X	512	1927	628	2722	2206	2797	1906	2619	2434	2787	2370	1646	23	22	21	24
Q13586	Stromal interaction molecule 1	STIM1	77.423		X	721	695	556	151	131	519	401	359	890	413	555	1044	22	21	21	20
Q14697	Neutral alpha-glucosidase AB	GANAB	106.874		X	736	1545	1336	2044	299	206	196	220	1475	77	98	82	26	28	25	25
Q15833	Syntaxin-binding protein 2	STXBP2	66.453		X	608	1222	775	1445	716	611	1149	1358	932	1074	1003	1399	20	21	19	19
Q6P1N0	Coiled-coil and C2 domain-containing protein 1A	CC2D1A	104.061		X	1820	992	1867	2112	1457	1226	1862	1525	2041	2289	1270	1959	27	29	29	32
Q6ZMI0	Protein phosphatase 1 regulatory subunit 21	PPP1R21	88.315		X	1725	115	76	97	1265	844	612	672	1380	2314	2296	2270	20	21	20	22
Q70J99	Protein unc-13 homolog D	UNC13D	123.284		X	1147	1228	1569	1082	206	159	237	408	57	66	159	187	30	32	30	28
Q8IYB7	DIS3-like exonuclease 2	DIS3L2	99.279		X	2712	1870	2937	2176	3823	3733	2546	3357	2907	1339	3182	2850	20	21	20	21
Q8TEW0	Partitioning defective 3 homolog	PARD3	151.426			240	311	135	203	628	607	565	716	1686	1484	1635	1349	26	24	28	18
Q92538	Golgi-specific brefeldin A-resistance guanine nucleotide exchange factor 1	GBF1	206.578		X	472	725	786	755	1500	3894	3877	3287	386	536	667	382	26	29	23	22
Q96P48	Arf-GAP with Rho-GAP domain, ANK repeat and PH domain-containing protein 1	ARAP1	162.193			1525	1621	2348	1412	3141	3083	3110	2988	2578	2664	2694	2723	27	29	25	28
Q9P265	Disco-interacting protein 2 homolog B	DIP2B	171.492		X	1029	1407	1747	1517	2645	1322	1038	2317	715	423	383	306	32	28	32	32
Q9P2R3	Rabankyrin-5	ANKFY1	128.399			1439	1104	764	1010	728	762	632	417	235	256	279	240	29	30	27	29
Q9UBC2	Epidermal growth factor receptor substrate 15-like 1	EPS15L1	94.257			1893	1204	1063	1392	2306	1718	2364	2221	2075	2038	1705	1866	25	27	22	27
O00160	Unconventional myosin-If	MYO1F	124.846			956	1095	924	880	1275	985	1102	1019	1586	1375	1385	1517	26	29	30	27
O15357	Phosphatidylinositol 3,4,5-trisphosphate 5-phosphatase 2	INPPL1	138.6		X	2530	1434	2329	2723	2590	3503	3202	3586	3026	1062	1799	3048	22	26	24	23
O43143	ATP-dependent RNA helicase DHX15	DHX15	90.934			1249	1084	1324	1423	874	841	910	808	1229	1241	1207	1067	25	28	25	25
O94874	E3 UFM1-protein ligase 1	UFL1	89.597			1824	1724	2089	1986	1824	1595	1623	565	1976	2188	1756	1897	25	26	29	23
P02787	Serotransferrin	TF	77.05		X	56	78	65	75	77	83	77	85	74	85	108	85	25	26	28	26
P08133	Annexin A6	ANXA6	75.875			2113	2137	1933	152	1200	1531	1312	1334	2423	2526	2720	2194	20	18	18	19
P08514	Integrin alpha-IIb	ITGA2B	113.378		X	341	368	300	337	290	263	241	232	225	208	216	296	25	26	26	23
P14543	Nidogen-1	NID1	136.379			805	1740	660	2350	1554	1566	1630	1630	1354	1309	1227	986	20	17	20	17
P30101	Protein disulfide-isomerase A3	PDIA3	56.783			417	813	702	589	468	523	482	398	344	255	207	159	23	22	22	21
P33527	Multidrug resistance-associated protein 1	ABCC1	171.593		X	690	320	273	371	252	221	211	208	602	1145	1020	1396	27	25	24	25
P41252	Isoleucine--tRNA ligase, cytoplasmic	IARS1	144.498		X	22	27	81	206	3526	1901	3536	2666	1327	1141	1091	3049	28	25	27	24
P43304	Glycerol-3-phosphate dehydrogenase, mitochondrial	GPD2	80.852		X	1023	1310	1139	1000	120	259	768	946	680	831	700	891	32	33	32	32
P98160	Basement membrane-specific heparan sulfate proteoglycan core protein	HSPG2	468.836		X	3268	2586	1214	2395	2393	2437	1993	2362	2975	1490	2105	1816	25	26	25	23
Q5T447	E3 ubiquitin-protein ligase HECTD3	HECTD3	97.114			334	424	355	350	1374	1783	1006	2400	2620	2286	1934	2158	21	22	21	19
Q6PCE3	Glucose 1,6-bisphosphate synthase	PGM2L1	70.441		X	1007	1424	1329	1056	1506	595	781	1376	1174	807	1062	1011	19	20	19	20
Q7Z478	ATP-dependent RNA helicase DHX29	DHX29	155.239			346	207	194	249	554	381	520	516	1614	162	2118	819	31	32	34	32
Q8IY17	Patatin-like phospholipase domain-containing protein 6	PNPLA6	150.958		X	2456	2501	2031	2413	2222	2595	2379	2215	1749	657	1443	1049	31	35	30	33
Q8NE71	ATP-binding cassette sub-family F member 1	ABCF1	95.927			1433	1396	1090	885	724	589	653	683	889	793	814	705	19	20	20	20
Q96BY6	Dedicator of cytokinesis protein 10	DOCK10	249.535			3355	2697	747	2954	1144	1348	1433	1674	1202	221	1172	1302	33	35	36	28
Q96K76	Ubiquitin carboxyl-terminal hydrolase 47	USP47	157.314			657	934	1080	690	2269	1832	2154	1854	813	785	1133	1010	27	26	26	29
Q9H4A3	Serine/threonine-protein kinase WNK1	WNK1	250.797		X	250	590	1032	1302	298	1345	142	116	470	1047	377	303	29	29	26	28
Q9Y450	HBS1-like protein	HBS1L	75.475			1513	1005	447	492	916	998	849	663	973	1111	988	859	27	27	27	27
A2RUS2	DENN domain-containing protein 3	DENND3	135.893			774	1570	1679	1328	2553	2131	2848	1511	2304	2242	1996	1790	25	22	26	22
O95782	AP-2 complex subunit alpha-1	AP2A1	107.547			480	457	512	513	667	491	403	342	118	145	102	71	26	29	27	27
P00915	Carbonic anhydrase 1	CA1	28.87			10	13	9	11	8	17	10	16	11	11	20	8	17	17	17	19
P02788	Lactotransferrin	LTF	78.183			132	100	141	144	152	158	187	152	158	163	162	155	23	22	25	22
P14735	Insulin-degrading enzyme	IDE	117.97			625	1638	1742	1150	2636	3355	3227	3190	1081	2064	1957	434	24	16	19	25
P19827	Inter-alpha-trypsin inhibitor heavy chain H1	ITIH1	101.39			400	419	431	351	303	310	320	365	327	288	321	295	23	24	25	23
P22314	Ubiquitin-like modifier-activating enzyme 1	UBA1	117.849		X	685	738	1262	772	1104	1091	1170	1051	913	927	1369	1000	31	31	30	30
P26038	Moesin	MSN	67.82		X	108	96	111	104	163	131	124	106	107	98	90	90	25	25	25	26
P35611	Alpha-adducin	ADD1	80.956		X	80	114	70	71	72	63	68	66	84	74	95	56	25	25	25	27
P50570	Dynamin-2	DNM2	98.067		X	641	515	699	804	735	806	736	532	477	107	459	424	25	26	23	25
P55786	Puromycin-sensitive aminopeptidase	NPEPPS	103.277			1070	1068	1637	1345	1906	1891	1824	1700	1647	1725	1942	1616	20	20	20	19
Q00013	55 kDa erythrocyte membrane protein	MPP1	52.295			118	106	125	134	93	98	105	104	128	95	93	83	24	24	24	24
Q02108	Guanylate cyclase soluble subunit alpha-1	GUCY1A1	77.452		X	2933	2551	2902	2968	2351	1706	1384	1415	2277	2567	2480	2671	17	16	16	15
Q03252	Lamin-B2	LMNB2	69.949		X	376	432	379	370	141	169	1296	256	2221	2477	2285	2232	24	23	23	25
Q13201	Multimerin-1	MMRN1	138.114			218	181	196	200	137	108	125	101	125	119	100	156	41	42	44	40
Q14669	E3 ubiquitin-protein ligase TRIP12	TRIP12	220.438		X	562	812	453	425	4335	1135	3235	1514	1236	4340	3400	3449	9	7	14	7
Q14689	Disco-interacting protein 2 homolog A	DIP2A	170.37			2080	1426	2890	2711	2828	1200	1561	1278	3135	3939	3658	674	15	14	13	19
Q14BN4	Sarcolemmal membrane-associated protein	SLMAP	95.199			208	173	599	707	1857	1276	671	968	1470	1292	789	1119	21	25	29	22
Q15477	Superkiller complex protein 2	SKIC2	137.757		X	1843	1320	2967	2628	2345	2874	2128	3096	2168	2525	2462	2015	23	28	22	26
Q6VY07	Phosphofurin acidic cluster sorting protein 1	PACS1	104.9		X	1117	1636	1113	1450	1437	1504	1545	1374	1538	1449	1401	1536	27	28	25	27
Q7L7X3	Serine/threonine-protein kinase TAO1	TAOK1	116.072		X	260	312	228	266	1978	1197	2112	2004	401	297	375	274	25	24	25	21
Q7Z3U7	Protein MON2 homolog	MON2	190.362			1603	1693	1427	1566	2580	2943	3418	2627	875	788	1961	1900	18	22	20	16
Q8WXG6	MAP kinase-activating death domain protein	MADD	183.305		X	2914	2923	1557	2187	3789	3570	3497	2092	2879	2512	1405	3551	19	15	20	12
Q92619	Rho GTPase-activating protein 45	ARHGAP45	124.616			994	842	811	663	1263	1080	1084	1057	611	909	767	1104	23	23	22	23
Q92888	Rho guanine nucleotide exchange factor 1	ARHGEF1	102.435		X	1045	522	725	661	1234	1761	1613	1600	1008	1528	1422	937	27	25	30	25
Q92900	Regulator of nonsense transcripts 1	UPF1	124.346			500	1278	949	916	1543	1243	1931	912	354	1370	1087	571	16	16	15	10
Q99460	26S proteasome non-ATPase regulatory subunit 1	PSMD1	105.837			697	647	1766	695	1235	250	104	322	1254	1170	1320	952	31	33	31	30
Q9NQ75	Cas scaffolding protein family member 4	CASS4	87.144			899	598	2706	836	1811	1108	1773	1218	1635	1043	745	807	32	31	31	32
Q9NSY1	BMP-2-inducible protein kinase	BMP2K	129.173			1469	1069	2906	2093	995	879	1163	931	944	905	952	1260	19	22	21	23
Q9NTJ5	Phosphatidylinositol-3-phosphatase SAC1	SACM1L	66.968			1027	1013	992	622	1211	1062	1037	1336	774	930	794	975	25	25	26	23
Q9NYU2	UDP-glucose:glycoprotein glucosyltransferase 1	UGGT1	177.192			275	840	595	564	1863	1828	1521	1586	735	711	1073	643	35	38	38	36
Q9UPT5	Exocyst complex component 7	EXOC7	83.382		X	2014	2140	2346	1707	2633	1582	1705	590	1007	834	1721	1105	17	19	19	18
Q9Y230	RuvB-like 2	RUVBL2	51.156			1475	715	982	790	82	912	239	75	1092	1123	1296	1038	20	20	20	20
Q9Y3Z3	Deoxynucleoside triphosphate triphosphohydrolase SAMHD1	SAMHD1	72.203		X	678	1207	657	511	858	1852	1987	2199	1383	1345	1220	1896	20	19	21	19
B0I1T2	Unconventional myosin-Ig	MYO1G	116.444			1648	3058	3260	1685	2242	3002	2910	3361	1521	1458	1169	1547	20	19	18	18
O00429	Dynamin-1-like protein	DNM1L	81.877		X	1312	2094	1388	1935	1803	1641	1708	1526	1343	893	1285	1523	36	37	37	32
O43707	Alpha-actinin-4	ACTN4	104.855		X	1141	1676	1115	1964	208	148	155	173	168	1451	185	257	31	29	30	32
O75533	Splicing factor 3B subunit 1	SF3B1	145.831		X	912	1832	772	3316	3716	3630	1608	2138	410	216	3199	325	19	17	15	18
O94804	Serine/threonine-protein kinase 10	STK10	112.136			871	1156	1470	1201	1061	1035	1179	1072	1472	1301	1299	1321	22	22	22	24
O94906	Pre-mRNA-processing factor 6	PRPF6	106.929		X	1778	1938	1031	3970	3799	4588	4270	4330	1847	3170	2477	2729	13	11	11	15
O94973	AP-2 complex subunit alpha-2	AP2A2	103.961			730	1082	1029	704	1225	459	1342	1094	756	799	890	563	20	20	17	19
O95425	Supervillin	SVIL	247.75		X	2783	2154	2416	1952	3417	3060	2233	2606	2795	3281	3298	2984	28	30	32	24
O95466	Formin-like protein 1	FMNL1	121.856			1759	822	2675	2001	1192	2061	2404	1569	1815	1971	1862	1889	19	22	23	22
P00488	Coagulation factor XIII A chain	F13A1	83.268		X	226	269	186	256	133	135	165	123	164	121	141	150	25	28	27	27
P00751	Complement factor B	CFB	85.534		X	243	212	255	253	301	317	305	272	274	307	322	299	22	23	25	26
P08237	ATP-dependent 6-phosphofructokinase, muscle type	PFKM	85.184		X	398	378	503	457	418	404	397	451	313	377	359	319	23	25	24	24
P11021	Endoplasmic reticulum chaperone BiP	HSPA5	72.331			433	417	395	369	191	183	230	133	276	251	301	269	21	24	23	23
P13667	Protein disulfide-isomerase A4	PDIA4	72.934			1747	228	118	262	1354	1431	1266	1482	1226	1245	1180	1079	24	28	28	26
P30622	CAP-Gly domain-containing linker protein 1	CLIP1	162.249			3144	1669	2946	1934	1798	2563	2555	2854	1826	677	1234	2952	20	18	22	10
P31939	Bifunctional purine biosynthesis protein ATIC	ATIC	64.616		X	1733	1739	2273	2125	1565	1567	1596	1656	839	1634	1557	1332	27	25	24	26
P35241	Radixin	RDX	68.564		X	332	355	404	267	331	137	253	292	380	231	395	138	19	21	21	20
P45974	Ubiquitin carboxyl-terminal hydrolase 5	USP5	95.788			767	501	1010	453	1099	1517	1394	1088	1266	889	834	1152	28	26	25	27
P48444	Coatomer subunit delta	ARCN1	57.212		X	1687	1588	1734	2303	2008	1890	1854	1676	1782	1934	1689	1894	18	21	23	21
P52272	Heterogeneous nuclear ribonucleoprotein M	HNRNPM	77.518			1341	2342	1483	1750	245	326	948	294	442	1016	1421	614	27	27	28	27
P54136	Arginine--tRNA ligase, cytoplasmic	RARS1	75.378		X	1075	578	1341	1108	1022	1013	1023	769	261	246	325	260	27	28	28	27
P55160	Nck-associated protein 1-like	NCKAP1L	128.156		X	248	60	203	52	1649	1663	1848	1542	1843	1770	1700	1832	26	29	27	27
P78371	T-complex protein 1 subunit beta	CCT2	57.488			591	646	602	631	626	631	626	595	286	367	674	350	22	24	22	24
Q02790	Peptidyl-prolyl cis-trans isomerase FKBP4	FKBP4	51.805			1011	35	1072	1176	900	878	918	630	1046	1352	1208	987	21	20	21	23
Q13228	Methanethiol oxidase	SELENBP1	52.39		X	403	403	405	424	313	360	339	296	376	394	448	347	24	24	23	23
Q13616	Cullin-1	CUL1	89.679			1753	1707	945	1043	1343	1455	1638	1282	264	165	188	93	31	30	30	31
Q13724	Mannosyl-oligosaccharide glucosidase	MOGS	91.917		X	676	804	813	824	1737	293	707	784	767	392	292	515	25	25	25	27
Q14254	Flotillin-2	FLOT2	47.064			396	360	373	363	283	280	310	259	217	267	280	243	20	20	20	20
Q14289	Protein-tyrosine kinase 2-beta	PTK2B	115.875			2171	3128	2698	2411	3861	2533	2957	3173	3012	2765	2547	1701	18	22	20	14
Q27J81	Inverted formin-2	INF2	135.625		X	1092	896	1093	1115	910	843	850	862	952	729	678	1099	34	33	32	31
Q3V6T2	Girdin	CCDC88A	216.049		X	1270	1405	1878	2256	1348	4232	1914	1718	3000	2981	2322	1882	13	18	14	10
Q4V328	GRIP1-associated protein 1	GRIPAP1	96.006			2008	2592	1490	1620	3162	3189	2805	2224	851	830	2220	1809	23	24	23	16
Q5T2T1	MAGUK p55 subfamily member 7	MPP7	65.522			1730	572	234	1234	576	303	368	309	1824	2357	1345	1823	16	17	17	19
Q7KZI7	Serine/threonine-protein kinase MARK2	MARK2	87.911			884	898	885	761	353	395	737	412	876	693	381	591	21	22	22	23
Q86VN1	Vacuolar protein-sorting-associated protein 36	VPS36	43.816			958	877	880	758	471	736	777	756	616	600	777	496	21	21	21	21
Q86WI1	Fibrocystin-L	PKHD1L1	465.743		X	1988	1816	2574	3046	3374	3392	3892	2574	946	1906	947	1108	27	27	29	15
Q8NI08	Nuclear receptor coactivator 7	NCOA7	106.165			1368	1030	1075	705	1816	1512	1584	1779	1001	1572	1078	3456	20	19	18	13
Q96C24	Synaptotagmin-like protein 4	SYTL4	76.022			1213	548	911	1085	755	552	681	650	880	797	594	928	28	29	29	27
Q9H2M9	Rab3 GTPase-activating protein non-catalytic subunit	RAB3GAP2	155.984		X	2124	1713	2444	2275	1536	1911	2311	1679	621	463	694	528	26	26	26	23
Q9NZ08	Endoplasmic reticulum aminopeptidase 1	ERAP1	107.238			2122	2341	2020	1792	1396	2291	2657	2980	1390	1414	1107	1487	20	24	23	21
Q9NZB2	Constitutive coactivator of PPAR-gamma-like protein 1	FAM120A	121.888			1254	2360	1591	1747	3228	2833	2929	3085	493	1514	1226	1854	20	21	17	15
Q9Y262	Eukaryotic translation initiation factor 3 subunit L	EIF3L	66.726			943	965	1245	1170	1890	1872	2116	2023	943	1185	935	867	22	23	23	20
Q9Y2L5	Trafficking protein particle complex subunit 8	TRAPPC8	160.998			455	612	533	1959	3616	2605	3753	2405	2485	2763	2035	3331	20	16	16	11
Q9Y315	Deoxyribose-phosphate aldolase	DERA	35.231			461	508	338	489	479	514	470	465	605	655	669	672	18	17	17	18
Q9Y4E8	Ubiquitin carboxyl-terminal hydrolase 15	USP15	112.422			1442	1313	1026	1249	1400	1475	1289	1560	1188	1420	1303	1042	31	29	31	34
Q9Y520	Protein PRRC2C	PRRC2C	316.918			504	1691	1176	576	1600	1239	2403	1460	2153	2330	2262	3080	9	11	15	13
Q9Y5K6	CD2-associated protein	CD2AP	71.452		X	1119	904	661	638	2013	1518	1473	1313	1611	1659	1790	2014	25	24	26	25
O00410	Importin-5	IPO5	123.633			923	231	1394	892	1065	1071	1336	1138	1100	1031	1449	1127	26	27	27	26
O60763	General vesicular transport factor p115	USO1	107.895			124	204	200	275	2785	1293	572	1443	444	362	1024	560	20	19	20	17
O60885	Bromodomain-containing protein 4	BRD4	152.22		X	1121	1734	1529	1310	1302	1275	1260	1351	2254	1418	1522	1307	13	16	15	17
O75955	Flotillin-1	FLOT1	47.356			348	365	263	402	151	162	161	214	73	44	42	60	25	25	22	26
O94832	Unconventional myosin-Id	MYO1D	116.205			1870	3753	3827	2497	1492	3919	2912	3250	2619	2680	1968	2547	11	9	10	8
P02545	Prelamin-A/C	LMNA	74.141		X	1646	1497	1741	1719	306	646	390	397	808	511	530	656	20	18	22	22
P04040	Catalase	CAT	59.757		X	175	196	207	219	132	140	127	118	122	147	166	128	27	30	25	28
P04843	Dolichyl-diphosphooligosaccharide--protein glycosyltransferase subunit 1	RPN1	68.57			394	814	502	390	1174	1216	1190	1293	723	881	665	972	29	28	27	25
P05198	Eukaryotic translation initiation factor 2 subunit 1	EIF2S1	36.114			405	393	440	292	176	214	223	188	227	227	215	208	19	20	18	20
P06396	Gelsolin	GSN	85.699		X	151	138	152	143	94	103	118	105	119	128	87	99	27	27	28	28
P08575	Receptor-type tyrosine-protein phosphatase C	PTPRC	147.488	X	X	2598	2058	3126	1908	2250	2213	2661	2334	586	565	497	593	19	21	18	19
P08603	Complement factor H	CFH	139.097		X	90	129	133	113	90	88	89	86	71	82	74	64	31	33	31	31
P08670	Vimentin	VIM	53.652		X	612	708	671	739	727	690	682	637	355	372	366	310	22	22	20	22
P12270	Nucleoprotein TPR	TPR	267.298		X	810	1314	951	1244	1842	1468	1685	1156	3292	1000	3935	1521	12	9	11	12
P17858	ATP-dependent 6-phosphofructokinase, liver type	PFKL	85.018		X	59	366	98	68	453	427	543	525	437	431	545	462	26	26	25	25
P19823	Inter-alpha-trypsin inhibitor heavy chain H2	ITIH2	106.465			274	385	443	342	309	301	244	303	329	317	340	326	27	32	30	27
P20042	Eukaryotic translation initiation factor 2 subunit 2	EIF2S2	38.389			412	295	304	298	122	207	151	128	248	248	214	199	18	21	20	20
P21980	Protein-glutamine gamma-glutamyltransferase 2	TGM2	77.328			69	94	64	89	74	69	62	63	52	58	81	52	22	24	23	24
P26639	Threonine--tRNA ligase 1, cytoplasmic	TARS1	83.436		X	660	711	882	703	2004	1983	1811	1838	1437	1296	1413	1482	21	23	24	23
P29350	Tyrosine-protein phosphatase non-receptor type 6	PTPN6	67.561			111	104	123	118	406	337	402	393	517	414	378	433	25	27	27	25
P29622	Kallistatin	SERPINA4	48.543			723	769	703	869	960	849	1331	767	759	944	1046	1587	16	16	16	16
P30041	Peroxiredoxin-6	PRDX6	25.034			87	81	95	101	89	80	90	78	85	94	94	74	17	18	17	17
P33176	Kinesin-1 heavy chain	KIF5B	109.688			998	1640	1892	1726	804	740	686	1142	1439	1278	1530	889	28	31	29	29
P35606	Coatomer subunit beta'	COPB2	102.488		X	1911	1284	1447	1500	2334	2627	2605	2543	1326	1554	1750	1895	25	27	27	25
P36915	Guanine nucleotide-binding protein-like 1	GNL1	68.661			509	488	615	607	451	449	421	418	625	526	653	491	22	21	21	22
P40939	Trifunctional enzyme subunit alpha, mitochondrial	HADHA	82.999		X	101	162	984	813	981	706	336	835	49	211	64	89	26	28	28	27
P42566	Epidermal growth factor receptor substrate 15	EPS15	98.659			2376	2274	2412	967	1680	2614	2754	2721	1764	1182	852	803	20	22	22	23
P48634	Protein PRRC2A	PRRC2A	228.866			2365	3204	2198	2213	1207	2354	1533	2435	3493	3495	2489	3629	15	13	17	16
P48643	T-complex protein 1 subunit epsilon	CCT5	59.672		X	1144	1560	1359	1673	619	528	439	499	1011	465	417	412	22	22	22	22
P49368	T-complex protein 1 subunit gamma	CCT3	60.533		X	831	336	618	486	749	670	696	745	342	594	677	280	25	25	26	27
P55196	Afadin	AFDN	206.808			1705	3740	2275	2121	3504	1520	3835	619	3335	3453	3245	1977	15	9	15	16
Q01432	AMP deaminase 3	AMPD3	88.81		X	848	1268	1071	825	926	954	952	923	420	522	455	487	24	21	22	24
Q02153	Guanylate cyclase soluble subunit beta-1	GUCY1B1	70.514			719	394	299	549	3045	3402	2563	1165	356	422	880	2934	13	14	13	8
Q05209	Tyrosine-protein phosphatase non-receptor type 12	PTPN12	88.109		X	174	1902	1356	1381	503	1018	974	1110	350	400	288	327	20	21	19	19
Q08379	Golgin subfamily A member 2	GOLGA2	113.089		X	2370	1903	2685	1555	3117	2783	2047	3417	2930	2677	2800	3139	21	25	27	19
Q12913	Receptor-type tyrosine-protein phosphatase eta	PTPRJ	145.944		X	1077	406	773	646	2365	2626	2480	2180	343	427	408	999	22	22	22	18
Q13428	Treacle protein	TCOF1	152.11		X	913	974	1086	1067	3905	2483	2716	1509	2854	1060	1393	2879	8	8	9	10
Q14683	Structural maintenance of chromosomes protein 1A	SMC1A	143.236		X	772	751	783	965	2849	2979	2695	2971	2275	2375	2695	2293	25	19	21	20
Q14764	Major vault protein	MVP	99.328			1392	1735	1638	1919	2681	2598	2820	2583	622	2764	626	763	26	23	23	23
Q15418	Ribosomal protein S6 kinase alpha-1	RPS6KA1	82.725			1871	925	1366	1522	1105	1218	1103	1243	1957	1522	1969	1656	18	18	18	18
Q5K651	Sterile alpha motif domain-containing protein 9	SAMD9	184.282		X	596	719	930	794	1332	1653	1800	1795	1853	1385	1509	2111	13	18	25	14
Q5VW36	Focadhesin	FOCAD	200.06		X	1612	2276	2601	3478	2180	2851	3435	3341	2741	2137	2460	2294	19	18	21	19
Q5XPI4	E3 ubiquitin-protein ligase RNF123	RNF123	148.518			606	884	742	734	1119	1177	987	1166	945	798	1001	671	33	34	33	36
Q6R327	Rapamycin-insensitive companion of mTOR	RICTOR	192.221			2223	1678	2305	1775	396	568	3047	505	2364	2175	2425	1921	16	17	18	16
Q7KZF4	Staphylococcal nuclease domain-containing protein 1	SND1	101.999			185	164	189	180	284	842	232	156	434	106	221	189	33	30	31	28
Q7L1W4	Volume-regulated anion channel subunit LRRC8D	LRRC8D	98.2			2542	3321	3180	3280	3160	3783	3453	3513	3091	3009	2780	3209	14	15	15	10
Q7L576	Cytoplasmic FMR1-interacting protein 1	CYFIP1	145.185			686	232	770	798	1210	1021	754	1171	867	950	918	902	21	22	23	20
Q92556	Engulfment and cell motility protein 1	ELMO1	83.832			2150	1467	2147	1937	1002	993	915	1266	377	631	561	374	19	20	21	18
Q96G03	Phosphopentomutase	PGM2	68.283			1937	1705	1783	2053	1575	1426	1290	1172	1374	1272	1211	1451	20	22	19	22
Q96QH2	PML-RARA-regulated adapter molecule 1	PRAM1	73.969			3639	3079	3257	731	2770	3367	2573	1160	1577	2447	2297	1640	17	16	23	19
Q9BTW9	Tubulin-specific chaperone D	TBCD	132.601		X	1770	2521	2236	1918	4582	1471	1126	1414	3494	3116	4257	3400	12	11	9	10
Q9H3S7	Tyrosine-protein phosphatase non-receptor type 23	PTPN23	178.974		X	1333	2297	2129	1457	3086	3637	3344	2674	3211	3533	1280	2310	13	10	10	12
Q9HCM2	Plexin-A4	PLXNA4	212.459			2580	2513	2459	1770	2054	1802	2470	2391	1901	1331	1229	2703	14	13	16	12
Q9NPQ8	Synembryn-A	RIC8A	59.708			1562	2135	1815	1636	1402	356	902	448	1615	1852	1845	1462	17	16	15	18
Q9NQT8	Kinesin-like protein KIF13B	KIF13B	202.792			2035	2580	2162	2185	969	1054	933	971	604	874	945	588	25	23	26	16
Q9NRY5	Protein FAM114A2	FAM114A2	55.467			2095	2122	2387	1732	507	1158	1249	993	1410	1376	1732	849	22	20	21	21
Q9NTI5	Sister chromatid cohesion protein PDS5 homolog B	PDS5B	164.67			1474	1454	1937	1429	2615	334	1164	1196	1247	859	3215	1401	18	20	14	21
Q9NZW5	Protein PALS2	PALS2	61.118			2243	873	439	527	1081	2226	2168	186	1832	1653	2101	1481	19	18	18	18
Q9ULH1	Arf-GAP with SH3 domain, ANK repeat and PH domain-containing protein 1	ASAP1	125.499			1158	1174	1509	1238	1196	1292	1218	1277	993	984	1036	785	33	31	32	32
Q9UNZ2	NSFL1 cofactor p47	NSFL1C	40.571			729	610	736	883	344	139	115	239	603	796	761	516	21	21	20	20
Q9Y4G8	Rap guanine nucleotide exchange factor 2	RAPGEF2	167.42		X	1610	1684	1539	1263	1827	1562	1408	1447	223	1172	1176	1054	32	32	30	34
Q9Y6C2	EMILIN-1	EMILIN1	106.696		X	664	680	528	581	713	541	542	487	585	469	410	702	28	32	28	27
Q9Y6D6	Brefeldin A-inhibited guanine nucleotide-exchange protein 1	ARFGEF1	208.77		X	2480	2351	532	2464	3528	1640	1162	2344	2494	2856	1518	2620	20	20	22	16
A0FGR8	Extended synaptotagmin-2	ESYT2	102.358			3078	3748	1639	3306	2157	228	2170	2194	455	1008	721	494	26	25	28	24
A4D1P6	WD repeat-containing protein 91	WDR91	83.344			1457	1261	1292	1388	1409	1788	1509	1515	736	748	1023	638	23	23	22	23
O00231	26S proteasome non-ATPase regulatory subunit 11	PSMD11	47.464			421	718	310	406	129	367	898	677	869	866	982	930	24	24	23	24
O14776	Transcription elongation regulator 1	TCERG1	123.903			2162	2794	1581	2204	2324	1048	1997	1588	824	703	716	689	15	17	16	17
O43150	Arf-GAP with SH3 domain, ANK repeat and PH domain-containing protein 2	ASAP2	111.65			1367	1847	1237	697	1856	2320	2314	2185	1958	1813	1617	1511	20	17	21	18
O43182	Rho GTPase-activating protein 6	ARHGAP6	105.948			629	1079	825	1190	1188	1101	1043	1201	818	907	738	965	22	22	22	20
O60524	Ribosome quality control complex subunit NEMF	NEMF	122.955		X	832	668	1260	708	811	1450	794	1328	3272	3282	3333	3260	10	12	12	12
O94966	Ubiquitin carboxyl-terminal hydrolase 19	USP19	145.65			2209	2268	1456	2258	2057	1799	2259	1952	1698	2130	2047	2017	18	15	19	17
P04196	Histidine-rich glycoprotein	HRG	59.578		X	48	53	61	50	51	56	72	71	70	68	63	81	21	23	22	21
P04264	Keratin, type II cytoskeletal 1	KRT1	66.038		X	444	466	441	179	446	1331	656	252	1422	204	106	146	16	20	18	22
P05154	Plasma serine protease inhibitor	SERPINA5	45.673			466	516	565	502	985	943	956	887	1224	1030	1361	1288	14	16	15	16
P05455	Lupus La protein	SSB	46.835			476	1070	516	627	776	931	494	528	1053	1186	1057	955	18	16	17	17
P08519	Apolipoprotein(a)	LPA	226.55		X	242	190	381	232	237	265	238	206	351	354	320	342	14	15	13	13
P11413	Glucose-6-phosphate 1-dehydrogenase	G6PD	59.259		X	631	464	406	693	872	871	905	893	698	1003	1030	772	22	23	22	23
P14625	Endoplasmin	HSP90B1	92.472			595	395	320	296	918	971	684	586	653	309	332	348	21	21	21	21
P15498	Proto-oncogene vav	VAV1	98.315			1153	1408	1301	1481	2148	2079	2068	1918	1822	2081	1785	1700	22	22	24	22
P17987	T-complex protein 1 subunit alpha	TCP1	60.343		X	256	289	247	304	703	852	817	978	222	214	209	203	20	20	19	20
P18054	Polyunsaturated fatty acid lipoxygenase ALOX12	ALOX12	75.694			539	1074	704	579	1545	1466	1326	1375	717	858	714	929	24	22	24	20
P28331	NADH-ubiquinone oxidoreductase 75 kDa subunit, mitochondrial	NDUFS1	79.469		X	3037	2755	2637	2654	2628	2247	2093	2634	2194	2450	2452	2068	21	18	21	19
P34932	Heat shock 70 kDa protein 4	HSPA4	94.333			962	832	973	879	366	942	483	673	819	805	1017	658	27	25	27	27
P35998	26S proteasome regulatory subunit 7	PSMC2	48.634			1291	726	719	949	940	869	842	860	892	641	708	664	19	20	19	19
P40818	Ubiquitin carboxyl-terminal hydrolase 8	USP8	127.523		X	1655	2857	2635	2140	2843	2399	1825	2203	1313	213	1427	368	15	14	18	12
P43243	Matrin-3	MATR3	94.624		X	2007	1879	1851	2642	2261	2041	2057	2145	1490	1596	1324	1378	18	16	17	16
P43686	26S proteasome regulatory subunit 6B	PSMC4	47.367			1906	2021	1926	1663	1048	1411	958	1404	968	924	705	552	20	19	18	19
P46019	Phosphorylase b kinase regulatory subunit alpha, liver isoform	PHKA2	138.409		X	750	3583	316	2526	3523	1861	3005	3251	3100	2877	3159	3432	12	13	14	16
P48426	Phosphatidylinositol 5-phosphate 4-kinase type-2 alpha	PIP4K2A	46.224			136	110	163	129	226	217	219	242	140	137	131	109	15	16	15	15
P49915	GMP synthase [glutamine-hydrolyzing]	GMPS	76.718			2908	1668	1989	2572	2299	2236	2347	2604	2548	141	2584	2163	15	13	13	15
P51608	Methyl-CpG-binding protein 2	MECP2	52.441		X	2861	2016	2469	2539	2215	1751	1524	1976	1412	1679	1817	1237	16	15	14	16
P55010	Eukaryotic translation initiation factor 5	EIF5	49.224			271	266	345	295	314	345	231	245	263	285	262	235	14	15	15	14
P57772	Selenocysteine-specific elongation factor	EEFSEC	65.306		X	916	1083	852	1097	901	928	1059	955	987	1103	951	806	16	17	19	19
P61221	ATP-binding cassette sub-family E member 1	ABCE1	67.315			1111	747	1107	726	789	1016	1267	949	1189	1355	1307	866	17	17	15	17
Q04656	Copper-transporting ATPase 1	ATP7A	163.376		X	131	200	149	160	1940	1847	1664	1792	798	2488	1284	762	21	21	21	24
Q06124	Tyrosine-protein phosphatase non-receptor type 11	PTPN11	68.012		X	1180	565	939	793	1050	1189	1274	1327	1160	1536	1408	1305	25	26	23	25
Q06187	Tyrosine-protein kinase BTK	BTK	76.28		X	1382	816	1160	994	817	756	725	747	984	815	709	1047	27	28	30	24
Q13423	NAD(P) transhydrogenase, mitochondrial	NNT	113.895		X	1017	1025	767	1353	862	448	259	618	755	636	611	714	35	35	36	34
Q13619	Cullin-4A	CUL4A	87.68			186	116	226	176	609	558	618	471	1068	864	1465	1167	19	19	17	17
Q14554	Protein disulfide-isomerase A5	PDIA5	59.595			536	386	344	335	556	384	416	439	549	535	386	723	19	20	21	18
Q14766	Latent-transforming growth factor beta-binding protein 1	LTBP1	186.797		X	202	258	293	218	348	273	297	339	328	290	242	403	20	23	25	15
Q14974	Importin subunit beta-1	KPNB1	97.172			830	914	664	606	881	873	1005	916	544	470	985	858	23	23	21	23
Q14CX7	N-alpha-acetyltransferase 25, NatB auxiliary subunit	NAA25	112.293			1651	1269	883	1181	2873	3240	2744	2787	409	345	420	228	22	22	24	21
Q15029	116 kDa U5 small nuclear ribonucleoprotein component	EFTUD2	109.439		X	2660	2659	1467	2475	2203	3041	2939	2897	1372	2889	1236	1641	20	18	19	18
Q16512	Serine/threonine-protein kinase N1	PKN1	103.933			2545	2791	3334	2130	2798	3508	3229	3329	2559	177	862	2460	16	16	18	13
Q16851	UTP--glucose-1-phosphate uridylyltransferase	UGP2	56.942		X	2060	1753	1943	1788	1126	865	859	1111	478	1379	755	828	22	20	21	20
Q2TAZ0	Autophagy-related protein 2 homolog A	ATG2A	212.862			1729	1230	2213	1564	3037	3079	3233	2815	1710	856	1254	2164	22	21	26	23
Q32MZ4	Leucine-rich repeat flightless-interacting protein 1	LRRFIP1	89.253			1586	2370	1801	1634	466	372	83	1230	1591	376	337	1601	20	19	21	19
Q5VYS8	Terminal uridylyltransferase 7	TUT7	171.231			914	1080	2911	3040	3071	2303	2590	2443	2717	3727	2563	2526	8	8	14	11
Q6PKG0	La-related protein 1	LARP1	123.512			2281	1836	2561	1246	1408	1733	1651	1425	838	878	517	885	27	31	28	31
Q7Z2W4	Zinc finger CCCH-type antiviral protein 1	ZC3HAV1	101.433			1205	1348	1179	1349	958	922	840	313	94	87	75	68	28	28	30	28
Q86YT6	E3 ubiquitin-protein ligase MIB1	MIB1	110.137		X	3052	2088	2949	3796	71	73	102	103	2419	3029	3113	2254	15	11	13	12
Q86YV0	RAS protein activator like-3	RASAL3	111.899			3718	3301	2803	2967	2430	2051	2178	2464	2181	2568	2528	2554	11	10	8	13
Q8IWV7	E3 ubiquitin-protein ligase UBR1	UBR1	200.213		X	2726	1309	1162	1253	3382	3872	4535	3532	1662	1752	1149	1356	9	10	12	14
Q8N1G4	Leucine-rich repeat-containing protein 47	LRRC47	63.473			1079	2496	1588	1331	904	933	888	876	1124	1073	1178	935	23	23	22	23
Q8N392	Rho GTPase-activating protein 18	ARHGAP18	74.977			148	189	150	183	111	850	894	1009	111	93	127	96	27	27	29	27
Q8TEH3	DENN domain-containing protein 1A	DENND1A	110.58			82	11	367	41	2725	3730	357	495	2442	2391	2066	887	11	11	14	13
Q8TEM1	Nuclear pore membrane glycoprotein 210	NUP210	205.115			783	1147	511	902	2834	1856	1778	2319	1329	1219	1925	1543	19	18	21	16
Q92539	Phosphatidate phosphatase LPIN2	LPIN2	99.4		X	1531	1507	1740	1478	767	1521	1352	865	1361	1664	510	701	16	16	15	17
Q93034	Cullin-5	CUL5	90.956			2183	2473	2281	2407	1509	1736	2192	2124	2226	2033	2231	1835	30	26	27	27
Q93084	Sarcoplasmic/endoplasmic reticulum calcium ATPase 3	ATP2A3	109.257			542	558	303	437	521	557	338	491	319	355	303	442	24	24	23	23
Q93100	Phosphorylase b kinase regulatory subunit beta	PHKB	124.885		X	2334	1470	2516	1532	2924	3977	149	3729	3433	3474	2199	2609	17	19	14	15
Q96NA2	Rab-interacting lysosomal protein	RILP	44.201			849	1106	1016	1045	1251	1470	1339	1466	151	331	1468	65	12	14	14	13
Q96P70	Importin-9	IPO9	115.964			1025	807	1014	1102	1688	1711	2104	646	908	725	906	692	18	17	17	17
Q96PK6	RNA-binding protein 14	RBM14	69.491			847	2912	1240	2035	1598	1620	1792	2340	648	480	2804	1738	14	11	12	16
Q9BSJ2	Gamma-tubulin complex component 2	TUBGCP2	102.536		X	1692	1562	2083	2060	2930	4369	2137	4659	1190	1632	2946	1719	12	16	17	14
Q9BSJ8	Extended synaptotagmin-1	ESYT1	122.857			1568	1179	2355	1218	1269	1545	1286	1236	1153	1213	1173	1382	35	34	35	34
Q9H9A6	Leucine-rich repeat-containing protein 40	LRRC40	68.25			909	1046	2321	1551	1501	1211	872	1841	2200	2364	2596	2197	25	20	20	26
Q9HD20	Endoplasmic reticulum transmembrane helix translocase	ATP13A1	132.957			1237	3178	3299	3299	866	900	865	984	1278	1720	884	3131	17	18	18	12
Q9NP58	ATP-binding cassette sub-family B member 6	ABCB6	93.885		X	896	1387	1392	1433	221	795	666	567	831	675	860	791	23	23	22	22
Q9UI10	Translation initiation factor eIF2B subunit delta	EIF2B4	57.558		X	802	732	1317	522	287	832	581	591	1279	1253	1217	1090	18	18	18	18
Q9Y265	RuvB-like 1	RUVBL1	50.226			1895	2033	1603	1856	834	743	957	793	742	965	907	932	16	15	15	15
Q9Y3P9	Rab GTPase-activating protein 1	RABGAP1	121.737			1515	1315	2038	1224	3310	2734	1754	1666	1946	2381	1863	2677	17	18	16	14
Q9Y4L1	Hypoxia up-regulated protein 1	HYOU1	111.34		X	1791	2259	2448	2778	564	820	614	723	1520	1763	1911	2191	24	24	22	17
Q9Y678	Coatomer subunit gamma-1	COPG1	97.719		X	3091	2571	2624	2500	2307	2323	1947	2161	1554	928	751	809	21	21	21	18
O00139	Kinesin-like protein KIF2A	KIF2A	79.955		X	654	1098	799	932	997	1063	949	976	686	576	501	837	20	19	19	19
O00178	GTP-binding protein 1	GTPBP1	72.457		X	483	912	1013	1025	616	573	554	629	305	743	712	575	20	19	21	20
O00267	Transcription elongation factor SPT5	SUPT5H	121.002			1758	975	1374	830	3242	3318	3327	3823	2837	2975	2143	2176	16	15	16	19
O00391	Sulfhydryl oxidase 1	QSOX1	82.576			1046	1297	1337	1215	1602	1536	1739	1786	1510	1410	1573	1551	18	17	17	17
O60645	Exocyst complex component 3	EXOC3	85.567			1410	456	2039	1374	2794	2868	2906	2935	500	2535	2064	2195	20	23	18	18
O75083	WD repeat-containing protein 1	WDR1	66.194		X	325	621	545	660	634	629	464	585	484	493	444	506	20	20	20	20
P01042	Kininogen-1	KNG1	71.959		X	14	9	15	14	15	15	16	17	15	18	18	15	26	26	23	24
P05164	Myeloperoxidase	MPO	83.872		X	112	87	100	81	271	219	205	221	219	229	275	210	23	24	23	20
P05165	Propionyl-CoA carboxylase alpha chain, mitochondrial	PCCA	80.06	X	X	945	3274	1158	577	1293	1008	1145	1302	1138	1520	1833	1529	17	16	18	13
P06576	ATP synthase subunit beta, mitochondrial	ATP5F1B	56.559		X	120	57	148	105	520	424	404	440	298	305	273	367	21	19	21	20
P07237	Protein disulfide-isomerase	P4HB	57.118		X	1935	1571	1873	1447	957	1498	1728	1545	2218	2199	2202	2313	20	22	20	21
P10909	Clusterin	CLU	52.494			114	131	121	145	76	111	87	67	104	99	107	131	15	15	15	14
P12956	X-ray repair cross-complementing protein 6	XRCC6	69.844			1391	1298	575	724	3055	2276	2135	2214	2872	2629	2144	2737	18	14	19	18
P13010	X-ray repair cross-complementing protein 5	XRCC5	82.705			2999	581	1193	1390	2239	3258	3223	2220	3315	3439	2947	2793	16	13	13	13
P13796	Plastin-2	LCP1	70.291			989	1656	1645	1303	1139	1084	954	991	550	691	846	790	24	24	22	23
P14618	Pyruvate kinase PKM	PKM	57.938			1110	1066	845	941	565	232	345	130	482	448	533	684	25	25	26	23
P14868	Aspartate--tRNA ligase, cytoplasmic	DARS1	57.136		X	1342	486	1604	1313	1448	1477	1663	1559	1337	1588	1462	1729	22	22	23	23
P17480	Nucleolar transcription factor 1	UBTF	89.408		X	184	197	262	195	1480	891	1121	611	796	1674	810	1156	7	10	13	13
P17980	26S proteasome regulatory subunit 6A	PSMC3	49.204		X	1207	793	1009	1391	854	980	1200	945	816	829	1045	801	18	18	17	17
P23276	Kell blood group glycoprotein	KEL	82.827		X	1339	988	1390	1915	792	868	789	770	981	660	972	587	19	20	18	19
P23526	Adenosylhomocysteinase	AHCY	47.715	X	X	555	661	632	685	828	955	979	947	1096	1077	1070	995	17	17	17	17
P25705	ATP synthase subunit alpha, mitochondrial	ATP5F1A	59.75		X	573	649	471	530	345	347	335	338	312	353	272	445	26	25	25	24
P27448	MAP/microtubule affinity-regulating kinase 3	MARK3	84.429		X	1318	1290	1517	1359	1111	1120	884	1179	1012	1175	962	880	17	18	16	19
P27824	Calnexin	CANX	67.57			1387	922	807	806	426	983	932	119	451	939	516	645	20	21	20	19
P28290	Protein ITPRID2	ITPRID2	138.387			1775	1352	1449	1420	2639	3620	2231	3087	2779	3377	2602	1962	16	16	18	12
P30613	Pyruvate kinase PKLR	PKLR	61.83		X	666	1169	1406	625	842	773	743	700	479	530	732	678	25	25	26	26
P31040	Succinate dehydrogenase [ubiquinone] flavoprotein subunit, mitochondrial	SDHA	72.69		X	967	1116	1104	1062	2429	2089	2462	2383	1182	1323	1059	1444	17	17	16	13
P46379	Large proline-rich protein BAG6	BAG6	119.41			2478	3817	2845	2342	2640	2543	1760	2888	1450	705	1973	1065	21	19	21	21
P50416	Carnitine O-palmitoyltransferase 1, liver isoform	CPT1A	88.367	X	X	1567	2851	2115	2148	289	441	529	337	1368	1395	1434	1711	24	24	22	21
P51659	Peroxisomal multifunctional enzyme type 2	HSD17B4	79.686		X	2405	520	191	1149	1137	911	924	1066	1173	958	854	1101	27	26	29	24
P51812	Ribosomal protein S6 kinase alpha-3	RPS6KA3	83.737		X	529	551	623	850	1587	2102	2124	2055	143	1216	126	162	21	20	21	21
P54578	Ubiquitin carboxyl-terminal hydrolase 14	USP14	56.069			304	259	341	243	200	248	282	199	141	202	208	139	21	19	19	20
Q00341	Vigilin	HDLBP	141.441			1723	1292	2410	1254	1854	3236	3705	2515	1210	512	342	1746	23	24	24	16
Q01433	AMP deaminase 2	AMPD2	94.893		X	1800	1616	1146	1361	400	797	1156	1517	1230	1149	1171	1661	24	24	25	21
Q05397	Focal adhesion kinase 1	PTK2	119.234			4132	1564	1946	930	2225	1958	2335	1895	1637	1785	1563	1843	27	31	28	27
Q06033	Inter-alpha-trypsin inhibitor heavy chain H3	ITIH3	99.849			94	163	67	82	604	676	683	501	1912	1845	1375	1998	18	19	18	19
Q07866	Kinesin light chain 1	KLC1	65.31			3100	1868	2202	2561	1702	1969	1790	1950	1526	1641	1627	1812	18	18	19	18
Q13315	Serine-protein kinase ATM	ATM	350.694		X	2603	1967	1561	3282	3793	2661	3715	2660	2446	3265	2835	1884	11	4	5	10
Q13435	Splicing factor 3B subunit 2	SF3B2	100.23		X	1501	1373	1501	1572	1779	1423	2712	1704	1351	1705	2312	1783	19	16	18	20
Q13496	Myotubularin	MTM1	69.931		X	2443	2136	2068	2738	2050	2829	2607	2595	2453	1447	2230	2169	16	13	18	14
Q14247	Src substrate cortactin	CTTN	61.585			499	402	526	400	310	341	294	318	86	293	333	300	21	21	23	21
Q14677	Clathrin interactor 1	CLINT1	68.26			613	693	841	752	661	593	410	729	150	217	369	160	18	17	19	17
Q16181	Septin-7	SEPTIN7	50.682			335	540	259	853	425	418	476	445	498	425	353	574	16	17	16	17
Q16799	Reticulon-1	RTN1	83.616			618	1747	1038	1293	1128	1758	1403	1612	1353	2204	1576	2966	16	17	16	12
Q32P44	Echinoderm microtubule-associated protein-like 3	EML3	95.2			827	821	2576	1091	3670	658	996	963	2332	2366	2309	3054	18	19	20	17
Q460N5	Protein mono-ADP-ribosyltransferase PARP14	PARP14	202.803			957	688	2255	2674	1746	2440	2394	1872	1889	1432	1587	2978	9	14	14	10
Q4KMQ2	Anoctamin-6	ANO6	106.167		X	3163	3254	3192	2188	2278	1507	1713	1934	791	1854	2127	2155	19	18	19	15
Q5T5C0	Syntaxin-binding protein 5	STXBP5	127.575			486	321	613	516	1834	1950	1780	938	1525	1961	2398	1599	15	15	14	11
Q66K74	Microtubule-associated protein 1S	MAP1S	112.213			1554	2082	1643	1857	979	1110	1098	1075	1467	1480	1630	1450	17	17	18	18
Q6P1M0	Long-chain fatty acid transport protein 4	SLC27A4	72.067		X	2052	1651	1349	1513	3051	1329	1173	852	2058	2040	1659	1662	15	14	16	14
Q7L014	Probable ATP-dependent RNA helicase DDX46	DDX46	117.363			1622	2309	2634	2366	3354	3411	3342	3715	3350	3062	2847	2472	18	18	15	16
Q7LDG7	RAS guanyl-releasing protein 2	RASGRP2	69.249		X	1845	1457	1411	1160	585	354	721	404	556	460	344	551	22	22	22	22
Q7Z3J2	VPS35 endosomal protein-sorting factor-like	VPS35L	109.566		X	1470	2379	2587	3098	4218	2012	1876	2512	3251	3212	2875	2809	12	12	9	7
Q86UE4	Protein LYRIC	MTDH	63.837			397	957	944	1314	1599	1428	1441	1436	1904	959	1600	1234	20	19	22	19
Q8IY21	Probable ATP-dependent RNA helicase DDX60	DDX60	197.857			441	353	873	1073	1969	2500	240	3032	245	233	267	336	15	17	14	12
Q8N4C8	Misshapen-like kinase 1	MINK1	149.824			2595	1338	2655	1204	2690	2839	1583	1699	1218	1955	2700	2765	15	18	18	15
Q8N766	ER membrane protein complex subunit 1	EMC1	111.761		X	3213	1846	2796	3068	2901	1815	1924	2254	1006	876	1075	3223	23	22	26	18
Q8NC51	SERPINE1 mRNA-binding protein 1	SERBP1	44.967			1958	2906	1962	2193	839	483	647	555	1176	1221	1366	1312	14	16	14	16
Q8TEQ6	Gem-associated protein 5	GEMIN5	168.592		X	650	2312	465	395	1579	3991	5226	3402	2833	1723	3330	3254	5	10	5	10
Q8WUA2	Peptidyl-prolyl cis-trans isomerase-like 4	PPIL4	57.225			968	1442	1454	821	1382	1460	1487	1495	1916	2176	2290	1669	12	15	14	15
Q92499	ATP-dependent RNA helicase DDX1	DDX1	82.434			2170	1930	2165	2017	2618	3033	2883	2620	121	130	133	124	16	19	21	18
Q92620	Pre-mRNA-splicing factor ATP-dependent RNA helicase PRP16	DHX38	140.508		X	197	372	570	1039	2433	3137	1007	2182	1061	917	1167	3457	15	18	19	20
Q92974	Rho guanine nucleotide exchange factor 2	ARHGEF2	111.544		X	2416	1353	2905	2078	169	2257	2115	2207	1621	2374	2317	2375	27	25	26	25
Q96CW1	AP-2 complex subunit mu	AP2M1	49.657		X	560	502	550	485	450	437	431	311	562	468	540	429	19	22	23	23
Q9BT78	COP9 signalosome complex subunit 4	COPS4	46.271			1659	1937	1499	778	1487	1574	1723	1728	1261	1527	1467	1170	19	20	19	19
Q9C0E2	Exportin-4	XPO4	130.139			2316	1730	1616	1600	2039	3822	3551	3067	1319	2221	2706	2320	22	22	21	22
Q9H3U1	Protein unc-45 homolog A	UNC45A	103.077		X	2130	1797	1630	2074	2683	2853	2950	571	2505	1866	2502	2561	26	28	27	26
Q9HC35	Echinoderm microtubule-associated protein-like 4	EML4	108.916			3270	2266	2570	2544	1190	2860	3201	1894	1810	2101	2016	2049	20	24	20	18
Q9NRW7	Vacuolar protein sorting-associated protein 45	VPS45	65.075		X	1019	1420	803	986	2867	2914	2946	2316	2589	1329	2649	1631	19	17	20	19
Q9NVE7	4'-phosphopantetheine phosphatase	PANK4	85.992		X	2363	1482	515	1983	1793	2929	2698	2191	2563	3619	2443	2992	12	8	10	9
Q9UH99	SUN domain-containing protein 2	SUN2	80.314			1862	2295	2032	2286	2632	2281	2075	2201	1640	1805	1938	1459	14	16	16	14
Q9UHB9	Signal recognition particle subunit SRP68	SRP68	70.73		X	3054	1001	3419	2374	3304	3689	3665	3605	3104	2536	2890	2448	14	13	13	14
Q9UI26	Importin-11	IPO11	112.535			2291	2299	1065	1713	2978	3053	2001	3046	2775	2650	3118	2422	20	19	16	20
Q9UJU6	Drebrin-like protein	DBNL	48.207			1267	1149	1202	1114	778	446	279	601	658	791	726	567	16	16	17	16
Q9UNM6	26S proteasome non-ATPase regulatory subunit 13	PSMD13	42.944			874	867	858	886	1073	1335	1387	1284	909	767	903	786	18	19	20	18
Q9Y3I0	RNA-splicing ligase RtcB homolog	RTCB	55.209			549	2488	678	2730	2994	3065	3277	2507	2591	2789	2430	2629	16	15	15	14
Q9Y6F6	Inositol 1,4,5-triphosphate receptor associated 1	IRAG1	97.959			2189	2053	1545	2051	1417	1703	1779	1257	1425	2246	2017	2532	29	26	28	25
A6NC98	Coiled-coil domain-containing protein 88B	CCDC88B	164.81			312	1589	1497	1576	2809	1785	2063	2265	4437	2911	4539	4267	6	6	6	4
O00471	Exocyst complex component 5	EXOC5	81.85			2715	1500	2719	1259	1514	1917	2628	1750	415	391	638	488	15	15	16	15
O14976	Cyclin-G-associated kinase	GAK	143.193			277	361	312	264	3121	3474	2877	3348	2948	3317	3089	1326	18	18	18	20
O15027	Protein transport protein Sec16A	SEC16A	251.897			823	252	903	898	3532	1456	247	3669	2639	2362	2893	3155	11	14	14	10
O15117	FYN-binding protein 1	FYB1	85.388		X	900	1249	769	908	561	455	467	522	576	498	432	698	20	18	21	18
O43491	Band 4.1-like protein 2	EPB41L2	112.588			1102	287	1174	504	1270	822	708	624	2292	1297	2461	1013	19	18	18	18
O43815	Striatin	STRN	86.134			2836	1265	1235	1536	2120	2024	1845	2005	1807	1568	824	1146	21	20	22	17
O60749	Sorting nexin-2	SNX2	58.471			2729	2582	2013	3056	2457	2555	2547	2369	1335	1794	2022	1588	15	15	15	13
O75746	Electrogenic aspartate/glutamate antiporter SLC25A12, mitochondrial	SLC25A12	74.762		X	1301	1234	636	1782	3285	3087	3085	3221	2798	2852	2050	1118	18	15	18	15
O95373	Importin-7	IPO7	119.517			800	1102	967	1308	1033	1192	1383	1056	1137	471	1328	808	20	21	20	20
O95786	Antiviral innate immune response receptor RIG-I	RIGI	106.599		X	1135	969	1648	954	457	1538	1424	3867	1678	1579	1597	1256	12	11	14	9
O95819	Mitogen-activated protein kinase kinase kinase kinase 4	MAP4K4	142.103			888	882	1891	802	1726	1437	1600	1390	1345	1586	1622	1868	14	17	19	20
P00558	Phosphoglycerate kinase 1	PGK1	44.616		X	149	145	151	139	107	109	111	99	97	117	110	88	16	16	17	16
P02786	Transferrin receptor protein 1	TFRC	84.872		X	2493	1152	2108	1301	2723	2728	2816	1797	1679	2061	3973	2455	11	11	10	10
P02790	Hemopexin	HPX	51.678			20	18	20	24	58	47	49	52	45	47	43	47	20	17	20	17
P07332	Tyrosine-protein kinase Fes/Fps	FES	93.498			2079	1356	1524	996	3239	862	2053	2042	1294	555	1348	1056	14	17	19	13
P08697	Alpha-2-antiplasmin	SERPINF2	54.565		X	63	71	75	77	46	53	51	60	87	51	67	50	17	18	18	18
P09327	Villin-1	VIL1	92.695			1058	568	1495	552	2957	4083	3659	3102	2631	2987	2988	3120	13	7	11	1
P09960	Leukotriene A-4 hydrolase	LTA4H	69.285			1566	962	1055	1807	138	1320	1132	149	1315	1704	1909	1516	24	26	24	24
P11678	Eosinophil peroxidase	EPX	81.042		X	1748	1536	1512	1599	1118	1461	1355	1254	1541	1500	1584	1500	16	18	16	15
P15311	Ezrin	EZR	69.414			296	330	587	393	421	344	325	319	422	437	449	365	21	22	21	21
P16284	Platelet endothelial cell adhesion molecule	PECAM1	82.524			1963	600	372	366	1092	902	1099	1011	182	1129	168	764	21	22	21	19
P18583	Protein SON	SON	263.835		X	3193	2873	2968	2535	2708	3713	2355	2577	4132	2435	3008	3783	5	5	8	6
P19367	Hexokinase-1	HK1	102.489		X	852	855	916	656	472	680	523	600	1078	516	376	1072	25	26	25	24
P20936	Ras GTPase-activating protein 1	RASA1	116.405		X	2386	2823	3170	3234	1562	2986	2871	2930	2351	1995	2059	2575	23	23	25	24
P23786	Carnitine O-palmitoyltransferase 2, mitochondrial	CPT2	73.779	X	X	3611	3582	3455	3465	3969	4245	3717	3865	495	654	514	469	11	10	9	9
P25685	DnaJ homolog subfamily B member 1	DNAJB1	38.043			1043	927	1148	1175	607	689	606	489	729	632	741	633	17	17	16	19
P27816	Microtubule-associated protein 4	MAP4	121.007			1794	253	356	3113	2349	1820	2271	2093	2191	2527	1196	1415	25	21	22	23
P30740	Leukocyte elastase inhibitor	SERPINB1	42.741			992	1089	899	952	1291	1182	909	1191	765	585	743	766	14	14	14	14
P35908	Keratin, type II cytoskeletal 2 epidermal	KRT2	65.433		X	616	938	740	378	1947	2971	5448	1842	1929	913	4024	1468	10	20	4	14
P40763	Signal transducer and activator of transcription 3	STAT3	88.068		X	2332	1843	2696	1757	2066	1968	1174	2395	914	640	770	693	20	21	20	18
P42224	Signal transducer and activator of transcription 1-alpha/beta	STAT1	87.333		X	515	546	1658	792	1763	3435	2978	2252	2603	2924	3000	2816	21	17	19	19
P43405	Tyrosine-protein kinase SYK	SYK	72.068		X	272	339	275	310	929	893	854	903	881	855	769	872	21	22	21	22
P46977	Dolichyl-diphosphooligosaccharide--protein glycosyltransferase subunit STT3A	STT3A	80.53		X	2684	2369	2317	3293	1773	1759	1706	1802	1809	1889	1674	2101	14	11	11	11
P48735	Isocitrate dehydrogenase [NADP], mitochondrial	IDH2	50.911		X	420	605	484	417	307	343	350	343	301	323	270	399	16	16	16	16
P49641	Alpha-mannosidase 2x	MAN2A2	130.542			3096	2476	2505	1327	2559	2392	3101	3158	2201	1703	2052	2872	19	22	23	16
P49748	Very long-chain specific acyl-CoA dehydrogenase, mitochondrial	ACADVL	70.392	X	X	190	474	793	401	1915	1899	1935	1739	364	497	502	376	21	20	22	19
P49959	Double-strand break repair protein MRE11	MRE11	80.594		X	1414	2566	1895	2238	110	2648	2255	2430	1555	1548	1354	1990	23	20	22	22
P50395	Rab GDP dissociation inhibitor beta	GDI2	50.666			385	392	383	347	318	312	342	286	216	43	77	77	17	18	17	16
P50552	Vasodilator-stimulated phosphoprotein	VASP	39.83			819	862	991	681	682	673	652	662	527	517	482	747	14	16	15	14
P51858	Hepatoma-derived growth factor	HDGF	26.789			391	398	413	324	356	465	546	304	486	467	434	417	10	11	11	11
P55884	Eukaryotic translation initiation factor 3 subunit B	EIF3B	92.482			1938	2208	2508	2127	1397	1103	1791	928	1774	1804	1754	1911	20	22	21	21
P62191	26S proteasome regulatory subunit 4	PSMC1	49.185		X	507	699	756	900	473	392	380	534	502	509	507	387	21	21	21	21
P69849	BOS complex subunit NOMO3	NOMO3	134.133			3062	206		2889
P78559	Microtubule-associated protein 1A	MAP1A	305.49			3734	1880	2575	2515	3369	738	2258	414	2764	2521	849	3174	19	20	22	12
P98171	Rho GTPase-activating protein 4	ARHGAP4	105.025			1656	849	1364	1815	1693	2415	1949	2240	1855	1830	1502	1594	21	22	23	22
Q04759	Protein kinase C theta type	PRKCQ	81.865			644	617	552	476	1428	1028	1640	2208	1264	479	1089	459	20	20	21	13
Q08495	Dematin	DMTN	45.516			46	50	59	55	47	71	47	57	64	55	68	54	23	22	23	23
Q0ZGT2	Nexilin	NEXN	80.661		X	620	70	72	73	879	737	648	692	673	673	521	856	23	23	25	20
Q12882	Dihydropyrimidine dehydrogenase [NADP(+)]	DPYD	111.401		X	1348	1196	1211	1142	1620	1476	1917	1498	2358	2857	2852	2228	20	17	21	18
Q12906	Interleukin enhancer-binding factor 3	ILF3	95.341			1101	124	307	181	1132	1125	1125	1059	308	212	235	1057	20	19	19	20
Q13107	Ubiquitin carboxyl-terminal hydrolase 4	USP4	108.566			2246	1876	1808	1933	3995	3818	4319	3988	2415	1518	1561	1320	14	15	9	10
Q13884	Beta-1-syntrophin	SNTB1	58.063			315	345	261	261	2711	2414	2699	2417	1446	2388	2257	2821	14	14	12	13
Q14112	Nidogen-2	NID2	151.256			1308	1316	2425	1370	3224	3940	3825	1951	1547	1824	3290	3062	13	16	15	9
Q14166	Tubulin--tyrosine ligase-like protein 12	TTLL12	74.404			1631	1218	2289	2348	1444	1327	1410	1428	1563	1624	1769	1324	17	17	17	20
Q14344	Guanine nucleotide-binding protein subunit alpha-13	GNA13	44.05			1172	1469	2394	2490	1491	1107	1587	1125	1414	1532	1255	1598	16	15	14	14
Q15046	Lysine--tRNA ligase	KARS1	68.048		X	1833	1580	1689	1231	1823	1633	1555	1667	1653	1475	1493	1241	21	20	21	22
Q16204	Coiled-coil domain-containing protein 6	CCDC6	53.291			1459	1493	1854	2231	1942	3134	3083	2580	2394	3010	1787	2272	13	13	15	14
Q4KMP7	TBC1 domain family member 10B	TBC1D10B	87.2			1636	2141	1758	2230	1462	1354	1116	1255	2001	1988	2089	1844	16	15	16	16
Q5H9R7	Serine/threonine-protein phosphatase 6 regulatory subunit 3	PPP6R3	97.671			1349	1359	349	1272	1315	1688	1255	1262	294	274	1294	278	20	20	20	20
Q5QJ74	Tubulin-specific chaperone cofactor E-like protein	TBCEL	48.195			572	1223	1209	1169	1939	2224	2213	2218	2015	2146	2233	1815	16	14	13	13
Q5SSJ5	Heterochromatin protein 1-binding protein 3	HP1BP3	61.209			983	1209	746	1288	1387	1064	1203	1250	669	315	380	474	16	16	15	15
Q5T5U3	Rho GTPase-activating protein 21	ARHGAP21	217.468			2002	3200	1985	3204	3445	3182	3546	4088	1507	294	433	1351	14	15	17	13
Q5TC84	Opioid growth factor receptor-like protein 1	OGFRL1	51.251			2845	2065	3635	2790	4635	3974	3173	4599	3569	3339	3371	3827	7	9	8	5
Q5VZ89	DENN domain-containing protein 4C	DENND4C	212.714			2040	4491	4294	3772	2326	1319	396	2158	3190	3242	2343	3837	12	11	14	6
Q86X10	Ral GTPase-activating protein subunit beta	RALGAPB	166.804			1955	1528	1225	1245	1941	2197	4081	2434	1867	1736	2824	2589	15	14	13	14
Q86XP3	ATP-dependent RNA helicase DDX42	DDX42	102.978			779	2778	956	1213	1578	2637	1605	1923	1219	1143	3846	2051	13	11	14	11
Q8N122	Regulatory-associated protein of mTOR	RPTOR	149.038			2323	319	393	2734	2554	1685	2267	1692	2832	2560	3172	2398	12	11	11	11
Q92696	Geranylgeranyl transferase type-2 subunit alpha	RABGGTA	65.075			2534	1984	2246	3074	1625	3444	3346	3094	368	129	302	317	14	14	14	14
Q92954	Proteoglycan 4	PRG4	151.064		X	446	510	522	409	342	352	343	375	580	287	210	258	16	18	18	17
Q93050	V-type proton ATPase 116 kDa subunit a 1	ATP6V0A1	96.415		X	2087	460	2694	499	1258	1944	1843	1939	612	1067	1117	1381	13	14	14	12
Q96QK1	Vacuolar protein sorting-associated protein 35	VPS35	91.707		X	1350	861	1180	590	2451	2569	2327	2499	1833	1937	2223	2167	18	19	20	19
Q96T51	RUN and FYVE domain-containing protein 1	RUFY1	79.819			1238	3180	2445	2846	2694	2487	2539	2163	1170	1232	1142	993	20	14	18	15
Q99683	Mitogen-activated protein kinase kinase kinase 5	MAP3K5	154.537			1290	1340	2343	3169	2342	3027	3958	3226	2110	1836	2269	2701	28	29	27	23
Q99798	Aconitate hydratase, mitochondrial	ACO2	85.426		X	851	1300	905	979	3246	2082	2603	3141	379	429	476	331	18	21	22	19
Q99959	Plakophilin-2	PKP2	97.419		X	1549	2516	3031	2579	3565	2963	3865	1734	2925	3350	3395	2889	7	11	11	9
Q9BPX3	Condensin complex subunit 3	NCAPG	114.337			2324	4218	918	1032	1871	2068	2473	2539	3265	3091	3315	2160	16	16	9	14
Q9BTV4	Transmembrane protein 43	TMEM43	44.876		X	1285	943	432	1951	2198	1981	1977	1995	1808	1926	1763	1840	16	16	16	15
Q9BXP5	Serrate RNA effector molecule homolog	SRRT	100.669			213	2048	96	2003	1334	1926	1788	1866	1821	1874	2186	1475	19	13	16	19
Q9BZ72	Membrane-associated phosphatidylinositol transfer protein 2	PITPNM2	148.934			1649	2470	1429	1439	1636	1635	1573	1579	1256	1369	1649	1677	27	29	28	19
Q9C0I1	Myotubularin-related protein 12	MTMR12	86.148			1698	1210	2326	1416	311	1632	899	1135	317	333	338	247	18	17	20	16
Q9H0P0	Cytosolic 5'-nucleotidase 3A	NT5C3A	37.947		X	3282	1624	2440	2375	1617	1654	1643	1770	2251	2143	2137	1800	11	14	10	12
Q9H4M9	EH domain-containing protein 1	EHD1	60.627			840	1049	936	831	702	696	759	768	485	341	318	239	17	17	17	17
Q9H6S0	3'-5' RNA helicase YTHDC2	YTHDC2	160.251			1169	1052	1305	1322	2816	605	4809	3078	2205	3703	3391	3422	15	10	13	8
Q9NR30	Nucleolar RNA helicase 2	DDX21	87.344			2252	450	1441	379	1655	2022	3484	2993	2315	1083	2386	1905	14	17	17	12
Q9NR50	Translation initiation factor eIF2B subunit gamma	EIF2B3	50.241		X	1233	1259	753	1311	1745	1661	1683	1608	2223	1928	1940	1595	11	11	11	12
Q9NSE4	Isoleucine--tRNA ligase, mitochondrial	IARS2	113.793		X	1512	1490	3248	1985	1577	499	441	1350	523	2315	821	1638	15	11	12	10
Q9NY33	Dipeptidyl peptidase 3	DPP3	82.589			1738	354	2558	1889	2262	2623	2663	2453	2187	2193	2732	2151	17	16	15	16
Q9UBP0	Spastin	SPAST	67.199		X	2003	1652	1516	2000	2870	2782	2732	2563	552	568	800	447	11	15	12	10
Q9UEY8	Gamma-adducin	ADD3	79.157		X	1258	459	735	728	888	918	982	874	721	678	828	622	20	21	19	20
Q9UHD2	Serine/threonine-protein kinase TBK1	TBK1	83.644		X	3108	2512	3801	3134	2619	2471	1749	3076	2418	3631	3963	3347	15	14	16	15
Q9UHD8	Septin-9	SEPTIN9	65.402		X	198	147	165	162	2301	1779	1995	2170	1371	1951	468	166	18	21	21	16
Q9UKE5	TRAF2 and NCK-interacting protein kinase	TNIK	154.947		X	1458	1473	1446	1443	1053	1069	760	126	2046	1189	1129	1337	19	20	23	23
Q9UKV3	Apoptotic chromatin condensation inducer in the nucleus	ACIN1	151.864			1828	1591	1932	1953	1770	1752	756	1758	2726	2617	2833	2501	16	19	22	20
Q9UQ35	Serine/arginine repetitive matrix protein 2	SRRM2	299.619		X	4030	3240	3480	2129	447	444	510	500	3144	2701	3373	3953	6	7	8	6
Q9UQ80	Proliferation-associated protein 2G4	PA2G4	43.785			123	119	130	132	119	106	109	91	120	116	111	101	19	21	19	21
Q9Y2G3	Phospholipid-transporting ATPase IF	ATP11B	134.189			1606	1814	1613	1946	460	497	487	714	3033	2461	2573	2485	11	11	16	9
Q9Y2W1	Thyroid hormone receptor-associated protein 3	THRAP3	108.667			3154	3477	3468	3521	2744	2977	2381	2613	2208	2481	2289	2240	14	15	18	17
Q9Y3X0	Coiled-coil domain-containing protein 9	CCDC9	59.703			2419	1510	2482	1518	332	450	674	831	599	674	598	1457	10	11	11	14
A1A4S6	Rho GTPase-activating protein 10	ARHGAP10	89.377			1736	1593	1949	649	1502	3057	2061	1905	1267	1411	1698	1503	15	15	17	12
O00116	Alkyldihydroxyacetonephosphate synthase, peroxisomal	AGPS	72.909		X	301	704	857	333	1198	2624	2292	2836	1399	1313	1436	673	17	17	15	14
O14920	Inhibitor of nuclear factor kappa-B kinase subunit beta	IKBKB	86.565		X	3794	3424	2898	2989	4375	4453	4107	4327	1379	1464	713	1291	15	15	16	12
O15067	Phosphoribosylformylglycinamidine synthase	PFAS	144.738			2686	2647	2643	2562	1911	1753	1064	2038	1761	1454	2189	1627	19	20	20	20
O15144	Actin-related protein 2/3 complex subunit 2	ARPC2	34.332			1281	358	185	216	1277	1148	1222	1182	438	478	460	675	14	15	15	13
O15327	Inositol polyphosphate 4-phosphatase type II	INPP4B	104.738			4110	2648	950	2922	1314	1473	1679	1424	1871	3016	1841	3221	13	9	15	10
O43390	Heterogeneous nuclear ribonucleoprotein R	HNRNPR	70.943		X	553	601	634	1298	679	638	574	1040	571	1247	486	452	13	14	13	14
O60271	C-Jun-amino-terminal kinase-interacting protein 4	SPAG9	146.207			2891	2933	3535	2795	2993	1666	2202	1828	874	2761	3754	2745	13	11	13	16
O60506	Heterogeneous nuclear ribonucleoprotein Q	SYNCRIP	69.605			997	739	732	720	621	578	532	572	533	533	529	476	14	14	14	15
O60716	Catenin delta-1	CTNND1	108.171		X	3577	3353	2942	2938	937	1142	1404	2120	2927	2781	3004	3317	11	9	10	9
O60832	H/ACA ribonucleoprotein complex subunit DKC1	DKC1	57.673		X	1799	1613	2938	3061	3410	3218	3051	3018	1123	865	1438	1449	8	8	9	10
O75563	Src kinase-associated phosphoprotein 2	SKAP2	41.218			615	585	766	743	1040	810	779	653	740	587	574	774	13	15	14	15
O75791	GRB2-related adapter protein 2	GRAP2	37.908			1379	2509	3341	3247	2652	2184	2433	2064	2771	2586	2444	2712	12	10	11	10
O95352	Ubiquitin-like modifier-activating enzyme ATG7	ATG7	77.96		X	2176	1766	3207	2890	2635	2562	2436	2745	3244	2672	3214	2641	17	14	16	16
P00491	Purine nucleoside phosphorylase	PNP	32.118		X	597	1171	733	557	712	718	573	513	547	717	864	511	14	14	13	14
P01133	Pro-epidermal growth factor	EGF	133.996		X	2487	1919	2588	2760	2417	3268	1932	3097	3004	3114	3256	2630	11	11	12	10
P02748	Complement component C9	C9	63.175		X	788	1039	1518	887	882	889	1050	948	849	658	640	912	15	17	17	15
P06681	Complement C2	C2	83.269		X	189	291	1052	193	1419	1209	1381	1561	2313	2501	2412	2480	19	20	20	20
P07225	Vitamin K-dependent protein S	PROS1	75.123		X	401	442	369	353	201	199	217	142	183	180	189	202	14	15	13	14
P13647	Keratin, type II cytoskeletal 5	KRT5	62.378		X	1514	1105	1412	832	3943	2602	3170	1309	4664	1082	2885	1504	1	10	6	10
P13798	Acylamino-acid-releasing enzyme	APEH	81.229			1128	1077	1028	1385	694	461	655	554	1163	978	1206	1076	18	19	19	18
P21399	Cytoplasmic aconitate hydratase	ACO1	98.403			1434	1293	2055	2834	2764	2311	2602	2448	2094	1781	2168	1849	15	17	18	16
P22626	Heterogeneous nuclear ribonucleoproteins A2/B1	HNRNPA2B1	37.428		X	797	576	514	645	411	420	478	329	93	115	129	92	13	14	14	14
P23229	Integrin alpha-6	ITGA6	126.604		X	1662	1977	1753	1892	697	913	406	707	1165	1007	696	1498	24	28	29	25
P23246	Splicing factor, proline- and glutamine-rich	SFPQ	76.151			2085	1539	1556	1622	921	914	848	864	1370	1650	1170	1289	18	19	20	19
P23368	NAD-dependent malic enzyme, mitochondrial	ME2	65.442			993	1700	995	1127	2117	2007	2095	2322	1988	1932	2161	1730	16	17	17	15
P23458	Tyrosine-protein kinase JAK1	JAK1	133.279		X	3126	2025	4468	3492	2281	1675	2767	1920	1892	1868	1188	1760	14	14	22	9
P23634	Plasma membrane calcium-transporting ATPase 4	ATP2B4	137.923			1466	1221	796	950	832	1075	976	1060	1352	1054	1446	1157	17	14	15	16
P23743	Diacylglycerol kinase alpha	DGKA	82.632			1746	1208	1657	1493	986	1273	807	732	1415	1335	1415	1162	23	24	24	24
P24539	ATP synthase F(0) complex subunit B1, mitochondrial	ATP5PB	28.907			1219	1056	1033	951	1005	921	966	856	938	1046	811	1150	12	12	12	11
P24941	Cyclin-dependent kinase 2	CDK2	33.929			1798	1837	1249	1421	1452	1645	1457	1386	1601	1681	1982	1277	11	11	11	11
P25098	Beta-adrenergic receptor kinase 1	GRK2	79.574			1069	2031	1860	1883	3597	2539	1472	1361	3214	3378	3130	3574	6	9	10	7
P27987	Inositol-trisphosphate 3-kinase B	ITPKB	102.377			193	90	88	98	2143	2742	2350	2184	1321	1078	925	1338	13	14	15	9
P28289	Tropomodulin-1	TMOD1	40.57			364	389	306	382	228	223	210	263	258	266	297	275	17	17	17	16
P35527	Keratin, type I cytoskeletal 9	KRT9	62.066		X	1345	1128	321	444	505	1787	882	316	2625	897	1484	573	14	18	17	19
P38646	Stress-70 protein, mitochondrial	HSPA9	73.682		X	3109	2450	3418	3910	397	753	2110	327	1244	1908	1743	994	22	25	24	22
P41226	Ubiquitin-like modifier-activating enzyme 7	UBA7	111.695			1877	1511	1763	1270	168	134	346	209	1776	671	2466	1770	21	18	18	16
P41250	Glycine--tRNA ligase	GARS1	83.167		X	1376	2158	2608	3082	3768	2983	3587	3510	2868	1882	1709	1804	15	15	15	13
P42331	Rho GTPase-activating protein 25	ARHGAP25	73.435			1188	240	204	210	896	1496	2986	2463	2802	2088	1692	2335	15	17	18	17
P49411	Elongation factor Tu, mitochondrial	TUFM	49.876		X	2429	729	869	919	1346	1253	1466	1416	1293	1438	1238	1447	18	18	19	19
P49619	Diacylglycerol kinase gamma	DGKG	89.125			1071	1501	1757	1690	1673	2920	2802	2152	2127	2368	1865	1838	10	11	12	9
P49756	RNA-binding protein 25	RBM25	100.186			2257	1151	1735	1064	2357	3040	2770	3110	2165	310	2975	237	12	12	12	11
P50579	Methionine aminopeptidase 2	METAP2	52.895			404	414	217	823	417	438	395	470	253	261	281	204	11	10	13	11
P51610	Host cell factor 1	HCFC1	208.734	X	X	3491	2052	1749	2423	1616	1791	1692	1743	2271	1667	2456	3343	9	12	12	10
P53814	Smoothelin	SMTN	99.059			880	3061	2604	2400	3010	2674	1926	3037	2229	2075	1887	2110	16	19	18	18
P54619	5'-AMP-activated protein kinase subunit gamma-1	PRKAG1	37.579			2627	2280	1997	1573	1141	2127	1313	894	526	449	685	351	11	11	12	11
P55265	Double-stranded RNA-specific adenosine deaminase	ADAR	136.067		X	1931	2829	1018	3020	3515	3483	3845	3553	2895	3236	3567	2973	14	13	12	14
P57737	Coronin-7	CORO7	100.607			2084	1370	1711	899	1959	2612	2238	2377	2273	2590	2669	2374	14	12	13	12
P62258	14-3-3 protein epsilon	YWHAE	29.172			285	226	244	277	207	146	179	161	145	157	182	161	11	11	11	11
P78344	Eukaryotic translation initiation factor 4 gamma 2	EIF4G2	102.363			2484	2015	1934	2115	591	456	519	564	2526	2508	2045	2215	26	25	29	22
Q00839	Heterogeneous nuclear ribonucleoprotein U	HNRNPU	90.588		X	864	897	822	848	729	648	744	584	365	395	865	460	13	12	13	14
Q08AM6	Protein VAC14 homolog	VAC14	87.975		X	1788	1618	1542	1668	2216	2308	2159	2494	2033	1326	2348	1887	15	17	16	15
Q09161	Nuclear cap-binding protein subunit 1	NCBP1	91.842			2195	3070	3077	2438	3282	3346	3808	3359	2239	1224	458	1826	11	11	11	10
Q13325	Interferon-induced protein with tetratricopeptide repeats 5	IFIT5	55.845			2720	2408	2913	2709	2727	2881	2705	2760	2447	2547	2952	2074	10	10	10	11
Q13451	Peptidyl-prolyl cis-trans isomerase FKBP5	FKBP5	51.214		X	1047	1968	2069	2383	3566	3870	3556	3196	2613	1495	1608	1733	10	10	9	8
Q13976	cGMP-dependent protein kinase 1	PRKG1	76.365		X	2905	3162	2370	2708	3234	3308	3496	2883	2049	2222	2419	2357	16	17	15	15
Q14185	Dedicator of cytokinesis protein 1	DOCK1	215.349			2169	1126	1804	2290	5460	4319	2139	4370	3868	4162	4308	3640	7	5	6	3
Q14258	E3 ubiquitin/ISG15 ligase TRIM25	TRIM25	70.975			1394	1368	1654	1777	671	582	726	1089	560	507	480	518	19	18	17	18
Q15008	26S proteasome non-ATPase regulatory subunit 6	PSMD6	45.533			820	869	914	1305	1221	1367	1280	1249	912	853	893	677	19	20	21	21
Q15393	Splicing factor 3B subunit 3	SF3B3	135.578			2607	2548	2196	2396	3029	3078	2879	2715	1402	2008	1489	1583	20	17	22	23
Q16401	26S proteasome non-ATPase regulatory subunit 5	PSMD5	56.195			878	917	694	1006	436	329	272	1251	764	334	1150	651	16	15	16	16
Q16610	Extracellular matrix protein 1	ECM1	60.675		X	212	192	214	214	148	194	194	153	195	183	193	154	16	18	15	14
Q16643	Drebrin	DBN1	71.43			44	1979	51	110	2103	1618	1529	1720	895	983	1161	1132	19	17	17	15
Q16658	Fascin	FSCN1	54.531			525	421	1219	936	787	789	691	719	483	550	549	481	16	16	15	16
Q1KMD3	Heterogeneous nuclear ribonucleoprotein U-like protein 2	HNRNPUL2	85.105			715	779	865	775	1394	2430	2638	1292	1207	1018	1259	1255	16	14	14	12
Q3YEC7	Rab-like protein 6	RABL6	79.549			356	182	197	285	627	213	258	250	1054	916	876	777	17	16	19	18
Q5M775	Cytospin-B	SPECC1	118.587			2531	2057	2327	2013	1696	1686	1072	1131	2433	2345	2395	2463	18	19	17	15
Q5T0F9	Coiled-coil and C2 domain-containing protein 1B	CC2D1B	94.224			1166	3072	1277	1694	3361	3223	3242	2984	1481	1766	1744	1429	13	16	17	13
Q6KC79	Nipped-B-like protein	NIPBL	316.058		X	4139	1159	3769	1326	784	783	1489	2527	4129		632		3		5
Q7Z460	CLIP-associating protein 1	CLASP1	169.453			1920	1262	2512	1265	116	78	73	233	2084	1748	930	1991	20	25	27	20
Q86UT6	NLR family member X1	NLRX1	107.615			1491	1142	1410	1195	2597	2373	2541	2259	2214	2173	2131	2483	22	23	22	19
Q86YS7	C2 domain-containing protein 5	C2CD5	110.448			821	687	649	605	3924	3767	3911	3807	2235	2621	2310	3224	17	13	12	12
Q8IWV8	E3 ubiquitin-protein ligase UBR2	UBR2	200.54			3669	2526	2793	3058	4783	4817	3713	3727	3926	2912	4860	2797	4	6	4	7
Q8IY33	MICAL-like protein 2	MICALL2	97.503			1432	1649	2037	2965	2196	1561	1373	1432	1961	1881	944	1924	19	19	19	22
Q8IYI6	Exocyst complex component 8	EXOC8	81.799		X	1859	2422	1869	1956	3488	2985	2374	2456	3030	3219	3077	2674	12	17	17	13
Q8IZ83	Aldehyde dehydrogenase family 16 member A1	ALDH16A1	85.127			867	1647	1328	1065	1124	1228	1474	1213	1026	461	1256	939	15	15	14	14
Q8IZY2	Phospholipid-transporting ATPase ABCA7	ABCA7	234.353		X	3070	2673	1577	2854	3894	3926	1154	3881	3683	1034	3446	3461	10	12	7	8
Q8N1F7	Nuclear pore complex protein Nup93	NUP93	93.489		X	2039	1558	2667	2297	454	508	388	385	615	3575	473	375	13	7	9	12
Q8N3P4	Vacuolar protein sorting-associated protein 8 homolog	VPS8	161.754			1832	876	1992	4028	3087	2740	3902	3924	3744	2839	4122	2769	5	5	7	5
Q8NBF2	NHL repeat-containing protein 2	NHLRC2	79.446		X	224	205	250	225	2154	3321	3224	2946	1789	1035	1159	1211	13	12	13	14
Q8TDB6	E3 ubiquitin-protein ligase DTX3L	DTX3L	83.556			2044	1180	1007	1013	1986	2272	2138	202	2995	3084	2999	3126	14	15	17	12
Q8TEB1	DDB1- and CUL4-associated factor 11	DCAF11	61.67			1822	2059	2885	2070	2669	1383	2855	2510	2255	2415	2377	2081	14	12	15	12
Q92621	Nuclear pore complex protein Nup205	NUP205	227.922		X	2205	3045	2864	3820	3260	4181	3998	4868	4335	4337	3368	3238	9	9	7	8
Q969R2	Oxysterol-binding protein 2	OSBP2	101.268			1755	2238	2622	812	166	2715	171	3004	2910	2866	3036	2078	13	14	13	16
Q96B97	SH3 domain-containing kinase-binding protein 1	SH3KBP1	73.126		X	1943	2001	2023	1941	1551	1381	2485	1221	2555	3408	2973	2552	13	14	13	14
Q96BJ3	Axin interactor, dorsalization-associated protein	AIDA	35.021			1287	1378	1415	1212	512	551	525	461	578	556	527	453	13	13	11	13
Q96CV9	Optineurin	OPTN	65.922		X	1472	1440	1798	1193	1976	95	88	93	2312	2265	1326	381	20	19	18	21
Q96N67	Dedicator of cytokinesis protein 7	DOCK7	242.565		X	942	2887	1011	1338	3698	3372	3931	3108	1884	1942	1796	1970	18	16	25	12
Q96SB3	Neurabin-2	PPP1R9B	89.336			2482	1777	713	785	3468	2174	2889	3145	3234	2049	2298	3291	16	17	16	12
Q96T76	MMS19 nucleotide excision repair protein homolog	MMS19	113.292			3436	2074	2324	1817	1848	1720	1039	1678	2685	586	1779	513	16	16	15	18
Q99570	Phosphoinositide 3-kinase regulatory subunit 4	PIK3R4	153.106			1477	886	1059	1921	863	1057	3645	959	403	1444	2415	2954	20	17	21	16
Q99832	T-complex protein 1 subunit eta	CCT7	59.365			726	674	861	723	681	691	695	614	859	963	995	768	18	16	17	18
Q9BY44	Eukaryotic translation initiation factor 2A	EIF2A	64.99			3737	3550	4010	3617	2303	1980	2266	2342	2720	146	2545	2378	17	19	19	18
Q9BZF1	Oxysterol-binding protein-related protein 8	OSBPL8	101.197			834	911	784	828	2528	2550	2527	2762	2114	2045	1979	2548	14	15	16	16
Q9BZH6	WD repeat-containing protein 11	WDR11	136.687		X	2202	2929	3150	1736	1656	3013	1217	1989	2109	2400	2513	2838	14	20	15	15
Q9BZI7	Regulator of nonsense transcripts 3B	UPF3B	57.76		X	1815	1587	1700	1512	1528	1555	1462	1403	2036	1792	646	1648	11	11	11	11
Q9BZL4	Protein phosphatase 1 regulatory subunit 12C	PPP1R12C	84.883			1013	936	2619	1103	3502	3283	3079	3205	2073	2459	3044	2075	19	18	18	18
Q9H223	EH domain-containing protein 4	EHD4	61.177			1064	998	871	874	1879	1946	1707	3100	1633	1550	1589	1741	14	12	14	11
Q9H267	Vacuolar protein sorting-associated protein 33B	VPS33B	70.588		X	2287	2000	1931	1589	945	298	2688	1053	858	2027	1606	3173	16	16	20	14
Q9H269	Vacuolar protein sorting-associated protein 16 homolog	VPS16	94.691		X	2226	3385	2554	2932	3794	3645	3976	3934	1094	2950	739	637	17	13	17	15
Q9H4A4	Aminopeptidase B	RNPEP	72.598			1189	1358	1909	1963	3786	4034	3966	3514	1240	1308	1315	1073	15	13	13	16
Q9HAU5	Regulator of nonsense transcripts 2	UPF2	147.81			1137	1328	2605	1333	3316	2703	3415	1383	2470	3006	1223	1062	18	17	24	18
Q9HBI1	Beta-parvin	PARVB	41.715			576	284	480	408	384	302	372	368	255	306	239	332	14	13	13	14
Q9NR09	Baculoviral IAP repeat-containing protein 6	BIRC6	530.279			2495	1003	1559	3378	3457	4061	3641	3290	3652	1576	1265	2796	10	11	13	6
Q9NSD9	Phenylalanine--tRNA ligase beta subunit	FARSB	66.117		X	1328	1934	2806	2555	2877	2862	2493	2537	2074	1552	1340	1510	17	16	19	19
Q9NTJ4	Alpha-mannosidase 2C1	MAN2C1	115.836		X	2199	2611	2534	3230	3450	1955	4137	3724	3264	1633	2913	1984	11	12	14	11
Q9NUB1	Acetyl-coenzyme A synthetase 2-like, mitochondrial	ACSS1	74.857			2086	3008	2523	2470	3030	2445	3015	3282	2151	2082	1828	2611	13	13	13	9
Q9NVG8	TBC1 domain family member 13	TBC1D13	46.555			225	241	221	189	280	421	308	377	706	1058	397	776	6	6	7	6
Q9P107	GEM-interacting protein	GMIP	106.683			1340	1237	3485	2668	4220	4685	3963	3434	2748	2739	2878	2473	11	8	14	9
Q9P260	RAB11-binding protein RELCH	RELCH	134.633			1055	1406	975	1250	3948	1174	975	1464	2763	3333	3156	3189	17	18	15	14
Q9UBF2	Coatomer subunit gamma-2	COPG2	97.623			3005	2719	2960	3569	3982	3927	3867	4171	2614	2979	3203	3064	13	14	12	8
Q9UBW5	Bridging integrator 2	BIN2	61.877			505	333	925	774	772	634	551	636	326	417	334	492	18	16	15	16
Q9UH65	Switch-associated protein 70	SWAP70	68.998			1492	1811	1858	3066	3366	3391	3297	3323	2379	2698	2612	1836	12	12	11	13
Q9UHB6	LIM domain and actin-binding protein 1	LIMA1	85.228		X	1136	3442	1475	3177	2500	1986	2158	2043	1747	1921	1891	1787	17	19	20	14
Q9UIG0	Tyrosine-protein kinase BAZ1B	BAZ1B	170.906			2945	3365	3298	3738	2747	3670	3158	4089	1744	1749	1886	1577	5	6	8	7
Q9UKU0	Long-chain-fatty-acid--CoA ligase 6	ACSL6	77.753			1757	2030	3319	1503	1407	1611	2742	2925	1942	2048	1428	1877	16	19	16	16
Q9Y5L0	Transportin-3	TNPO3	104.205		X	782	888	902	1373	2854	953	661	3562	2536	2730	3219	2458	16	19	14	17
Q9Y606	Pseudouridylate synthase 1 homolog	PUS1	47.471		X	979	891	1721	1319	3089	3165	2448	2764	1999	2236	2182	1940	12	11	15	12
Q9Y6D5	Brefeldin A-inhibited guanine nucleotide-exchange protein 2	ARFGEF2	202.043		X	2273	2349	2378	3001	360	1945	1437	475	2116	187	198	186	20	21	19	16
A1IGU5	Rho guanine nucleotide exchange factor 37	ARHGEF37	76.279			1361	1201	1185	1028	1830	2362	2163	3862	2961	1114	1684	546	11	11	14	12
O00154	Cytosolic acyl coenzyme A thioester hydrolase	ACOT7	41.792			3164	1852	4099	3445	2145	2616	2723	2893	2037	2132	2218	1402	5	7	6	9
O00186	Syntaxin-binding protein 3	STXBP3	67.766			2276	1033	1405	1535	2166	2230	2136	2131	1572	1678	1249	1699	14	14	14	14
O00232	26S proteasome non-ATPase regulatory subunit 12	PSMD12	52.906		X	1082	1634	1216	1024	1203	1159	1196	504	1044	1048	1136	957	17	18	17	17
O14727	Apoptotic protease-activating factor 1	APAF1	141.843			2544	3158	1939	4205	3825	4750	4433	4763	4039	1169	1433	4207	4	5	8	3
O14744	Protein arginine N-methyltransferase 5	PRMT5	72.684			1313	750	1001	1191	2121	2299	1805	1400	2195	2067	1941	1723	15	16	17	16
O15084	Serine/threonine-protein phosphatase 6 regulatory ankyrin repeat subunit A	ANKRD28	112.967			2626	3103	2617	1873	2886	2901	1893	2690	2124	2171	2428	2161	13	12	12	13
O15372	Eukaryotic translation initiation factor 3 subunit H	EIF3H	39.931			1614	1505	2263	2155	983	1061	1294	1768	391	389	374	334	13	14	15	14
O15484	Calpain-5	CAPN5	73.171		X	1809	2248	1898	2785	1962	1227	1078	1791	2300	2251	2301	2043	17	17	14	17
O43852	Calumenin	CALU	37.104			2032	1828	2065	2682	3288	3163	2928	3661	3420	2196	3179	3293	8	10	9	8
O60331	Phosphatidylinositol 4-phosphate 5-kinase type-1 gamma	PIP5K1C	73.26		X	119	183	184	234	1747	1656	1370	1332	1700	1833	1699	1602	10	11	11	9
O60488	Long-chain-fatty-acid--CoA ligase 4	ACSL4	79.189		X	589	579	270	398	1319	1330	1577	1189	1018	1734	1394	1637	20	22	22	21
O60674	Tyrosine-protein kinase JAK2	JAK2	130.674		X	3382	2152	3482	3899	2591	3328	3073	3705	3252	1508	797	1051	9	10	10	6
O60884	DnaJ homolog subfamily A member 2	DNAJA2	45.748			895	954	1015	888	643	332	274	447	393	609	354	148	16	16	15	15
O75822	Eukaryotic translation initiation factor 3 subunit J	EIF3J	29.063			146	155	166	159	188	236	195	200	133	174	165	127	15	16	15	18
O76003	Glutaredoxin-3	GLRX3	37.432			1201	1306	1346	1506	1180	1208	1215	1124	1186	1307	1487	921	10	10	10	10
O95340	Bifunctional 3'-phosphoadenosine 5'-phosphosulfate synthase 2	PAPSS2	69.498		X	841	1076	827	1008	4943	358	432	183	1130	3373	2372	4276	10	7	13	5
O95810	Caveolae-associated protein 2	CAVIN2	47.173			180	169	162	149	257	170	129	136	96	100	80	170	15	15	15	14
P00338	L-lactate dehydrogenase A chain	LDHA	36.688		X	493	701	940	920	795	692	710	697	860	938	1106	848	13	14	12	13
P00918	Carbonic anhydrase 2	CA2	29.243		X	29	22	25	26	25	33	33	29	33	22	34	19	18	17	14	19
P02649	Apolipoprotein E	APOE	36.153		X	115	170	49	106	41	38	40	40	69	59	79	79	19	21	20	20
P02774	Vitamin D-binding protein	GC	52.918			322	405	386	327	156	176	251	251	181	176	158	141	14	15	15	15
P04406	Glyceraldehyde-3-phosphate dehydrogenase	GAPDH	36.054			1878	332	935	1294	98	100	100	109	136	154	138	125	12	12	14	12
P05106	Integrin beta-3	ITGB3	87.058		X	426	529	366	465	410	304	324	324	388	352	346	505	11	13	12	12
P05546	Heparin cofactor 2	SERPIND1	57.071		X	144	352	201	348	302	171	276	146	338	363	335	346	18	18	17	17
P05556	Integrin beta-1	ITGB1	88.417			524	436	446	570	483	886	1415	1776	407	563	819	461	14	13	14	14
P07358	Complement component C8 beta chain	C8B	66.946		X	598	959	730	501	618	141	213	201	316	350	441	741	16	16	15	14
P07451	Carbonic anhydrase 3	CA3	29.558			311	397	430	423	444	432	427	381	458	515	479	362	11	11	10	11
P09543	2',3'-cyclic-nucleotide 3'-phosphodiesterase	CNP	47.58		X	468	292	450	442	336	373	322	346	283	270	300	246	22	27	24	23
P09871	Complement C1s subcomponent	C1S	76.687		X	206	256	302	228	516	617	699	378	449	486	499	471	15	15	15	15
P09917	Polyunsaturated fatty acid 5-lipoxygenase	ALOX5	77.982		X	1818	2043	3573	1872	942	2246	3366	3292	339	3873	179	213	12	8	10	12
P10643	Complement component C7	C7	93.519		X	532	653	603	472	390	224	250	315	487	575	503	565	13	13	13	12
P11215	Integrin alpha-M	ITGAM	127.182			2512	4405	4296	3228	3891	3113	1434	1735	3547	3682	4603	3034	8	10	5	7
P11216	Glycogen phosphorylase, brain form	PYGB	96.699			732	2448	794	2246	2372	1528	1308	1799	2152	1966	2331	2140	18	21	17	14
P11274	Breakpoint cluster region protein	BCR	142.823		X	2453	1849	3631	3624	3102	4261	4573	4244	3629	3856	3629	3842	4	8	5	6
P13645	Keratin, type I cytoskeletal 10	KRT10	58.827		X	23	485	30	29	1249	1138	795	738	1495	551	1004	450	11	15	12	15
P19320	Vascular cell adhesion protein 1	VCAM1	81.276			2585	1840	3639	3038	2482	909	3560	867	1156	2113	2567	2260	10	10	10	11
P20073	Annexin A7	ANXA7	52.739			665	626	829	1287	955	1171	1307	1409	1164	1152	1580	906	12	12	12	13
P22102	Trifunctional purine biosynthetic protein adenosine-3	GART	107.766			2446	3989	3846	1047	898	2893	2909	1926	2137	1772	360	249	14	15	14	11
P22234	Bifunctional phosphoribosylaminoimidazole carboxylase/phosphoribosylaminoimidazole succinocarboxamide synthetase	PAICS	47.077		X	1544	941	1531	1473	807	791	1009	889	785	974	980	833	11	12	12	13
P23919	Thymidylate kinase	DTYMK	23.82		X	853	789	1186	623	892	764	770	1081	939	942	971	1096	13	13	12	12
P24557	Thromboxane-A synthase	TBXAS1	60.519		X	933	1360	884	1858	1564	1488	1485	1618	771	250	311	1286	18	18	16	17
P25311	Zinc-alpha-2-glycoprotein	AZGP1	34.26			214	194	188	207	464	542	535	627	671	857	565	595	13	13	13	13
P27105	Stomatin	STOM	31.73			113	98	77	84	40	42	39	39	28	35	38	39	16	14	13	16
P28288	ATP-binding cassette sub-family D member 3	ABCD3	75.478		X	3677	3189	3269	3191	1583	3820	3567	3530	2781	1627	2164	3633	12	12	14	10
P28838	Cytosol aminopeptidase	LAP3	56.168			4384	2436	146	170	1168	3309	1021	1184	1287	772	1000	2476	14	14	14	15
P30566	Adenylosuccinate lyase	ADSL	54.89		X	1526	1124	1327	1368	780	1223	993	901	917	800	1160	818	12	12	12	12
P32121	Beta-arrestin-2	ARRB2	46.107			2201	2097	2358	2662	1631	1762	1726	1705	1806	1476	1905	1708	11	10	12	11
P33992	DNA replication licensing factor MCM5	MCM5	82.284		X	3625	3169	3098	3205	2397	3164	3171	4452	1718	2995	2092	1398	8	7	12	6
P35232	Prohibitin 1	PHB1	29.801		X	1357	1161	1140	1133	1367	1271	1245	1109	803	811	740	1063	13	13	14	12
P35573	Glycogen debranching enzyme	AGL	174.768		X	1901	3096	3594	2520	2318	1903	3221	2462	2484	2984	2383	3630	11	7	8	9
P35658	Nuclear pore complex protein Nup214	NUP214	213.623		X	2293	3077	2053	1991	2167	4880	1658	3697	4385	3636	4338	4423	5	4	5	3
P35858	Insulin-like growth factor-binding protein complex acid labile subunit	IGFALS	66.033		X	977	1044	941	867	501	623	611	603	639	722	643	748	20	19	19	19
P36871	Phosphoglucomutase-1	PGM1	61.45		X	731	774	705	788	3757	3445	3373	3546	1823	1654	1664	1757	16	17	17	14
P42166	Lamina-associated polypeptide 2, isoform alpha	TMPO	75.492			1675	1409	1610	1827	1304	1286	1652	1219	1567	1544	1495	1435	13	11	10	12
P42898	Methylenetetrahydrofolate reductase (NADPH)	MTHFR	74.597		X	2781	2228	3656	3345	4133	2610	3709	2594	2142	3496	1319	3536	9	8	7	3
P43034	Platelet-activating factor acetylhydrolase IB subunit beta	PAFAH1B1	46.639		X	294	219	272	238	902	917	823	859	879	900	897	734	17	17	16	18
P43490	Nicotinamide phosphoribosyltransferase	NAMPT	55.523			2574	2626	1908	1787	2986	661	1354	1021	1645	191	3711	432	16	12	10	14
P48147	Prolyl endopeptidase	PREP	80.699			3621	3609	4552	3693	3521	3167	3479	3760	3237	2915	3148	3083	16	16	14	14
P48553	Trafficking protein particle complex subunit 10	TRAPPC10	142.191		X	2573	3075	3306	2369	4171	3343	3716	2542	3220	3180	3071	3026	13	12	8	7
P49591	Serine--tRNA ligase, cytoplasmic	SARS1	58.778		X	2466	870	1460	976	1590	780	299	538	1223	1373	498	1115	12	11	12	12
P51149	Ras-related protein Rab-7a	RAB7A	23.488		X	1422	1463	1125	1354	1289	1098	1148	1226	1260	1320	1466	1314	13	13	12	12
P51784	Ubiquitin carboxyl-terminal hydrolase 11	USP11	109.817			116	93	138	3344	4140	3571	3398	231	3183	4002	2327	3649	8	6	5	7
P60228	Eukaryotic translation initiation factor 3 subunit E	EIF3E	52.223			1825	2507	1951	2253	1652	1741	1590	1538	1727	1041	645	1328	20	18	20	19
P61978	Heterogeneous nuclear ribonucleoprotein K	HNRNPK	50.979		X	670	542	498	498	387	442	480	360	569	540	471	416	16	18	14	17
P62195	26S proteasome regulatory subunit 8	PSMC5	45.624			1393	1402	1254	1491	97	1003	955	720	1104	1029	1177	876	18	17	17	18
P63010	AP-2 complex subunit beta	AP2B1	104.551			924	283	567	450	432	402	326	396	588	534	558	465	21	21	21	21
P69905	Hemoglobin subunit alpha	HBA2	15.257		X	2	2	2	2	2	2	1	2	2	2	2	2	16	16	15	15
P78347	General transcription factor II-I	GTF2I	112.418			1737	1504	3510	2744	818	2698	2870	4466	2482	4126	3863	3463	5	7	5	5
P78362	SRSF protein kinase 2	SRPK2	77.527			754	1343	1020	1692	4202	2498	2272	2981	2170	1462	2717	3325	4	4	6	3
P78509	Reelin	RELN	388.395		X	4046	771	1103	4452	372	412	4550	2387	4096	1895		4568	2	4		1
Q01804	OTU domain-containing protein 4	OTUD4	124.046			1401	1154	1127	1273	3001	2145	2207	2293	1282	1599	1289	1410	7	7	13	8
Q05193	Dynamin-1	DNM1	97.409		X	1299	1248	2396	1162	514	2140	703	81	2222	2440	2098	2034	18	19	20	15
Q10567	AP-1 complex subunit beta-1	AP1B1	104.607		X	538	1239	1363	1683	857	651	811	670	1084	870	1168	962	15	18	18	17
Q12768	WASH complex subunit 5	WASHC5	134.289		X	3695	4604	3280	2122	4533	3201	2523	3299	3325	3161	2671	3313	10	16	19	12
Q12802	A-kinase anchor protein 13	AKAP13	307.555			4111	1559	2228	2457	3183	1606	3697	3743	2647	2370	2791	2259	8	12	13	9
Q12959	Disks large homolog 1	DLG1	100.456			511	447	524	462	1479	81	74	228	2159	1974	2648	1777	15	14	15	15
Q13177	Serine/threonine-protein kinase PAK 2	PAK2	58.044		X	1218	1464	1486	1531	1283	875	1054	827	1148	1448	1085	977	13	11	13	13
Q13283	Ras GTPase-activating protein-binding protein 1	G3BP1	52.164			1413	1058	496	826	1034	1088	1048	1158	1119	1319	1362	1091	12	12	12	13
Q13418	Integrin-linked protein kinase	ILK	51.419			262	296	256	236	171	149	164	127	148	120	114	165	17	19	20	17
Q13469	Nuclear factor of activated T-cells, cytoplasmic 2	NFATC2	100.145		X	2579	1921	1841	3620	2445	4295	4221	4372	4276	3977	4051	3596	4	4	2	4
Q13561	Dynactin subunit 2	DCTN2	44.23			2671	2666	2140	2338	229	650	348	1665	480	726	406	369	16	16	15	16
Q14694	Ubiquitin carboxyl-terminal hydrolase 10	USP10	87.137			2849	2260	2214	2315	4061	3477	3662	3602	2307	2200	2381	1917	8	8	9	8
Q14738	Serine/threonine-protein phosphatase 2A 56 kDa regulatory subunit delta isoform	PPP2R5D	69.993		X	252	198	2671	2621	1261	1217	1094	919	1133	1027	1166	797	15	14	13	15
Q15334	Lethal(2) giant larvae protein homolog 1	LLGL1	115.419			2193	3534	3914	260	3570	2473	3530	3595	2899	3033	2531	2799	13	14	13	12
Q15435	Protein phosphatase 1 regulatory subunit 7	PPP1R7	41.564			939	1323	1555	1156	1020	988	1030	1024	918	926	981	779	15	17	14	17
Q15582	Transforming growth factor-beta-induced protein ig-h3	TGFBI	74.68		X	2449	3322	2763	1344	938	1281	1459	2142	2577	2416	2416	2445	18	17	19	18
Q15642	Cdc42-interacting protein 4	TRIP10	68.351			789	1185	1025	1070	3009	1660	1445	1804	2549	2760	2888	578	10	11	12	7
Q15811	Intersectin-1	ITSN1	195.424			3497	2148	3266	1899	1925	2872	3057	1881	3179	3134	3100	2843	17	20	19	20
Q16706	Alpha-mannosidase 2	MAN2A1	131.144			1435	1661	1353	1198	194	1485	1324	1563	1289	2168	1274	2342	15	17	13	12
Q16795	NADH dehydrogenase [ubiquinone] 1 alpha subcomplex subunit 9, mitochondrial	NDUFA9	42.509		X	2128	2726	3591	2157	1352	1221	1046	1489	1075	882	790	1203	15	15	15	15
Q29RF7	Sister chromatid cohesion protein PDS5 homolog A	PDS5A	150.829			3143	3268	3760	3096	4646	3869	4428	4166	3136	3243	3403	2786	8	6	8	4
Q2NKX8	DNA excision repair protein ERCC-6-like	ERCC6L	141.104			1464	2220	1576	1836	4261	5431	5562	4780	3876	4218	4185	4322	6	3	7	4
Q5T1M5	FK506-binding protein 15	FKBP15	133.63			2968	2129	3219	3003	3182	3272	2544	2826	2558	2229	2482	2687	18	17	18	17
Q5VZK9	F-actin-uncapping protein LRRC16A	CARMIL1	151.557			3191	2537	2652	2979	4296	3224	3207	3225	3195	1524	3349	3212	16	18	17	10
Q66K14	TBC1 domain family member 9B	TBC1D9B	140.526			1056	1603	1062	1151	2187	1965	1468	2661	2204	1712	1923	2974	8	10	12	3
Q6DN90	IQ motif and SEC7 domain-containing protein 1	IQSEC1	108.317		X	1421	839	1197	1222	887	2081	1681	1516	999	977	1130	727	15	20	18	20
Q6ZUJ8	Phosphoinositide 3-kinase adapter protein 1	PIK3AP1	90.4			2525	2206	2815	2302	2869	2130	3156	2990	3196	2351	3087	2967	8	8	8	8
Q7Z2K6	Endoplasmic reticulum metallopeptidase 1	ERMP1	100.233			569	3030	1567	517	3911	3897	3072	3454	3729	1229	3487	2635	11	12	13	7
Q8NB16	Mixed lineage kinase domain-like protein	MLKL	54.48			3884	3832	3034	2969	2360	3610	2408	3451	1794	1861	2012	2087	14	15	14	12
Q8NB49	Phospholipid-transporting ATPase IG	ATP11C	129.48		X	1073	593	1352	669	2177	897	3098	2669	2598	2096	2845	3127	10	14	10	12
Q8NDX1	PH and SEC7 domain-containing protein 4	PSD4	116.25			3743	3721	4199	2910	3414	3152	3028	3569	2793	2628	2112	3132	7	9	11	9
Q8NEN9	PDZ domain-containing protein 8	PDZD8	128.563		X	3093	1062	3283	1131	3888	3833	4117	2790	3537	1284	3816	3718	15	13	11	9
Q8TDZ2	[F-actin]-monooxygenase MICAL1	MICAL1	117.875			2548	2047	1584	3457	2497	992	475	1987	2252	1294	2103	2264	30	30	29	20
Q8TEX9	Importin-4	IPO4	118.717			970	735	932	1059	1934	3448	3549	3650	3518	2870	2597	3153	5	10	7	10
Q92625	Ankyrin repeat and SAM domain-containing protein 1A	ANKS1A	123.11			586	607	531	2841	2060	2375	2276	2996	3521	3269	3380	3303	14	13	13	11
Q92841	Probable ATP-dependent RNA helicase DDX17	DDX17	80.276			758	811	1457	1300	640	512	515	651	620	736	718	612	17	18	19	17
Q96EK7	Constitutive coactivator of peroxisome proliferator-activated receptor gamma	FAM120B	103.785			490	640	681	652	1736	1798	1889	3246	2363	2485	1952	2426	9	8	14	11
Q96KP1	Exocyst complex component 2	EXOC2	104.066		X	2004	697	1232	1954	2358	2004	2432	1727	2286	1880	2115	2088	21	24	23	24
Q99543	DnaJ homolog subfamily C member 2	DNAJC2	71.997			3302	3247	3094	2676	2359	1648	1569	2267	2626	1356	2959	3144	11	11	11	11
Q99747	Gamma-soluble NSF attachment protein	NAPG	34.746			808	921	1210	1700	1395	1657	1737	1645	1285	1513	1195	1113	10	10	11	11
Q9BRG1	Vacuolar protein-sorting-associated protein 25	VPS25	20.748			568	547	463	372	687	644	566	626	297	343	287	335	12	12	13	12
Q9BRZ2	E3 ubiquitin-protein ligase TRIM56	TRIM56	81.487			2767	2189	2529	2454	3308	2894	2875	2484	2902	2580	2295	2339	15	16	15	16
Q9BX10	GTP-binding protein 2	GTPBP2	65.767		X	2623	1037	2962	870	1812	1389	1641	1627	362	662	637	1546	19	17	17	17
Q9H307	Pinin	PNN	81.629			1923	1273	870	2743	3241	3277	3329	3762	3046	3508	2974	3141	8	8	11	10
Q9NR46	Endophilin-B2	SH3GLB2	43.977			1994	1671	1633	1665	920	657	870	537	129	97	113	1542	13	12	12	11
Q9NRF8	CTP synthase 2	CTPS2	65.679			812	1027	2104	1101	542	445	281	2858	1580	1721	1904	1532	16	16	16	16
Q9NRY4	Rho GTPase-activating protein 35	ARHGAP35	170.516			1857	2762	2876	3028	3660	4572	4632	4461	4512	4245	3293	3375	5	6	9	8
Q9NTK5	Obg-like ATPase 1	OLA1	44.741			191	475	418	376	393	328	382	363	414	430	563	404	20	20	21	20
Q9NWH9	SAFB-like transcription modulator	SLTM	117.151			700	3104	1442	1811	3628	3953	559	3728	2605	1887	3822	3082	6	5	5	2
Q9NXV6	CDKN2A-interacting protein	CDKN2AIP	61.126			2964	495	2709	2096	4823	4703	4937	4202	4370	3649	3464	3414	5	4	7	5
Q9P2D3	HEAT repeat-containing protein 5B	HEATR5B	224.306			1053	3297	675	1124	883	2486	1111	883	3598	898	3867	3599	15	12	16	9
Q9UDY4	DnaJ homolog subfamily B member 4	DNAJB4	37.807		X	2299	3047	2086	2641	2065	2139	1857	1879	1820	2013	2068	1604	12	13	13	12
Q9UNF0	Protein kinase C and casein kinase substrate in neurons protein 2	PACSIN2	55.736			1530	1279	1381	1211	1133	1099	1494	1512	1220	1393	1230	1276	10	10	11	10
Q9UNN5	FAS-associated factor 1	FAF1	73.957			416	587	364	441	2063	2147	2079	2081	2085	2158	1813	1628	13	12	14	13
Q9UNQ0	Broad substrate specificity ATP-binding cassette transporter ABCG2	ABCG2	72.315		X	2809	2686	2364	3315	2347	2750	2280	2429	1419	2276	1931	1617	11	12	12	9
Q9Y251	Heparanase	HPSE	61.149			846	1094	1096	721	897	723	791	757	954	812	662	1173	11	14	12	11
Q9Y4K4	Mitogen-activated protein kinase kinase kinase kinase 5	MAP4K5	95.026			751	984	904	1099	2003	2456	2338	2856	156	210	142	359	12	11	14	13
Q9Y6W3	Calpain-7	CAPN7	92.654			1424	3380	1203	1076	2705	3734	2289	2099	1573	2306	1544	3468	9	11	7	6
O00303	Eukaryotic translation initiation factor 3 subunit F	EIF3F	37.562		X	2403	3319	1828	2397	2260	2450	2502	2244	1707	2015	1872	1974	11	11	9	9
O00567	Nucleolar protein 56	NOP56	66.051		X	3222	1820	2333	2356	1968	2287	2119	1849	2163	1885	1999	2114	16	16	17	17
O14964	Hepatocyte growth factor-regulated tyrosine kinase substrate	HGS	86.193			931	990	1276	1093	1648	1942	1591	1826	2065	2092	2150	1698	11	10	10	11
O15031	Plexin-B2	PLXNB2	205.13			3218	3871	3623	3263	3442	4383	4010	4636	3121	1202	3045	4240	7	6	5	2
O15037	Protein KHNYN	KHNYN	74.533			2427	1835	4793	3921	3329	3966	2866	3135	3035	3568	3035	2583	4	4	4	6
O15371	Eukaryotic translation initiation factor 3 subunit D	EIF3D	63.974			886	1854	1315	1448	1231	1131	1020	1159	1401	1298	1086	1330	10	10	10	11
O43264	Centromere/kinetochore protein zw10 homolog	ZW10	88.83			1786	1304	761	3209	1046	2201	1175	1114	430	566	625	570	17	16	18	15
O43306	Adenylate cyclase type 6	ADCY6	130.619		X	891	1645	928	1161	2566	2964	2035	1576	921	2263	921	2280	14	14	12	9
O43312	Protein MTSS 1	MTSS1	82.251			485	416	115	396	2127	2192	1607	1789	1238	1758	1673	1442	16	15	16	13
O43665	Regulator of G-protein signaling 10	RGS10	21.21			331	524	542	477	562	439	561	424	397	356	384	358	10	10	10	10
O43776	Asparagine--tRNA ligase, cytoplasmic	NARS1	62.943		X	1352	1600	2295	1816	1721	1652	1732	1664	1418	826	752	836	13	14	13	14
O60229	Kalirin	KALRN	340.265			3362	3512	2725	3286	1710	1858	1937	1978	1660	1496	1482	2023	14	11	12	11
O60264	SWI/SNF-related matrix-associated actin-dependent regulator of chromatin subfamily A member 5	SMARCA5	121.907			267	1702	1073	1696	1443	2153	2718	1971	2367	1751	2520	2464	7	4	7	8
O75061	Auxilin	DNAJC6	99.997		X	3729	3506	3879	2501	3347	3893	2635	3481	3093	3221	2822	2212	6	8	8	9
O75122	CLIP-associating protein 2	CLASP2	141.065			2791	1158	2188	175	2000	1219	934	1829	3098	3290	3098	3179	19	18	18	15
O75306	NADH dehydrogenase [ubiquinone] iron-sulfur protein 2, mitochondrial	NDUFS2	52.545		X	965	723	4312	1661	2207	2092	2376	1714	2285	2191	1993	2277	9	7	11	5
O75410	Transforming acidic coiled-coil-containing protein 1	TACC1	87.795			1235	981	1424	2010	3709	3254	3501	2119	3072	1394	2116	3182	12	12	11	9
O75694	Nuclear pore complex protein Nup155	NUP155	155.203		X	1754	2212	2347	1721	1615	1553	1789	1592	4201	4376	4052	3818	5	3	7	7
O76094	Signal recognition particle subunit SRP72	SRP72	74.609		X	1260	1489	2589	1016	1068	1700	2853	2353	970	247	343	407	8	11	11	12
O94776	Metastasis-associated protein MTA2	MTA2	75.024			2613	2005	2527	2808	3383	4088	3831	3231	1850	2326	1877	2304	7	5	8	9
O94826	Mitochondrial import receptor subunit TOM70	TOMM70	67.454			1914	2590	2519	2502	2444	2300	1511	2727	489	225	1471	2112	16	14	14	10
O94829	Importin-13	IPO13	108.198			1190	270	2746	1681	3441	4543	3816	3840	1862	3572	1566	1754	9	7	5	6
O94886	CSC1-like protein 1	TMEM63A	92.13		X	1780	2153	1677	1526	261	320	222	265	1331	1409	1632	2069	9	10	10	9
O94979	Protein transport protein Sec31A	SEC31A	133.018		X	145	137	333	125	1724	2290	2328	2404	1977	2304	2914	2553	16	14	14	14
O95573	Fatty acid CoA ligase Acsl3	ACSL3	80.422			518	658	731	666	820	3654	2451	1740	2940	2873	3028	2787	15	15	14	14
O95834	Echinoderm microtubule-associated protein-like 2	EML2	70.68			2485	2066	1819	2357	3931	1114	2511	1549	2636	2318	2936	3170	11	11	9	8
O95870	Phosphatidylserine lipase ABHD16A	ABHD16A	63.243		X	72	88	87	108	650	342	412	401	1183	1239	1141	1538	16	16	17	16
P00813	Adenosine deaminase	ADA	40.765	X	X	2018	1890	2654	3773	2964	1532	1049	527	3835	4018	4249	4015	5	3	2	3
P01137	Transforming growth factor beta-1 proprotein	TGFB1	44.325		X	2395	1561	1050	2428	2404	2028	2030	1944	2330	1999	1821	2144	11	10	10	8
P03951	Coagulation factor XI	F11	70.109		X	196	254	242	263	192	245	340	293	303	339	264	302	18	17	16	15
P04083	Annexin A1	ANXA1	38.714			1499	1110	1864	744	1474	1353	1628	1499	1706	1798	1922	1709	14	13	14	15
P05155	Plasma protease C1 inhibitor	SERPING1	55.154		X	219	349	195	156	272	289	317	279	353	455	365	392	15	14	14	15
P06737	Glycogen phosphorylase, liver form	PYGL	97.151		X	1409	692	1663	438	2119	1193	1052	851	727	482	822	1159	14	17	17	11
P07093	Glia-derived nexin	SERPINE2	44.005			1989	1773	1503	1291	2311	3972	1518	1605	1856	1759	2193	3002	10	12	8	5
P07738	Bisphosphoglycerate mutase	BPGM	30.005		X	223	172	182	171	209	191	167	163	149	182	178	164	12	13	11	13
P09525	Annexin A4	ANXA4	35.883			1269	887	2308	1655	1668	3136	1380	2598	2211	2089	2990	2397	12	12	12	12
P11142	Heat shock cognate 71 kDa protein	HSPA8	70.899			413	492	495	643	327	338	296	225	360	340	356	352	16	16	14	16
P11172	Uridine 5'-monophosphate synthase	UMPS	52.22		X	2383	2884	2567	3920	3411	3716	3436	3438	1545	2239	2240	2047	11	12	12	11
P11597	Cholesteryl ester transfer protein	CETP	54.757		X	3636	3330	2101	1812	2649	2564	2400	2694	2348	2490	1964	3162	13	14	13	12
P12931	Proto-oncogene tyrosine-protein kinase Src	SRC	59.836		X	561	915	648	536	343	267	316	277	325	322	266	391	13	14	14	12
P13807	Glycogen [starch] synthase, muscle	GYS1	83.788		X	540	243	227	224	3649	3467	2228	2283	2955	3310	2887	3137	10	9	11	8
P15169	Carboxypeptidase N catalytic chain	CPN1	52.286		X	865	966	1035	966	319	336	369	345	642	561	470	486	11	11	12	12
P16333	SH2/SH3 adapter protein NCK1	NCK1	42.865			2220	2572	2484	2343	2673	3606	3176	3770	2942	2939	1389	2233	11	9	12	10
P16615	Sarcoplasmic/endoplasmic reticulum calcium ATPase 2	ATP2A2	114.757		X	1576	767	1079	917	932	796	833	1214	416	381	489	390	17	18	18	16
P16930	Fumarylacetoacetase	FAH	46.374	X	X	2794	3020	2489	3119	1041	1288	1556	1629	1251	1491	1406	1188	11	10	12	12
P17174	Aspartate aminotransferase, cytoplasmic	GOT1	46.247		X	471	895	585	767	1885	2044	2005	2147	1756	2029	1902	1541	16	18	17	15
P17812	CTP synthase 1	CTPS1	66.691		X	2240	1641	2194	1717	2137	946	897	929	1902	1898	1998	1672	12	13	15	13
P17927	Complement receptor type 1	CR1	223.668		X	1721	1178	1653	1184	3722	3401	3525	3534	3311	3233	3631	2986	9	9	7	8
P18031	Tyrosine-protein phosphatase non-receptor type 1	PTPN1	49.968		X	2259	2095	1739	2571	374	2030	2239	2001	1638	1289	1127	1272	13	14	13	11
P19086	Guanine nucleotide-binding protein G(z) subunit alpha	GNAZ	40.924			1480	1346	1723	1363	996	1639	2160	2137	1550	1091	1459	1707	9	11	11	10
P19474	E3 ubiquitin-protein ligase TRIM21	TRIM21	54.171			3242	2738	782	1716	3259	1602	1690	2268	1355	2292	2797	2108	10	11	10	10
P19525	Interferon-induced, double-stranded RNA-activated protein kinase	EIF2AK2	62.095		X	352	1026	425	487	1756	1807	2096	1965	2612	2413	2329	2041	15	15	15	14
P21796	Voltage-dependent anion-selective channel protein 1	VDAC1	30.773			811	543	1623	1515	723	576	564	709	634	521	492	696	13	14	13	13
P22059	Oxysterol-binding protein 1	OSBP	89.422			915	1841	1003	2305	2564	1957	2794	3038	2592	2940	2208	1764	12	12	13	11
P22681	E3 ubiquitin-protein ligase CBL	CBL	99.634		X	2132	4105	2944	1859	2977	2793	449	558	3819	3323	3372	3059	13	12	13	11
P23219	Prostaglandin G/H synthase 1	PTGS1	68.688			1846	1318	1692	1656	1558	1451	1223	1554	1144	1095	1266	1682	11	12	12	9
P25205	DNA replication licensing factor MCM3	MCM3	90.981			2047	2051	2421	2679	3491	3536	2863	3604	2711	2451	2210	2658	6	7	6	7
P25325	3-mercaptopyruvate sulfurtransferase	MPST	33.181			769	808	754	700	624	535	890	666	100	773	1043	44	11	11	10	12
P25686	DnaJ homolog subfamily B member 2	DNAJB2	35.581		X	544	239	324	255	823	758	798	725	1034	1158	1040	917	15	14	11	15
P26358	DNA (cytosine-5)-methyltransferase 1	DNMT1	183.167		X	158	141	161	133	3340	4419	4158	4320	4368	1645	2836	4103	3	3	6	3
P26641	Elongation factor 1-gamma	EEF1G	50.12			1100	602	1191	1048	1284	1163	1131	1312	919	915	795	948	17	16	15	15
P27338	Amine oxidase [flavin-containing] B	MAOB	58.763			1891	1642	1789	1843	1236	1060	1198	1164	1030	1100	914	1094	17	17	17	16
P28074	Proteasome subunit beta type-5	PSMB5	28.48			323	351	416	515	158	186	162	172	310	280	283	221	9	10	10	9
P29401	Transketolase	TKT	67.878		X	204	74	56	61	1430	915	1750	370	1045	1236	1281	1176	19	20	19	20
P31751	RAC-beta serine/threonine-protein kinase	AKT2	55.769		X	379	503	375	682	2666	3585	3777	3617	3487	2930	3216	2612	9	5	10	8
P31930	Cytochrome b-c1 complex subunit 1, mitochondrial	UQCRC1	52.649		X	2145	1215	1402	1628	1301	1263	1238	1294	988	1212	901	1225	13	13	13	11
P32119	Peroxiredoxin-2	PRDX2	21.89			13	12	18	20	14	12	12	9	12	14	21	13	15	14	15	15
P36776	Lon protease homolog, mitochondrial	LONP1	106.492		X	2010	1992	2386	1754	2220	2702	2634	2665	3328	3535	3342	3757	8	7	12	4
P37837	Transaldolase	TALDO1	37.54		X	1363	1487	1187	1296	1106	1314	1206	1207	935	1087	1135	954	13	13	13	11
P41214	Eukaryotic translation initiation factor 2D	EIF2D	64.707			1921	2718	2063	1965	1495	2591	2488	2648	1341	2597	1570	1103	15	16	15	18
P42338	Phosphatidylinositol 4,5-bisphosphate 3-kinase catalytic subunit beta isoform	PIK3CB	122.764			2436	2605	2437	2962	1000	1067	727	736	1118	1157	1064	1665	14	16	15	12
P49588	Alanine--tRNA ligase, cytoplasmic	AARS1	106.813		X	1804	1892	1706	1430	1799	2062	1734	699	2047	1684	1948	1865	24	21	20	19
P49757	Protein numb homolog	NUMB	70.804			2759	2242	2265	2221	2046	1909	2131	2018	2314	2266	2097	2220	8	10	9	9
P50995	Annexin A11	ANXA11	54.39		X	949	1246	1088	989	1681	104	1554	2699	1953	2738	1885	2730	11	9	11	10
P51665	26S proteasome non-ATPase regulatory subunit 7	PSMD7	37.025			764	1103	755	1173	1233	1179	1133	1200	732	827	813	767	11	12	11	12
P52888	Thimet oligopeptidase	THOP1	78.842			2355	1720	2106	1950	2589	255	2512	2398	2134	1110	939	1244	11	13	14	15
P55039	Developmentally-regulated GTP-binding protein 2	DRG2	40.745			2638	3141	3435	3309	1993	1918	1904	2072	2281	1180	2122	940	14	15	15	15
P55084	Trifunctional enzyme subunit beta, mitochondrial	HADHB	51.296	X	X	672	1367	1068	948	947	827	868	886	1057	997	999	1179	21	21	20	21
P56192	Methionine--tRNA ligase, cytoplasmic	MARS1	101.116		X	3749	586	3145	1440	2182	2907	2859	1519	2532	2478	560	2598	15	13	16	12
P57678	Gem-associated protein 4	GEMIN4	120.037		X	4866	935	5124	750	5688	3158	5089	3966	3491	3550	3550	4327	3	2	4	1
P61201	COP9 signalosome complex subunit 2	COPS2	51.597			37	42	28	27	45	21	23	46	134	151	109	142	16	16	15	16
P62826	GTP-binding nuclear protein Ran	RAN	24.421			38	44	35	34	30	30	34	27	38	40	36	31	10	9	9	8
P78417	Glutathione S-transferase omega-1	GSTO1	27.565			157	227	178	186	170	157	169	174	154	193	187	168	12	12	12	12
P80108	Phosphatidylinositol-glycan-specific phospholipase D	GPLD1	92.337			1883	1086	1057	861	2677	3149	2991	2970	2694	2334	2702	3181	16	17	14	13
Q01518	Adenylyl cyclase-associated protein 1	CAP1	51.9			745	506	687	706	292	258	360	328	190	192	211	190	23	22	23	22
Q01813	ATP-dependent 6-phosphofructokinase, platelet type	PFKP	85.598			1731	2075	1786	1608	1202	610	1344	655	519	672	895	569	15	18	17	16
Q01968	Inositol polyphosphate 5-phosphatase OCRL	OCRL	104.204		X	2779	1960	640	1882	3941	3787	3655	3228	3064	2709	2691	3168	10	9	10	10
Q02978	Mitochondrial 2-oxoglutarate/malate carrier protein	SLC25A11	34.058		X	1300	1698	1668	1320	1622	1709	1828	1764	1378	1403	1308	1580	13	14	14	14
Q04446	1,4-alpha-glucan-branching enzyme	GBE1	80.474		X	1407	1884	1325	1706	2751	615	2008	435	1745	3185	3249	3008	16	11	12	10
Q06323	Proteasome activator complex subunit 1	PSME1	28.72			577	496	481	482	376	333	400	386	324	396	399	320	16	15	14	14
Q08380	Galectin-3-binding protein	LGALS3BP	65.332			462	785	538	433	965	776	134	2020	743	591	720	798	7	9	7	7
Q08J23	RNA cytosine C(5)-methyltransferase NSUN2	NSUN2	86.473		X	1037	1019	986	1202	666	1300	1226	4241	2709	2708	3633	3667	13	13	11	9
Q10471	Polypeptide N-acetylgalactosaminyltransferase 2	GALNT2	64.732		X	210	247	238	380	3312	3500	3076	2924	1758	2396	1704	1859	10	10	8	8
Q12907	Vesicular integral-membrane protein VIP36	LMAN2	40.23			195	281	252	241	357	166	181	336	162	164	164	205	7	8	7	6
Q13098	COP9 signalosome complex subunit 1	GPS1	55.537			818	689	1054	868	1331	1369	1250	1388	965	1104	1205	898	11	11	11	11
Q13131	5'-AMP-activated protein kinase catalytic subunit alpha-1	PRKAA1	64.009			1377	1744	2003	1489	2051	1882	1915	1981	1161	1884	1455	1217	11	8	9	9
Q13136	Liprin-alpha-1	PPFIA1	135.779			2448	1190	1961	2341	2757	3176	2992	3456	3989	3665	1500	3547	6	10	9	6
Q13492	Phosphatidylinositol-binding clathrin assembly protein	PICALM	70.755		X	2679	1553	2687	2879	770	716	827	842	1899	1538	1712	1985	15	15	14	15
Q14139	Ubiquitin conjugation factor E4 A	UBE4A	122.563		X	3121	2652	3453	3301	2395	3375	3424	2562	3478	1980	1897	2660	10	10	12	7
Q14156	Protein EFR3 homolog A	EFR3A	92.925			1485	1910	1278	2527	3085	3006	3552	3441	3139	3101	2792	2999	11	11	9	8
Q14839	Chromodomain-helicase-DNA-binding protein 4	CHD4	218.008		X	2275	2977	2522	2921	4656	2620	552	3805	2409	3603	2178	1955	8	11	11	11
Q14966	Zinc finger protein 638	ZNF638	220.628			3751	3004	4896	2498	2603	4843	4126	2967	4303			3088	1			4
Q15208	Serine/threonine-protein kinase 38	STK38	54.19			1294	1299	2690	1140	1820	1781	1748	1757	2026	2009	1803	1856	10	9	10	9
Q15257	Serine/threonine-protein phosphatase 2A activator	PTPA	40.667		X	477	582	445	679	465	366	469	320	514	648	1033	544	10	10	9	10
Q15404	Ras suppressor protein 1	RSU1	31.541			291	261	277	248	268	193	207	157	163	158	140	188	14	14	14	14
Q15717	ELAV-like protein 1	ELAVL1	36.091			2934	3121	3318	1794	3056	3222	2937	3012	2232	2625	2490	2388	8	6	9	6
Q2LD37	Bridge-like lipid transfer protein family member 1	BLTP1	555.493		X	3320	2613	2127	1824	254	2058	959	1760	4027	3786	4321	3645	6	2	10	3
Q53GS9	Ubiquitin carboxyl-terminal hydrolase 39	USP39	65.379			4341	4015	876	866	3346	3434	2645	253	3393	2157	2984	1040	7	10	10	8
Q567U6	Coiled-coil domain-containing protein 93	CCDC93	73.196			3443	3019	2565	1585	2321	2237	1593	2359	2128	1915	2781	3188	8	8	9	7
Q5JRA6	Transport and Golgi organization protein 1 homolog	MIA3	213.707		X	1412	1660	607	2137	3840	3159	1965	2859	1730	1746	1696	1906	5	6	10	5
Q5JRX3	Presequence protease, mitochondrial	PITRM1	117.415		X	3187	3138	4354	1846	2041	1871	2920	3917	2638	3179	1186		11	7	12
Q5R372	Rab GTPase-activating protein 1-like	RABGAP1L	92.513			3243	1956	2569	2443	1097	847	1018	814	269	300	304	2678	8	10	7	9
Q5S007	Leucine-rich repeat serine/threonine-protein kinase 2	LRRK2	286.109		X	3583	3341	1736	2905	2823	1605	1984	2693	1049	4115	3103	4259	4	2	5	2
Q5T0N5	Formin-binding protein 1-like	FNBP1L	70.066			1582	1946	1478	1705	3612	3036	3251	1875	775	1013	784	947	15	16	16	14
Q5TCZ1	SH3 and PX domain-containing protein 2A	SH3PXD2A	125.292			117	2024	2688	368	2925	2869	2428	3382	200	185	2689	3217	10	12	16	10
Q5VVQ6	Ubiquitin thioesterase OTU1	YOD1	38.321			452	493	387	427	674	598	595	693	318	419	421	378	9	9	9	9
Q5VW32	BRO1 domain-containing protein BROX	BROX	46.476			1024	1191	958	1019	913	668	714	760	761	823	851	720	10	12	12	12
Q6GYQ0	Ral GTPase-activating protein subunit alpha-1	RALGAPA1	229.837		X	2749	3529	3395	3147	3584	3671	2911	3961	3535	3392	3634	3506	8	9	7	8
Q6ICG6	Uncharacterized protein KIAA0930	KIAA0930	45.793			3018	2520	2014	1793	3702	3259	3279	3215	1641	364	1774	2202	12	9	10	10
Q6ICL3	Transport and Golgi organization protein 2 homolog	TANGO2	30.937		X	349	399	412	321	1370	1416	1345	1303	1143	1233	1179	996	8	8	8	9
Q6L8Q7	2',5'-phosphodiesterase 12	PDE12	67.353			1915	2086	2959	2209	1989	2013	2028	2031	1983	2100	2132	1755	11	10	9	10
Q6NUK1	Mitochondrial adenyl nucleotide antiporter SLC25A24	SLC25A24	53.355		X	1882	2191	2219	2016	2884	2949	2626	2961	1880	2068	2061	2290	15	14	16	11
Q6P2E9	Enhancer of mRNA-decapping protein 4	EDC4	151.664			1132	1379	1433	1386	395	261	268	287	1433	2217	596	1958	21	22	21	21
Q6P3W7	SCY1-like protein 2	SCYL2	103.711		X	2127	1996	2173	2052	3686	2426	3050	3412	2834	235	2524	2755	16	16	17	14
Q6P597	Kinesin light chain 3	KLC3	55.364			3965	3233	697	3393	3776	4994	3809	3810	3641	759	3493	697	6	7	3	4
Q6PHR2	Serine/threonine-protein kinase ULK3	ULK3	53.444			2025	2366	1439	2128	3023	2640	1767	2955	2282	2660	2065	2709	11	14	12	12
Q6ZWT7	Lysophospholipid acyltransferase 2	MBOAT2	59.527			2541	2229	2353	2776	3024	3063	2549	2945	1663	2078	2534	1687	6	7	7	7
Q7L0Y3	tRNA methyltransferase 10 homolog C	TRMT10C	47.347		X	1795	875	330	1756	3921	3950	2242	3308	3437	3584	3413	919	6	7	11	8
Q7Z3D6	D-glutamate cyclase, mitochondrial	DGLUCY	66.436			3294	3965	3460	1854	2464	5442	4416	3765	2994	3521	3697	2432	7	5	4	4
Q86TP1	Exopolyphosphatase PRUNE1	PRUNE1	50.201		X	3426	3127	3062	4194	232	561	269	492	2188	2093	2155	2345	13	12	13	10
Q86X55	Histone-arginine methyltransferase CARM1	CARM1	65.854			982	1173	1056	1075	316	923	85	975	273	491	809	1134	9	9	10	10
Q8IUD2	ELKS/Rab6-interacting/CAST family member 1	ERC1	128.089			2875	1792	1618	2531	3940	3345	2206	1396	3053	2577	2686	3815	13	10	9	5
Q8IUI8	Cytokine receptor-like factor 3	CRLF3	49.769			1535	1800	1764	1635	1077	1203	990	1096	1746	1730	2141	1639	9	11	9	9
Q8IUR7	Armadillo repeat-containing protein 8	ARMC8	75.511			574	761	577	523	3857	3014	4012	3680	3010	3038	3375	2906	12	15	14	13
Q8IVT5	Kinase suppressor of Ras 1	KSR1	102.161			966	2658	4323	768	304	1921	66	2287	290	239	191	2518	18	16	21	15
Q8IWJ2	GRIP and coiled-coil domain-containing protein 2	GCC2	195.912			4014	3862	2642	2102	725	3344	3243	2709	3734	2906	2614	4177	9	8	16	4
Q8N0W3	L-fucose kinase	FCSK	117.622		X	860	2715	376	364	1592	1587	1617	1541	1029	1691	2933	908	16	19	13	17
Q8N1B4	Vacuolar protein sorting-associated protein 52 homolog	VPS52	82.223			1380	2334	2701	1556	5297	4512	5161	4366	2523	3531	2562	3421	8	7	9	4
Q8N1G2	Cap-specific mRNA (nucleoside-2'-O-)-methyltransferase 1	CMTR1	95.321			2024	1697	3653	3174	4703	2478	4761	3547	3848	3814	4303	2873	6	2	3	7
Q8NEB9	Phosphatidylinositol 3-kinase catalytic subunit type 3	PIK3C3	101.552			2583	1018	1298	2250	1475	1608	1738	1726	3318	3060	1547	821	10	12	12	11
Q8NFH8	RalBP1-associated Eps domain-containing protein 2	REPS2	71.534			3588	3165	2306	2553	2595	2635	2714	2013	2430	1134	2145	1902	9	9	11	7
Q8TAF3	WD repeat-containing protein 48	WDR48	76.211			1684	2060	2119	1679	2069	3374	1735	3332	3397	2846	2376	2914	13	14	15	12
Q8TAT6	Nuclear protein localization protein 4 homolog	NPLOC4	68.121			1122	1325	891	2225	1410	1594	1467	1821	1701	2021	1854	1518	14	13	14	15
Q8TCU6	Phosphatidylinositol 3,4,5-trisphosphate-dependent Rac exchanger 1 protein	PREX1	186.204			3208	418	1017	1295	4042	3724	3416	3626	4421	4310	4010	2864	4	5	5	6
Q8TF05	Serine/threonine-protein phosphatase 4 regulatory subunit 1	PPP4R1	107.007			1868	4440	2241	2525	2748	5813	6004	3224		4374	4806	4594		3	1	2
Q92562	Polyphosphoinositide phosphatase	FIG4	103.636		X	1057	850	2598	800	2035	2439	822	2231	3595	3470	3592	3650	9	9	9	9
Q92598	Heat shock protein 105 kDa	HSPH1	96.865			1810	1327	810	904	664	1992	1047	574	2546	1506	2361	2000	12	14	15	14
Q92599	Septin-8	SEPTIN8	55.756			2115	3496	3173	2885	449	473	373	547	452	2579	411	555	8	8	9	9
Q92973	Transportin-1	TNPO1	102.357			3517	802	2798	1684	2237	2571	2443	2318	2373	2520	2707	1847	11	10	11	11
Q969V3	BOS complex subunit NCLN	NCLN	62.974			2062	2317	2792	2488	3509	2496	836	728	2637	2147	3319	2614	12	10	12	9
Q96AE4	Far upstream element-binding protein 1	FUBP1	67.561			4441	2216	4475	3801	4545	3812	3174	3566	3700	2071	456	343	6	6	9	7
Q96BY7	Autophagy-related protein 2 homolog B	ATG2B	232.768			3278	1706	2077	3476	2379	2109	2748	2015	2056	2448	1784	3675	6	9	8	9
Q96CW5	Gamma-tubulin complex component 3	TUBGCP3	103.571			2061	1303	1574	1563	1484	1940	1616	2258	3344	2167	2882	3515	12	12	15	11
Q96D71	RalBP1-associated Eps domain-containing protein 1	REPS1	86.663		X	2372	3836	1837	3048	494	767	560	1441	3300	794	687	2093	11	9	10	8
Q96KG9	N-terminal kinase-like protein	SCYL1	89.635		X	1613	1943	1288	1168	908	898	871	801	1062	1146	1055	923	20	20	22	19
Q96KN2	Beta-Ala-His dipeptidase	CNDP1	56.691			481	469	1171	991	2387	2812	2460	2726	2929	2850	2620	2615	9	8	6	7
Q96KP4	Cytosolic non-specific dipeptidase	CNDP2	52.877			695	620	1267	822	2838	2890	2737	2952	2915	3131	3223	3100	13	14	14	12
Q96PL5	Erythroid membrane-associated protein	ERMAP	52.604		X	1196	2014	1609	1621	668	999	689	840	656	608	833	626	13	14	15	14
Q96T58	Msx2-interacting protein	SPEN	402.254		X	3675	3222	3493	3829	5372	4764	5710	6255
Q96TA1	Protein Niban 2	NIBAN2	84.137			2102	3041	2059	2450	2887	2481	2773	2791	1430	1365	1618	1387	18	16	14	18
Q99490	Arf-GAP with GTPase, ANK repeat and PH domain-containing protein 2	AGAP2	124.677			3035	1990	2987	2298	2096	1895	1813	2864	2809	2929	3016	3202	15	14	16	11
Q99501	GAS2-like protein 1	GAS2L1	72.718			2858	2876	3079	3350	1664	1770	1558	2446	2504	2186	2259	1630	14	15	18	13
Q99829	Copine-1	CPNE1	59.059			1289	1565	1615	1894	1886	2042	2219	2110	1505	684	2363	1744	10	10	10	11
Q9BQS8	FYVE and coiled-coil domain-containing protein 1	FYCO1	166.984		X	2319	1949	1452	2030	5178	5315	5210	2437	3530	4009	4038	3101	13	11	10	8
Q9BTU6	Phosphatidylinositol 4-kinase type 2-alpha	PI4K2A	54.021		X	2294	3266	1332	2319	1390	3315	2707	2782	1423	505	1276	1400	14	19	14	19
Q9BX66	Sorbin and SH3 domain-containing protein 1	SORBS1	142.514			1174	1901	1425	1715	1605	3727	3448	982	3732	3782	2736	3401	11	11	9	12
Q9BXS5	AP-1 complex subunit mu-1	AP1M1	48.586			1983	2394	2711	2346	1460	1862	1677	1681	378	388	652	751	13	13	12	12
Q9BZE9	Tether containing UBX domain for GLUT4	ASPSCR1	60.182		X	794	889	1102	972	1882	2293	1998	2028	2542	2656	1933	2438	12	12	11	14
Q9BZQ8	Protein Niban 1	NIBAN1	103.136			1428	1453	2284	1631	3693	3988	3411	2424	2890	2462	2371	2311	12	10	12	10
Q9GZP4	PITH domain-containing protein 1	PITHD1	24.177			859	920	1047	1088	982	929	926	906	1079	1061	1052	893	11	12	12	12
Q9H479	Fructosamine-3-kinase	FN3K	35.172			673	664	482	475	371	430	450	422	516	365	148	493	12	12	11	12
Q9H4B7	Tubulin beta-1 chain	TUBB1	50.327		X	183	175	164	147	172	189	203	176	172	96	146	149	15	16	16	15
Q9H7D7	WD repeat-containing protein 26	WDR26	72.125		X	3380	3130	3006	3011	1722	1897	2926	1749	2644	1614	1548	3035	12	12	10	10
Q9H814	Phosphorylated adapter RNA export protein	PHAX	44.4			1701	1363	1563	1837	2085	2367	1985	2327	1930	1621	1681	1452	11	11	10	11
Q9H845	Complex I assembly factor ACAD9, mitochondrial	ACAD9	68.761		X	3254	3854	2710	1895	2081	3580	1717	1153	1388	1504	1084	2805	11	11	14	8
Q9H9C1	Spermatogenesis-defective protein 39 homolog	VIPAS39	57.006		X	1852	1667	1373	842	1700	1552	1185	1873	1461	1546	2209	1282	10	11	13	10
Q9HCC0	Methylcrotonoyl-CoA carboxylase beta chain, mitochondrial	MCCC2	61.332	X	X	1423	1632	1893	2503	3887	3638	2409	2332	3882	4005	3264	3989	5	4	9	2
Q9NPB8	Glycerophosphocholine phosphodiesterase GPCPD1	GPCPD1	76.035			3530	3049	1345	3259	256	2508	2585	364	3120	3632	1797	1476	10	11	10	11
Q9NQW7	Xaa-Pro aminopeptidase 1	XPNPEP1	69.92			1332	1091	1070	882	3527	3370	3105	3156	2649	2775	2972	3140	13	11	11	11
Q9NRK6	ATP-binding cassette sub-family B member 10, mitochondrial	ABCB10	79.149			2928	2480	3223	3233	2530	2378	2900	2226	2593	1559	1146	2604	10	13	16	8
Q9NVP1	ATP-dependent RNA helicase DDX18	DDX18	75.408			2288	1779	3835	2004	3082	3008	2761	2274	2797	2835	2957	3392	6	6	5	6
Q9NWZ3	Interleukin-1 receptor-associated kinase 4	IRAK4	51.529		X	293	340	363	2197	953	1742	1632	1474	2766	3081	2982	2877	9	10	9	11
Q9NXH8	Torsin-4A	TOR4A	46.914			932	1861	1273	1730	1584	1509	1483	1484	203	179	217	167	10	11	11	11
Q9NXR1	Nuclear distribution protein nudE homolog 1	NDE1	37.72		X	3107	2045	2211	3327	662	645	752	704	2985	2944	2964	2759	12	9	10	11
Q9NYL9	Tropomodulin-3	TMOD3	39.594			257	267	278	215	899	665	732	858	958	443	581	489	14	14	15	14
Q9P227	Rho GTPase-activating protein 23	ARHGAP23	162.195			2988	1227	2152	1042	2195	860	2697	2767	4119	3995	2481	2190	7	7	13	8
Q9P2X3	Protein IMPACT	IMPACT	36.476			1691	1981	1430	1490	1624	1583	1836	1590	2136	1756	1835	1610	9	10	10	10
Q9UBW8	COP9 signalosome complex subunit 7a	COPS7A	30.277			2614	2890	3183	3013	1493	1572	1672	1814	1598	1859	2024	1469	11	10	10	11
Q9UHD1	Cysteine and histidine-rich domain-containing protein 1	CHORDC1	37.489			354	307	291	300	1351	1458	1478	1370	1291	1286	1269	1027	9	11	10	10
Q9UHQ9	NADH-cytochrome b5 reductase 1	CYB5R1	34.092			1193	982	690	1487	1772	1185	838	1170	1606	1470	1382	1354	12	12	13	12
Q9UJ70	N-acetyl-D-glucosamine kinase	NAGK	37.374			3009	1389	1913	1411	2788	2926	1095	2680	1497	1857	1714	1509	8	8	7	9
Q9UJS0	Electrogenic aspartate/glutamate antiporter SLC25A13, mitochondrial	SLC25A13	74.175	X	X	3400	3131	2397	2499	1753	2579	3061	2410	2967	2596	3020	3072	12	13	12	11
Q9UKW4	Guanine nucleotide exchange factor VAV3	VAV3	97.777			3119	1557	1759	4119	3559	2472	2768	2753	1608	2470	1773	2685	10	13	13	10
Q9UN37	Vacuolar protein sorting-associated protein 4A	VPS4A	48.899		X	447	533	435	506	715	506	557	671	532	518	548	410	13	12	14	13
Q9UPM8	AP-4 complex subunit epsilon-1	AP4E1	127.292		X	2461	2200	2557	1351	3058	3551	4169	3836	3278	3342	3871	4190	8	14	4	7
Q9Y210	Short transient receptor potential channel 6	TRPC6	106.328		X	3161	3043	2551	245	2266	2407	2592	2552	3040	1280	1034	2269	11	15	14	7
Q9Y295	Developmentally-regulated GTP-binding protein 1	DRG1	40.543		X	2438	1844	2319	1799	1819	1777	1615	1661	2422	2564	2318	2216	13	13	13	12
Q9Y2D4	Exocyst complex component 6B	EXOC6B	94.201		X	1896	1599	2041	1974	4109	3600	2840	3130	3759	3272	2217	2931	10	13	14	9
Q9Y2L6	FERM domain-containing protein 4B	FRMD4B	118.049			2760	1834	2740	2577	2692	2151	2359	2412	2322	2548	2683	2286	12	14	14	12
Q9Y2X3	Nucleolar protein 58	NOP58	59.581			2222	1130	2142	1257	2933	1029	1316	2450	2668	2424	2264	2871	13	13	12	12
Q9Y376	Calcium-binding protein 39	CAB39	39.87			1621	2364	1572	1339	2062	817	1990	390	1263	1732	2436	1082	13	14	13	12
Q9Y3Q8	TSC22 domain family protein 4	TSC22D4	41.025			1091	511	415	494	970	562	530	546	1795	2127	2128	1743	9	8	8	9
Q9Y4W6	AFG3-like protein 2	AFG3L2	88.584		X	2663	2464	2430	2888	2570	1744	1565	2006	1303	2333	1838	2012	19	21	21	18
Q9Y5B9	FACT complex subunit SPT16	SUPT16H	119.916		X	2351	1689	2167	2277	3614	4007	4207	3782	3153	2371	1910	3112	13	13	18	13
Q9Y5X1	Sorting nexin-9	SNX9	66.593			1448	1302	1585	1225	1771	1764	1665	1547	1299	1455	1300	1267	10	10	10	10
Q9Y5X2	Sorting nexin-8	SNX8	52.571			1633	1419	1330	1235	3067	4037	3850	3628	2424	1439	1527	2647	12	10	13	13
Q9Y6M1	Insulin-like growth factor 2 mRNA-binding protein 2	IGF2BP2	66.124		X	3760	3293	3394	3387	2290	1929	2469	1889	1349	2609	2038	1605	16	18	18	14
Q9Y6R4	Mitogen-activated protein kinase kinase kinase 4	MAP3K4	181.687			3566	2604	3998	4032	4174	4933	2905	4563	2987	3167	2802	3658	3	3	4	4
Q9Y6Y8	SEC23-interacting protein	SEC23IP	111.077			1202	1522	1173	980	4511	4009	4293	4697	4053	2824	2765	4145	7	9	9	5
O00151	PDZ and LIM domain protein 1	PDLIM1	36.07			1395	1758	1344	1105	1426	1150	1183	1129	826	968	774	1046	11	11	11	10
O00534	von Willebrand factor A domain-containing protein 5A	VWA5A	86.492			1090	2457	817	859	1975	507	1000	2034	1664	2030	2073	580	10	11	10	10
O14497	AT-rich interactive domain-containing protein 1A	ARID1A	242.048		X	339	272	294	1057	740	3216	2414	970	4606	4783	4590	4106	1	1	2	3
O14523	Phospholipid transfer protein C2CD2L	C2CD2L	76.182			2041	2239	1938	2037	2024	1757	1927	2025	1873	1840	1839	1527	11	13	11	9
O14786	Neuropilin-1	NRP1	103.136			3026	1053	2971	639	5061	2992	2522	4025	3299	3536	3381	3936	4	5	6	2
O14791	Apolipoprotein L1	APOL1	43.974		X	763	932	663	540	205	554	562	599	833	818	727	706	13	13	12	12
O15111	Inhibitor of nuclear factor kappa-B kinase subunit alpha	CHUK	84.641		X	2699	1040	1286	3402	4557	4377	4355	3716	1677	1827	1524	3194	10	12	9	9
O43427	Acidic fibroblast growth factor intracellular-binding protein	FIBP	41.879		X	3498	2614	3272	2901	341	230	329	285	1696	2313	1976	1519	14	15	11	15
O43516	WAS/WASL-interacting protein family member 1	WIPF1	51.258		X	2634	3059	2833	2702	2606	2719	1362	1902	1629	1556	1323	1684	14	14	14	10
O43592	Exportin-T	XPOT	109.967			3386	2375	3075	3031	4449	4199	4552	4578	2615	2728	3246	3042	12	9	9	9
O43639	Cytoplasmic protein NCK2	NCK2	42.916			3381	1845	1999	3528	2545	2123	2118	2103	1890	1865	1723	2131	15	15	15	12
O60256	Phosphoribosyl pyrophosphate synthase-associated protein 2	PRPSAP2	40.924			1404	1286	1252	1609	431	383	381	407	601	694	688	613	15	13	13	13
O60496	Docking protein 2	DOK2	45.38			1924	1912	2139	2324	603	1305	2656	307	541	635	412	602	10	11	10	8
O60762	Dolichol-phosphate mannosyltransferase subunit 1	DPM1	29.633		X	2337	1935	1827	2244	2016	2711	2371	2780	2341	2233	2245	2506	8	9	9	10
O75064	DENN domain-containing protein 4B	DENND4B	163.846			3702	2316	4003	4598	4408	3425	4497	3616	4325	3321	3433	3586	5	4	4	7
O75069	Transmembrane and coiled-coil domains protein 2	TMCC2	77.448			2270	2233	1942	1571	1972	2225	2146	2397	2302	1981	1977	2038	13	12	12	12
O75844	CAAX prenyl protease 1 homolog	ZMPSTE24	54.814		X	3016	3410	3052	2677	2010	2108	2089	2247	1997	1807	1740	2036	13	14	15	12
O94923	D-glucuronyl C5-epimerase	GLCE	70.103			1917	2477	1777	2058	3762	3349	2234	2270	2825	3421	3398	3702	12	10	15	6
O95140	Mitofusin-2	MFN2	86.403		X	3134	4274	3288	3627	4426	3980	3595	4051	3254	3743	3751	4017	13	12	14	7
O95202	Mitochondrial proton/calcium exchanger protein	LETM1	83.357		X	1767	2763	1914	1830	2638	3377	4091	3551	3355	3468	3291	3177	16	16	14	11
O95433	Activator of 90 kDa heat shock protein ATPase homolog 1	AHSA1	38.273			1860	1851	1714	2964	1529	1472	1585	1546	753	1698	2157	1785	12	13	16	13
O95721	Synaptosomal-associated protein 29	SNAP29	28.971		X	662	2951	3293	3015	2022	2191	2204	3045	2579	2715	2123	2588	8	8	9	8
O95747	Serine/threonine-protein kinase OSR1	OXSR1	58.023			142	105	109	138	145	198	173	122	139	160	156	111	14	14	15	14
P00352	Aldehyde dehydrogenase 1A1	ALDH1A1	54.862			844	948	621	791	613	591	583	696	789	434	576	328	13	13	12	13
P00734	Prothrombin	F2	70.037		X	54	68	63	70	55	55	63	68	67	49	60	53	13	14	16	12
P00747	Plasminogen	PLG	90.569		X	150	151	174	158	118	127	138	120	137	167	173	172	11	13	13	12
P01011	Alpha-1-antichymotrypsin	SERPINA3	47.65		X	927	478	519	404	944	699	775	674	719	756	766	873	14	13	14	11
P01019	Angiotensinogen	AGT	52.07		X	392	960	642	1120	525	476	516	566	390	373	429	411	10	11	11	11
P01857	Immunoglobulin heavy constant gamma 1	IGHG1	43.914			6	7	6	7	7	8	15	12	8	9	8	10	8	8	6	8
P01871	Immunoglobulin heavy constant mu	IGHM	51.924		X	154	187	177	177	251	260	212	258	209	196	199	219	14	16	14	15
P04003	C4b-binding protein alpha chain	C4BPA	67.034			97	59	60	65	79	86	82	83	79	45	73	48	17	18	17	16
P04075	Fructose-bisphosphate aldolase A	ALDOA	39.418		X	177	180	279	244	164	174	200	132	174	198	225	175	16	17	17	16
P04844	Dolichyl-diphosphooligosaccharide--protein glycosyltransferase subunit 2	RPN2	69.284			1441	1372	1247	1453	1107	1254	1285	1194	1043	1039	913	1199	17	16	19	17
P05067	Amyloid-beta precursor protein	APP	86.944		X	2328	2361	1967	2103	1873	1332	1257	1609	1360	1561	1531	1222	14	13	14	11
P05107	Integrin beta-2	ITGB2	84.794		X	3228	1176	1154	1289	2888	3200	3632	3528	2924	2460	2821	802	11	10	6	9
P05121	Plasminogen activator inhibitor 1	SERPINE1	45.06		X	2602	2093	3328	2386	1333	2959	2221	2959	1406	2711	1749	2927	4	3	6	3
P05156	Complement factor I	CFI	65.75		X	679	1330	399	619	660	1153	1327	1377	1753	1672	1567	1718	7	7	7	7
P05543	Thyroxine-binding globulin	SERPINA7	46.325		X	1672	1791	2114	2289	2492	2216	2378	2511	2894	2337	2884	2546	12	13	11	12
P06744	Glucose-6-phosphate isomerase	GPI	63.147		X	234	1607	248	455	1831	1259	1646	1706	675	495	722	654	15	16	15	15
P07195	L-lactate dehydrogenase B chain	LDHB	36.639		X	429	645	626	677	407	368	452	416	334	447	428	402	11	13	12	13
P07900	Heat shock protein HSP 90-alpha	HSP90AA1	84.662			410	454	444	388	475	453	438	542	347	513	409	427	14	13	13	14
P07948	Tyrosine-protein kinase Lyn	LYN	58.575		X	2375	2022	2427	1404	614	414	555	349	546	432	431	621	14	16	16	14
P08397	Porphobilinogen deaminase	HMBS	39.329		X	842	1421	791	928	528	509	505	556	828	941	812	742	13	15	13	14
P08621	U1 small nuclear ribonucleoprotein 70 kDa	SNRNP70	51.555			3910	3064	3537	3364	2469	2222	2155	2284	1708	1225	2743	2224	10	11	9	9
P0CG47	Polyubiquitin-B	UBB	25.76			161	132	106	136	227	215	168	151	287	273	282	211	4	4	4	4
P10155	RNA-binding protein RO60	RO60	60.67			4344	3674	4121	3642	64	314	267	688	2263	3445	1730	2515	7	6	7	7
P10809	60 kDa heat shock protein, mitochondrial	HSPD1	61.054		X	1331	1411	1313	1823	1614	1448	1320	1521	429	473	513	631	23	24	19	22
P12109	Collagen alpha-1(VI) chain	COL6A1	108.529		X	2795	3909	3162	3181	3531	4329	3353	3559	3506	3527	3782	3822	8	9	7	8
P12268	Inosine-5'-monophosphate dehydrogenase 2	IMPDH2	55.806		X	796	1122	509	521	2510	4672	4561	4364	2938	2642	3122	2840	5	6	6	6
P13671	Complement component C6	C6	104.789		X	918	964	1111	969	655	686	767	783	699	697	154	129	12	15	16	14
P14866	Heterogeneous nuclear ribonucleoprotein L	HNRNPL	64.135			1617	1606	1622	1241	105	52	43	42	476	571	639	463	13	13	13	13
P17655	Calpain-2 catalytic subunit	CAPN2	79.996			2216	2761	2539	2134	1183	896	796	958	1705	2252	1412	1334	14	14	15	15
P17844	Probable ATP-dependent RNA helicase DDX5	DDX5	69.148			273	363	235	213	2341	2359	2380	2492	184	203	224	1871	12	12	11	10
P18124	Large ribosomal subunit protein uL30	RPL7	29.225			1431	1726	2120	1557	2760	2391	2468	2204	2607	2409	2759	2434	8	5	6	6
P18428	Lipopolysaccharide-binding protein	LBP	53.38			798	1399	934	1068	569	426	504	718	883	820	736	968	8	10	8	9
P18433	Receptor-type tyrosine-protein phosphatase alpha	PTPRA	90.721			1930	4332	3697	3599	1835	3461	3355	1347	3617	3226	3093	3142	10	11	10	8
P19021	Peptidyl-glycine alpha-amidating monooxygenase	PAM	108.333			3136	3584	3396	4062	3492	3679	2570	3644	2787	3748	3753	4055	4	3	4	4
P19838	Nuclear factor NF-kappa-B p105 subunit	NFKB1	105.359		X	2857	2976	3256	3740	3115	3576	3561	3314	1201	1510	3206	1198	12	12	12	11
P19878	Neutrophil cytosol factor 2	NCF2	59.761		X	1489	1322	1316	1154	3376	3437	3331	2881	2697	2620	3031	2354	11	11	11	11
P20020	Plasma membrane calcium-transporting ATPase 1	ATP2B1	134.687		X	1861	2275	1984	2908	2252	3153	2976	3098	3193	3028	3300	2870	11	12	9	12
P21281	V-type proton ATPase subunit B, brain isoform	ATP6V1B2	56.5		X	2260	1556	2521	2123	2031	2179	2073	2326	1748	2006	1768	1524	12	11	11	11
P22061	Protein-L-isoaspartate(D-aspartate) O-methyltransferase	PCMT1	24.635			707	1009	592	480	249	284	306	271	465	416	483	353	12	12	10	11
P23193	Transcription elongation factor A protein 1	TCEA1	33.97			1033	784	812	675	690	505	514	550	738	849	773	581	11	10	11	10
P23921	Ribonucleoside-diphosphate reductase large subunit	RRM1	90.073		X	2641	2175	2819	2690	3562	3386	3654	3564	1323	1562	1971	1545	11	11	11	12
P26196	Probable ATP-dependent RNA helicase DDX6	DDX6	54.418		X	746	656	969	957	1363	1672	1797	1623	1654	1487	1593	2407	13	13	13	13
P29122	Proprotein convertase subtilisin/kexin type 6	PCSK6	106.419			2434	1900	3332	1560	1488	1625	1423	1544	1569	1363	1330	1125	15	16	15	14
P29692	Elongation factor 1-delta	EEF1D	31.122			1785	1055	2084	1260	1865	1900	1751	1890	1250	1677	1251	1341	10	9	9	10
P30153	Serine/threonine-protein phosphatase 2A 65 kDa regulatory subunit A alpha isoform	PPP2R1A	65.31		X	626	614	947	736	480	403	489	480	384	401	605	389	16	15	15	16
P30154	Serine/threonine-protein phosphatase 2A 65 kDa regulatory subunit A beta isoform	PPP2R1B	66.213		X	910	1266	1398	1292	869	1919	2140	1687	777	899	858	894	14	13	12	15
P30419	Glycylpeptide N-tetradecanoyltransferase 1	NMT1	56.806			953	947	672	893	1299	1421	1298	1490	1590	1478	1615	1385	10	10	10	10
P32019	Type II inositol 1,4,5-trisphosphate 5-phosphatase	INPP5B	112.853			1697	1810	2562	2419	1088	1119	1210	1253	916	760	949	624	14	18	17	13
P34913	Bifunctional epoxide hydrolase 2	EPHX2	62.616		X	2745	2411	2790	3152	1777	3909	2609	1961	199	272	364	287	9	10	9	7
P35813	Protein phosphatase 1A	PPM1A	42.449			1486	1369	1492	1226	1922	987	947	2048	374	1876	1598	1799	10	8	9	9
P36955	Pigment epithelium-derived factor	SERPINF1	46.31		X	1199	1765	1468	1078	647	637	1035	939	985	1021	926	1123	15	13	13	13
P38606	V-type proton ATPase catalytic subunit A	ATP6V1A	68.301		X	2065	2577	1547	1533	1216	1316	1089	1132	1503	1635	1660	1437	21	22	21	20
P39656	Dolichyl-diphosphooligosaccharide--protein glycosyltransferase 48 kDa subunit	DDOST	50.801		X	1450	865	708	630	1298	1173	1660	1203	433	344	882	618	12	12	12	12
P40926	Malate dehydrogenase, mitochondrial	MDH2	35.502		X	2467	2602	2097	2104	1926	1806	1684	1238	1767	990	1616	1041	14	13	14	12
P41218	Myeloid cell nuclear differentiation antigen	MNDA	45.837			658	696	635	512	233	196	197	236	278	206	252	252	15	18	16	16
P42285	Exosome RNA helicase MTR4	MTREX	117.807			3286	4664	4610	3729	2224	1408	1766	1893	3864	4362	4688	3552	4	5	3	4
P42680	Tyrosine-protein kinase Tec	TEC	73.581		X	862	376	3138	1185	1810	1670	619	1635	1106	1293	1121	1494	15	16	17	14
P43155	Carnitine O-acetyltransferase	CRAT	70.859		X	587	1063	890	341	1597	2172	1933	2202	2788	3137	2506	3426	13	11	11	11
P43652	Afamin	AFM	69.072			683	526	824	597	850	1025	972	1006	887	808	973	1029	13	14	13	13
P46063	ATP-dependent DNA helicase Q1	RECQL	73.462		X	2112	4148	888	873	731	2660	1991	765	3077	2095	2392	1346	9	12	13	9
P46109	Crk-like protein	CRKL	33.777			1114	848	721	1164	1581	1695	1883	1662	1648	1900	1691	1620	12	12	12	13
P48047	ATP synthase subunit O, mitochondrial	ATP5PO	23.276		X	1261	1008	1082	995	648	546	512	557	591	570	537	739	8	9	9	9
P48736	Phosphatidylinositol 4,5-bisphosphate 3-kinase catalytic subunit gamma isoform	PIK3CG	126.454		X	3789	2037	3903	4027	2462	3234	1957	3239	2691	2360	3683	2381	16	14	16	12
P49257	Protein ERGIC-53	LMAN1	57.547		X	1653	906	2737	2095	324	419	511	1092	1102	1070	731	903	14	13	13	12
P49407	Beta-arrestin-1	ARRB1	47.065			1605	1736	1762	1865	1909	2418	1943	2067	635	545	1110	599	8	8	8	7
P49754	Vacuolar protein sorting-associated protein 41 homolog	VPS41	98.567		X	624	3931	2919	2345	927	726	1085	1064	3557	668	631	945	12	14	12	11
P49790	Nuclear pore complex protein Nup153	NUP153	153.941			1777	2768	1866	3237	1047	3353	2806	1389	3774	2783	2200	1907	11	8	7	10
P49792	E3 SUMO-protein ligase RanBP2	RANBP2	358.206		X	1853	3465	3763	2756	2801	3892	3388	3854	2884	3103	3441	3006	4	4	6	6
P50213	Isocitrate dehydrogenase [NAD] subunit alpha, mitochondrial	IDH3A	39.59		X	1750	740	3832	2751	3751	3629	3456	3578	2585	1119	2102	1499	8	7	7	7
P50402	Emerin	EMD	28.994		X	2026	2362	2592	1929	1489	1525	1812	1685	807	439	635	420	7	9	8	8
P51531	Probable global transcription activator SNF2L2	SMARCA2	181.283		X	350	1344	335	329	4243	2404	731	3106	2253	1604	493	1209	3	3	8	5
P51570	Galactokinase	GALK1	42.273		X	2198	2914	4232	2310	2758	2621	3064	3478	1742	3425	3534	2782	10	9	10	10
P51884	Lumican	LUM	38.43			668	659	1184	1337	1538	1486	1486	1208	1891	1818	1807	1842	9	10	9	10
P52306	Rap1 GTPase-GDP dissociation stimulator 1	RAP1GDS1	66.316		X	3257	1456	2226	1739	3518	4080	3889	3399	1760	1875	2662	1880	14	12	13	13
P52630	Signal transducer and activator of transcription 2	STAT2	97.918		X	3543	2881	3699	3226	4206	4974	4797	5003	4487	4262	2838	4473	6	5	5	3
P53007	Tricarboxylate transport protein, mitochondrial	SLC25A1	34.012		X	1334	560	1680	827	2184	1868	1869	2009	1421	1529	983	1006	9	9	8	9
P60842	Eukaryotic initiation factor 4A-I	EIF4A1	46.156			649	487	530	459	759	697	678	596	632	547	748	503	8	8	8	8
P61011	Signal recognition particle subunit SRP54	SRP54	55.703		X	647	2224	2047	2769	2818	3066	2535	2855	2732	2731	2771	2359	15	17	17	13
P61158	Actin-related protein 3	ACTR3	47.371			2540	1812	1901	1372	1209	1053	999	1150	795	964	900	920	8	8	8	7
P61160	Actin-related protein 2	ACTR2	44.762			1546	1685	1120	1486	1226	1072	965	1069	778	904	917	946	10	11	10	11
P61326	Protein mago nashi homolog	MAGOH	17.163			582	592	563	559	752	653	713	656	891	923	1019	770	8	8	7	7
P61764	Syntaxin-binding protein 1	STXBP1	67.569		X	3570	3458	4641	3745	4693	4683	4243	4315	2382	3192	2783	2541	8	6	8	6
P62333	26S proteasome regulatory subunit 10B	PSMC6	44.172			1337	1000	1128	1136	1014	1164	1124	1037	872	1085	1008	793	15	14	13	13
P68871	Hemoglobin subunit beta	HBB	15.997	X	X	1	1	1	1	1	1	2	1	1	1	1	1	12	13	13	13
P78356	Phosphatidylinositol 5-phosphate 4-kinase type-2 beta	PIP4K2B	47.377			2175	2527	2274	2390	3738	3684	3289	3942	3438	3295	3253	3018	3	6	5	5
P98194	Calcium-transporting ATPase type 2C member 1	ATP2C1	100.577		X	1714	2704	1686	851	2479	2084	2560	2631	2219	988	965	1017	17	17	21	15
Q00325	Solute carrier family 25 member 3	SLC25A3	40.095		X	703	625	429	519	130	136	307	148	250	265	237	339	11	13	13	11
Q00688	Peptidyl-prolyl cis-trans isomerase FKBP3	FKBP3	25.175			378	375	684	374	445	440	405	389	530	552	472	514	7	8	7	7
Q00796	Sorbitol dehydrogenase	SORD	38.324		X	2942	3186	3722	3251	373	531	649	1433	1409	1526	1853	1371	10	10	8	10
Q02809	Procollagen-lysine,2-oxoglutarate 5-dioxygenase 1	PLOD1	83.553		X	2754	2810	3593	2511	3458	1827	1233	2821	4320	3319	3326	3817	6	8	6	3
Q03169	Tumor necrosis factor alpha-induced protein 2	TNFAIP2	72.663			4562	2034	4745	3852	2754	2751	3787	4086	3680	3801	4076	3641	5	6	5	5
Q05823	2-5A-dependent ribonuclease	RNASEL	83.534		X	1256	1585	1502	1606	2941	2892	2739	2662	2956	2960	2859	2994	17	18	22	15
Q07960	Rho GTPase-activating protein 1	ARHGAP1	50.435			2134	1885	2449	1418	1165	1651	1328	1822	2131	1986	2190	2040	12	12	11	12
Q08426	Peroxisomal bifunctional enzyme	EHHADH	79.493		X	340	3151	1255	1691	1717	2586	3305	2374	1772	2179	1594	1834	14	11	15	11
Q0VD83	Apolipoprotein B receptor	APOBR	115.634			3149	2804	2805	2630	685	500	1379	996	1494	1917	1321	1224	12	11	18	14
Q0VDG4	Secernin-3	SCRN3	48.545			2708	3267	3251	4109	4071	4132	4881	4647	2756	3697	3762	3593	8	5	6	7
Q12769	Nuclear pore complex protein Nup160	NUP160	162.123		X	2806	4900	3870	2208	3981	4415	3644	5163	4798	4458			2	2
Q12851	Mitogen-activated protein kinase kinase kinase kinase 2	MAP4K2	91.559			2166	2004	2540	3565	3779	2516	2392	2560	1135	1786	2825	2908	8	10	12	7
Q12904	Aminoacyl tRNA synthase complex-interacting multifunctional protein 1	AIMP1	34.354		X	1849	2193	1655	2605	2056	2031	1885	1994	1970	1803	1551	1780	8	10	10	9
Q12905	Interleukin enhancer-binding factor 2	ILF2	43.064			1678	2856	1725	1724	1759	2119	2186	2193	1585	2111	1309	1124	11	11	11	12
Q12986	Transcriptional repressor NF-X1	NFX1	124.396			2256	1436	1994	3609	2505	2619	2952	1963	3312	3151	2270	3299	9	10	7	9
Q13043	Serine/threonine-protein kinase 4	STK4	55.63		X	861	1017	1641	1375	3069	2747	2740	3095	1734	1897	1728	1971	9	9	12	11
Q13164	Mitogen-activated protein kinase 7	MAPK7	88.387			2902	2505	1335	1046	2006	1870	1976	1689	582	822	879	846	11	11	9	12
Q13217	DnaJ homolog subfamily C member 3	DNAJC3	57.58		X	960	431	1635	548	2399	2114	2107	2045	2122	1469	2468	1692	13	15	15	14
Q13347	Eukaryotic translation initiation factor 3 subunit I	EIF3I	36.503			464	2258	809	2097	734	1732	1567	1719	1967	1997	1572	2018	12	13	12	11
Q13393	Phospholipase D1	PLD1	124.187		X	1406	433	428	2764	3557	4192	3702	3090	3818	3838	4783	3363	7	3	2	7
Q13409	Cytoplasmic dynein 1 intermediate chain 2	DYNC1I2	71.459		X	1887	1975	1955	2541	2631	2721	2248	2255	2535	2587	2722	2394	8	8	8	8
Q13546	Receptor-interacting serine/threonine-protein kinase 1	RIPK1	75.933		X	1116	1235	1129	3021	2001	1526	1725	2052	2243	801	2093	1931	5	6	7	6
Q13564	NEDD8-activating enzyme E1 regulatory subunit	NAE1	60.247		X	2090	2040	1829	1796	2459	2696	2487	2337	2014	2505	2326	2332	12	12	13	11
Q13574	Diacylglycerol kinase zeta	DGKZ	103.982			411	449	529	460	1220	905	914	1007	2027	1767	1829	1818	12	14	12	12
Q13596	Sorting nexin-1	SNX1	59.069			4238	2555	2470	2659	5083	4432	4469	4016	2714	2782	2693	997	7	8	9	9
Q13614	Myotubularin-related protein 2	MTMR2	73.38		X	908	686	1672	1441	3856	3992	3778	3525	3428	3159	2008	2249	8	6	8	9
Q14161	ARF GTPase-activating protein GIT2	GIT2	84.545			1570	1789	2366	1906	3476	4281	3035	3775	2990	3372	2411	3345	10	11	10	11
Q14240	Eukaryotic initiation factor 4A-II	EIF4A2	46.403		X	604	1665	569	528	1896	2385	2087	2205	25	1806	1878	45	7	5	5	7
Q15027	Arf-GAP with coiled-coil, ANK repeat and PH domain-containing protein 1	ACAP1	81.537			164	224	131	163	2072	1811	1269	1746	1709	1116	1260	1976	13	13	15	14
Q15052	Rho guanine nucleotide exchange factor 6	ARHGEF6	87.5			2013	1662	2480	1744	3181	3300	3220	3435	2576	2475	2311	2121	8	6	9	8
Q15147	1-phosphatidylinositol 4,5-bisphosphate phosphodiesterase beta-4	PLCB4	134.467		X	3946	2383	2302	2897	976	4312	3663	1864	2177	3465	1631	3782	12	13	14	6
Q15172	Serine/threonine-protein phosphatase 2A 56 kDa regulatory subunit alpha isoform	PPP2R5A	56.195			2803	2759	3185	2318	2999	4057	3120	3257	1971	3040	3025	2947	7	7	8	8
Q15233	Non-POU domain-containing octamer-binding protein	NONO	54.23		X	2444	2281	2179	2672	1406	1514	1745	1540	2040	2160	1772	1762	12	12	12	12
Q15283	Ras GTPase-activating protein 2	RASA2	96.618			627	473	505	432	476	3462	1334	1017	405	1784	1473	2196	11	14	15	15
Q15389	Angiopoietin-1	ANGPT1	57.513		X	2629	2837	2623	2735	2812	2990	2772	2195	3094	2479	2043	2941	12	14	14	12
Q15424	Scaffold attachment factor B1	SAFB	102.643			635	1581	655	1737	2535	2446	2532	2521	2378	2517	2808	2338	12	9	10	11
Q15436	Protein transport protein Sec23A	SEC23A	86.16		X	3044	2237	1268	2033	2821	3421	2660	3153	2810	2457	2949	2959	12	11	12	8
Q15942	Zyxin	ZYX	61.277			502	859	750	603	1010	956	774	940	439	650	600	814	12	12	12	12
Q16543	Hsp90 co-chaperone Cdc37	CDC37	44.467			92	234	410	67	461	428	518	615	567	194	184	355	10	11	8	10
Q16555	Dihydropyrimidinase-related protein 2	DPYSL2	62.294			2808	2937	2232	2023	2468	2401	2296	2032	2148	1223	1682	2252	13	12	12	11
Q16666	Gamma-interferon-inducible protein 16	IFI16	88.258			1507	1931	1781	2161	975	877	1144	638	1519	1481	1497	1109	13	13	15	15
Q16881	Thioredoxin reductase 1, cytoplasmic	TXNRD1	70.876			1170	1750	1608	1802	1791	2113	2113	1967	1896	2019	2657	2059	15	16	15	15
Q17RC7	Exocyst complex component 3-like protein 4	EXOC3L4	79.898			2596	3225	4138	3475	4453	3722	1772	1528	372	688	624	543	10	12	15	11
Q2PPJ7	Ral GTPase-activating protein subunit alpha-2	RALGAPA2	210.774			4078	2714	3969	3042	3986	3745	3421	2422	2380	2178	1960	2862	7	5	9	5
Q2TAY7	WD40 repeat-containing protein SMU1	SMU1	57.547			1763	3116	2244	2616	4240	4465	2270	4222	3893	3414	3604	3572	5	4	5	5
Q3LXA3	Triokinase/FMN cyclase	TKFC	58.946		X	3299	2679	2767	2665	1566	1501	2295	2235	1911	2280	2188	2133	17	17	19	14
Q53GL0	Pleckstrin homology domain-containing family O member 1	PLEKHO1	46.234			1771	1452	468	2399	3868	3978	4816	2639	1398	1580	1372	3169	6	6	7	5
Q5EBM0	UMP-CMP kinase 2, mitochondrial	CMPK2	49.446		X	1912	2245	2665	2773	1866	3754	3228	3882	1417	2274	1758	1428	8	9	8	8
Q5GLZ8	Probable E3 ubiquitin-protein ligase HERC4	HERC4	118.563			1375	1181	1474	841	4841	4587	3397	2646	2749	1729	2917	2537	10	10	9	3
Q5JSP0	FYVE, RhoGEF and PH domain-containing protein 3	FGD3	79.402			3550	2254	3529	3815	3070	3802	3730	3976	2291	3181	440	3620	12	11	10	7
Q5JTV8	Torsin-1A-interacting protein 1	TOR1AIP1	66.246		X	2097	1384	2621	1695	2629	3089	2984	2746	3074	2185	2855	2004	11	11	12	10
Q5R3I4	Tetratricopeptide repeat protein 38	TTC38	52.788			1615	2300	1836	1495	1862	2000	1900	1993	2586	2272	2391	2115	8	8	8	8
Q5SW79	Centrosomal protein of 170 kDa	CEP170	175.295			2654	1380	3993	1242	3398	3608	3763	2808	2276	2964	2968	3316	17	15	17	13
Q5VTR2	E3 ubiquitin-protein ligase BRE1A	RNF20	113.663			835	852	867	871	1434	1877	2914	1816	3425	4350	3438	3579	6	5	7	9
Q5VWZ2	Lysophospholipase-like protein 1	LYPLAL1	26.316			2600	3284	2745	3189	2380	2743	2483	2346	2417	2483	2172	2128	8	8	8	8
Q63ZY3	KN motif and ankyrin repeat domain-containing protein 2	KANK2	91.175		X	1338	2517	3541	3374	4013	1906	1475	1603	1675	1354	1800	1397	13	12	14	8
Q658Y4	Protein FAM91A1	FAM91A1	93.912			3529	4803	4129	3739	3409	4917	4751	3839	3550	2978	3408	3643	6	7	9	4
Q68D51	DENN domain-containing protein 2C	DENND2C	106.867			2677	2198	3165	1891	1062	2933	2865	2886	1157	1883	1720	2719	18	14	18	10
Q68EM7	Rho GTPase-activating protein 17	ARHGAP17	95.437			2335	3263	3401	2666	3764	4115	3924	3876	2937	1700	2796	2219	9	8	10	10
Q6IAN0	Dehydrogenase/reductase SDR family member 7B	DHRS7B	35.118			1572	1252	1387	2591	2733	2690	2867	2530	1537	1909	1924	1930	11	10	10	10
Q6UX71	Plexin domain-containing protein 2	PLXDC2	59.583			2006	2465	4153	3184	3977	3485	3623	3493	3374	3843	2928	3613	5	7	7	4
Q6WKZ4	Rab11 family-interacting protein 1	RAB11FIP1	137.168			2030	2816	2137	1583	3480	3866	3432	4941	4153	2533	2320	2156	2	4	6	6
Q7Z392	Trafficking protein particle complex subunit 11	TRAPPC11	128.883		X	2864	1031	4317	2618	4194	3944	3429	3685	3459	3237	2607	3029	13	10	12	13
Q7Z5R6	Amyloid beta A4 precursor protein-binding family B member 1-interacting protein	APBB1IP	73.18			714	894	805	777	3135	3171	2830	3136	2606	1899	2356	1952	8	9	9	8
Q86TI2	Dipeptidyl peptidase 9	DPP9	98.264		X	1545	3364	5082	1961	4065	3801	4365	4031	3753	3969	3841	3425	5	5	7	6
Q86TU7	Actin-histidine N-methyltransferase	SETD3	67.26			3771	3434	474	3250	3869	4577	4223	3918	3828	4203	3611	2875	4	4	6	5
Q86UK7	E3 ubiquitin-protein ligase ZNF598	ZNF598	98.638			3378	2994	2762	3009	4700	4062	4174	4499	3800	3004	2877	3891	4	4	3	3
Q86VP3	Phosphofurin acidic cluster sorting protein 2	PACS2	97.703		X	4386	3411	3405	3537	4238	4148	3883	3832	3348	3306	3448	3199	6	7	4	5
Q86VS8	Protein Hook homolog 3	HOOK3	83.129			4390	2665	4241	2424	2558	1869	2696	1304	2556	2696	2776	2659	23	24	21	20
Q86W42	THO complex subunit 6 homolog	THOC6	37.534		X	3013	3362	3022	3658	3761	801	1093	909	3347	3507	3266	3759	3	6	5	4
Q8IWA4	Mitofusin-1	MFN1	84.161			2811	2767	3574	3761	4265	4164	3859	4549	3583	3936	4428	3581	5	5	5	3
Q8IWB9	Testis-expressed protein 2	TEX2	125.305			4322	3399	4575	3797	4002	3514	3545	3426	3043	2201	2869	2736	7	5	4	4
Q8IX12	Cell division cycle and apoptosis regulator protein 1	CCAR1	132.823			2804	3594	3887	3499	4916	5093	4723	4264	3127	3554	2937	2639	7	8	10	8
Q8IXQ6	Protein mono-ADP-ribosyltransferase PARP9	PARP9	96.345			1488	1625	1996	1759	1274	571	635	758	608	539	592	527	18	18	19	14
Q8IYB8	ATP-dependent RNA helicase SUPV3L1, mitochondrial	SUPV3L1	87.992			3598	3120	3867	3090	4544	4902	5076	4795	2744	3003	2823	2926	6	6	8	4
Q8IZ21	Phosphatase and actin regulator 4	PHACTR4	78.213			3955	4083	3505	3243	1633	863	642	269	4138	2020	4118	3958	7	9	6	9
Q8N573	Oxidation resistance protein 1	OXR1	97.973		X	2552	3841	3100	2178	3149	3480	3707	2972	731	2293	2408	879	14	11	12	13
Q8N684	Cleavage and polyadenylation specificity factor subunit 7	CPSF7	52.049			1981	1961	2720	3137	4088	3683	3701	3776	1028	3763	3303	1084	7	6	6	6
Q8N8A2	Serine/threonine-protein phosphatase 6 regulatory ankyrin repeat subunit B	ANKRD44	107.605			2966	3770	3936	3847	3110	3092	5415	3651	1578	1358	2206	1691	4	6	6	4
Q8NB90	ATPase family gene 2 protein homolog A	AFG2A	97.907		X	951	2812	3014	2754	1589	2708	3757	1980	4845	4319	4035	4481	1	2	4	2
Q8NDA8	Maestro heat-like repeat-containing protein family member 1	MROH1	181.252			1325	1737	2458	1687	1003	3104	1430	1452	1650	1694	1812	4171	9	12	12	6
Q8NDB2	B-cell scaffold protein with ankyrin repeats	BANK1	89.282			1590	2573	1810	1740	3665	3202	3412	3127	3059	3163	3271	3213	12	11	11	9
Q8NDI1	EH domain-binding protein 1	EHBP1	140.019		X	484	422	506	403	3603	3849	353	4357	2893	1768	2989	3610	12	10	14	5
Q8NE86	Calcium uniporter protein, mitochondrial	MCU	39.867			1984	1444	1865	2373	1692	1616	1588	1614	1208	1426	1183	1344	11	12	13	10
Q8NG06	E3 ubiquitin-protein ligase TRIM58	TRIM58	54.766			1481	1321	1922	1725	1519	1631	2184	1552	1885	1125	2084	1460	10	11	10	11
Q8NI99	Angiopoietin-related protein 6	ANGPTL6	51.694			1182	2131	954	1074	1517	2101	2125	1513	695	877	1935	1544	11	11	11	11
Q8TAG9	Exocyst complex component 6	EXOC6	93.723			929	3276	1678	3376	2853	3941	3071	3673	2944	2968	3501	2776	8	13	11	10
Q8TAQ2	SWI/SNF complex subunit SMARCC2	SMARCC2	132.881		X	3056	443	1650	1723	1582	2001	1639	2160	152	1595	1657	1535	8	6	8	8
Q8TBB5	Kelch domain-containing protein 4	KLHDC4	57.893			3166	4186	3626	3143	1729	1976	1519	5222	4121	4331		4306	2	2		3
Q8TBZ3	WD repeat-containing protein 20	WDR20	62.894			1953	991	1084	1274	2288	3118	2733	2866	3083	2994	2458	2092	7	6	6	7
Q8TC05	Nuclear protein MDM1	MDM1	80.735			2506	770	4460	2288	3690	2380	2167	3439	4183	4714	4647	4475	5	2	7	4
Q8TC07	TBC1 domain family member 15	TBC1D15	79.49			460	494	464	344	1983	1910	1847	2151	1996	920	1710	942	14	13	13	12
Q8TD19	Serine/threonine-protein kinase Nek9	NEK9	107.169		X	2904	2252	2816	3295	1458	2284	2559	3051	2538	2144	2608	2419	16	17	18	15
Q8TF42	Ubiquitin-associated and SH3 domain-containing protein B	UBASH3B	72.698			2656	2903	2323	3849	1481	1563	1548	1369	392	428	348	533	16	16	17	17
Q8WUM0	Nuclear pore complex protein Nup133	NUP133	128.981		X	440	483	365	3356	3280	2567	2102	4527	2624	3404	3554	3565	4	3	3	4
Q8WVM8	Sec1 family domain-containing protein 1	SCFD1	72.381			1063	1107	1631	1398	1262	1210	1701	1500	1307	1276	1624	882	20	18	19	18
Q8WWQ0	PH-interacting protein	PHIP	206.693		X	1946	1775	3316	2924	3203	3682	5219	3109	4663	4775		4439	3	1		1
Q92738	USP6 N-terminal-like protein	USP6NL	94.104			2951	2169	2771	2352	1555	2039	1669	2520	2479	2087	2355	1857	8	6	9	7
Q92918	Mitogen-activated protein kinase kinase kinase kinase 1	MAP4K1	91.297			2483	2110	2132	2316	4003	4121	1455	3496	2707	3322	2874	3484	9	4	6	6
Q92945	Far upstream element-binding protein 2	KHSRP	73.117			2309	1004	1048	1107	3077	1417	3879	3957	1077	979	1332	1140	5	4	5	6
Q92990	Glomulin	GLMN	68.208		X	3281	3726	3382	3826	4569	4819	4538	4564	3885	4083	4519	4195	4	4	2	4
Q969X5	Endoplasmic reticulum-Golgi intermediate compartment protein 1	ERGIC1	32.59		X	1739	1362	1044	2344	1936	1829	1928	2058	1616	1594	1210	1301	9	10	10	9
Q96A33	PAT complex subunit CCDC47	CCDC47	55.874		X	3869	3880	4904	2664	1240	1453	1431	1694	3187	2705	1607	2344	9	9	10	10
Q96AQ6	Pre-B-cell leukemia transcription factor-interacting protein 1	PBXIP1	80.642			2606	1881	3314	1822	3591	4778	3365	3963	2696	3702	2555	2005	4	4	6	5
Q96CT7	Coiled-coil domain-containing protein 124	CCDC124	25.835			836	413	757	857	684	720	593	502	1121	1372	1198	915	10	10	11	12
Q96DG6	Carboxymethylenebutenolidase homolog	CMBL	28.045			1177	362	1855	1509	989	924	981	979	1292	1249	1414	1226	10	10	11	12
Q96F07	Cytoplasmic FMR1-interacting protein 2	CYFIP2	148.402		X	227	220	202	184	1682	1876	1958	1957	1984	843	1279	1169	12	13	13	12
Q96GD0	Chronophin	PDXP	31.698			2713	2054	2150	2333	1516	1714	1722	1868	385	606	967	192	8	7	8	8
Q96I99	Succinate--CoA ligase [GDP-forming] subunit beta, mitochondrial	SUCLG2	46.51			1505	2601	2564	3780	3291	805	2874	1031	1876	1832	4795	2555	4	3	4	3
Q96JC1	Vam6/Vps39-like protein	VPS39	101.812			2617	858	1708	1321	4504	3780	4529	4577	3558	3809	3832	3720	12	13	13	11
Q96MK2	RIPOR family member 3	RIPOR3	105.292			3000	3088	2918	2746	317	1160	153	895	1171	1032	804	1143	15	17	14	11
Q96PU5	E3 ubiquitin-protein ligase NEDD4-like	NEDD4L	111.933		X	2529	2302	856	1938	2732	2936	2524	2684	1926	1907	3022	2694	12	11	9	12
Q96RT1	Erbin	ERBIN	158.299			3182	3376	3727	3135	3084	2185	3115	2827	2145	2904	2609	2384	13	12	14	12
Q99623	Prohibitin-2	PHB2	33.294			906	952	821	978	751	698	729	837	296	338	261	370	15	15	14	15
Q99685	Monoglyceride lipase	MGLL	33.26			3653	3520	2989	3676	1612	1581	1435	1335	2106	1828	1613	2152	10	10	10	10
Q99698	Lysosomal-trafficking regulator	LYST	429.148		X	2947	776	490	692	2040	3123	2575	3485	2335	1973	1983	2281	15	18	16	16
Q99816	Tumor susceptibility gene 101 protein	TSG101	43.944			682	657	583	541	1152	1647	1535	1497	1235	1258	1007	1235	11	10	11	12
Q99933	BAG family molecular chaperone regulator 1	BAG1	38.778			2168	2492	1970	1396	1476	1659	1647	1556	660	637	655	680	7	6	6	7
Q9BPZ7	Target of rapamycin complex 2 subunit MAPKAP1	MAPKAP1	59.122			3331	1521	3481	2487	4419	4031	3761	4144	3404	2988	2647	1935	7	8	6	7
Q9BRR9	Rho GTPase-activating protein 9	ARHGAP9	83.26			3142	2143	3240	2468	3336	2514	700	494	1596	1638	1378	1420	8	8	7	8
Q9BSL1	Ubiquitin-associated domain-containing protein 1	UBAC1	45.338			1083	1317	1192	973	774	819	784	881	659	770	843	521	18	17	17	18
Q9BV73	Centrosome-associated protein CEP250	CEP250	281.141		X	890	4828	979	3975	3231	1866	1770	2263	4910	3588	3208	4364	2	3	2	3
Q9BWM7	Sideroflexin-3	SFXN3	35.504			1000	1947	1147	753	2146	2154	1364	2091	730	746	931	844	12	14	15	14
Q9BYC5	Alpha-(1,6)-fucosyltransferase	FUT8	66.515		X	3447	3114	4306	2311	2961	3007	3039	3101	1861	2189	861	2073	17	18	16	14
Q9BYM8	RanBP-type and C3HC4-type zinc finger-containing protein 1	RBCK1	57.573		X	2848	2607	2894	4689	2402	4912	3117	4736	3342	4209	4839	4425	6	2	3	2
Q9BZV1	UBX domain-containing protein 6	UBXN6	49.756			2108	2056	2471	2224	1295	1491	1471	1025	1492	1643	1642	1531	12	12	12	13
Q9H270	Vacuolar protein sorting-associated protein 11 homolog	VPS11	107.839		X	760	1140	3340	1795	4179	3511	4192	3849	3111	3205	2815	2720	14	15	16	10
Q9H4L5	Oxysterol-binding protein-related protein 3	OSBPL3	101.224			4391	2327	2520	1926	677	4064	2109	910	3668	3574	3610	3440	8	12	14	12
Q9H8W4	Pleckstrin homology domain-containing family F member 2	PLEKHF2	27.799			1060	976	1365	1188	954	687	858	778	1083	1191	1069	1012	4	4	7	6
Q9HB71	Calcyclin-binding protein	CACYBP	26.21			2664	1833	1856	1680	1518	920	1375	838	1478	1295	1126	1370	8	9	9	8
Q9HC38	Glyoxalase domain-containing protein 4	GLOD4	34.794			1588	2132	1900	1785	994	981	864	943	910	786	978	743	12	13	12	13
Q9HD45	Transmembrane 9 superfamily member 3	TM9SF3	67.89			2139	2618	3798	4156	2439	2235	1890	2102	2456	2090	2142	2261	8	9	8	8
Q9HDC9	Adipocyte plasma membrane-associated protein	APMAP	46.48			3157	2188	2408	3482	2802	3326	3160	3448	2617	2874	2848	3055	10	8	7	8
Q9NQY0	Bridging integrator 3	BIN3	29.664			1504	1973	1541	1704	3243	3281	3111	2936	2757	3604	3063	2909	6	8	8	7
Q9NRS6	Sorting nexin-15	SNX15	38.291			1668	3574	3078	3260	1115	782	663	562	2072	2316	2119	1861	13	14	14	13
Q9NRV9	Heme-binding protein 1	HEBP1	21.097			269	134	637	413	378	340	184	290	614	499	589	464	9	9	9	9
Q9NSK0	Kinesin light chain 4	KLC4	68.641			3484	2870	3491	3347	3381	3173	3369	3948	2064	3215	2455	2165	11	9	9	10
Q9NUQ9	CYFIP-related Rac1 interactor B	CYRIB	36.75			3535	2472	2170	3425	1849	1949	2150	1762	1059	1489	1564	721	10	10	9	8
Q9NVS9	Pyridoxine-5'-phosphate oxidase	PNPO	29.989		X	2742	2817	3168	2543	2104	2152	2274	2380	2198	2282	2258	2123	5	6	5	7
Q9NW15	Anoctamin-10	ANO10	76.33		X	1359	678	965	1066	1463	2258	2368	3247	2468	2177	2401	1983	9	7	10	6
Q9NXC5	GATOR2 complex protein MIOS	MIOS	98.584			1437	1858	2928	1394	4585	4722	4980	4266	3784	4095	4116	3801	7	7	6	3
Q9NYL2	Mitogen-activated protein kinase kinase kinase 20	MAP3K20	91.157		X	3128	999	4462	2939	3525	1349	3306	2035	3277	3712	3821	3566	9	7	5	10
Q9NZN3	EH domain-containing protein 3	EHD3	60.887			1473	997	1117	890	1672	1668	1045	1532	1086	955	1154	1266	12	13	10	10
Q9NZQ3	NCK-interacting protein with SH3 domain	NCKIPSD	78.961			2399	3339	3545	3683	2855	2263	2964	3269	3215	2769	2394	2465	17	17	20	18
Q9P219	Protein Daple	CCDC88C	228.234		X	3859	3725	4192	4759	5263	3368	4819	4044	4813	3949	4714		2	4	5
Q9P253	Vacuolar protein sorting-associated protein 18 homolog	VPS18	110.186			833	1764	1008	935	3390	3295	3719	2799	291	3280	2491	3007	18	21	22	12
Q9P270	SLAIN motif-containing protein 2	SLAIN2	62.545			3367	3666	253	3270	1424	1691	2977	1751	2959	2342	2507	2686	10	11	11	11
Q9UG63	ATP-binding cassette sub-family F member 2	ABCF2	71.292			3778	3113	2903	3543	2784	3091	3298	2825	197	3775	192	3405	13	8	13	8
Q9UGI8	Testin	TES	47.998			1324	1113	795	1090	1246	1002	1398	879	2347	2690	2152	2358	9	10	11	10
Q9UGP8	Translocation protein SEC63 homolog	SEC63	87.998		X	1259	2421	1958	1436	2340	1889	2003	2065	535	3800	788	4528	7	4	6	3
Q9UK55	Protein Z-dependent protease inhibitor	SERPINA10	50.707			1559	1629	1395	2038	1420	1643	1392	1819	1362	1714	1759	1947	11	11	11	11
Q9UK59	Lariat debranching enzyme	DBR1	61.557		X	2874	2825	1568	2451	4024	4041	2938	3735	2862	2827	2606	2439	7	6	7	7
Q9ULC5	Long-chain-fatty-acid--CoA ligase 5	ACSL5	75.991		X	3445	3791	1704	3723	2588	2846	2402	2719	2913	2669	2678	3265	11	11	13	10
Q9ULH0	Kinase D-interacting substrate of 220 kDa	KIDINS220	196.545		X	300	341	437	365	3261	3904	3413	853	3022	3403	3309	2945	9	5	14	5
Q9ULP9	TBC1 domain family member 24	TBC1D24	62.922		X	1694	2534	1494	1414	1525	1601	1420	1431	1634	1589	1560	1426	14	13	13	12
Q9ULV4	Coronin-1C	CORO1C	53.248			588	623	571	488	267	237	255	257	233	215	152	218	19	21	20	18
Q9UQ16	Dynamin-3	DNM3	97.746			3305	2508	2434	2491	741	674	1057	1197	1463	1401	1418	1406	10	15	14	10
Q9Y266	Nuclear migration protein nudC	NUDC	38.244			1884	3892	2600	2274	2191	2018	2302	1975	2067	2141	642	862	11	12	12	12
Q9Y285	Phenylalanine--tRNA ligase alpha subunit	FARSA	57.561		X	2157	2304	1983	1927	1611	1578	1680	855	1665	1809	1855	1506	16	18	18	17
Q9Y2H1	Serine/threonine-protein kinase 38-like	STK38L	54.006			2325	2307	2934	3051	1619	2188	1902	1836	2059	2425	2518	1996	11	8	10	10
Q9Y2I8	WD repeat-containing protein 37	WDR37	54.665		X	646	561	739	741	1787	1123	1117	1012	2104	2225	2027	2055	15	16	15	15
Q9Y2Q3	Glutathione S-transferase kappa 1	GSTK1	25.495			2669	2250	2433	2191	2116	2029	2505	2348	507	1025	1233	991	9	9	9	9
Q9Y485	DmX-like protein 1	DMXL1	337.845			1381	517	596	551	5019	4894	4136	2655	3412	4197	4291		9	4	7
Q9Y570	Protein phosphatase methylesterase 1	PPME1	42.316			1244	931	926	963	428	559	522	415	491	529	572	380	13	14	13	13
Q9Y5X3	Sorting nexin-5	SNX5	46.817			501	1403	656	654	3098	2739	1460	2725	1146	947	1391	1879	13	12	14	13
Q9Y696	Chloride intracellular channel protein 4	CLIC4	28.771			2927	3219	3044	2632	2078	1169	1804	1359	2288	2195	2227	2183	8	8	9	7
Q9Y6B7	AP-4 complex subunit beta-1	AP4B1	83.26		X	2704	4343	4132	3086	4252	4004	3568	3906	3078	3229	3476	3116	6	5	9	6
Q9Y6G9	Cytoplasmic dynein 1 light intermediate chain 1	DYNC1LI1	56.579			4208	3224	3413	2842	2276	2054	2321	2236	1849	2633	1958	1912	12	12	12	12
Q9Y6K5	2'-5'-oligoadenylate synthase 3	OAS3	121.172			3659	4424	1201	4674	1904	2898	4140	2496	1603	1920	1856	2469	13	8	10	9
Q9Y6R7	IgGFc-binding protein	FCGBP	572.028			1793	2739	3354	1590	2268	3973	5292	5245	3528				2
A2RTX5	Threonine--tRNA ligase 2, cytoplasmic	TARS3	92.649			2140	1311	1726	1614	2048	2229	2687	1839	3063	2853	2798	3020	9	8	7	4
A3KMH1	von Willebrand factor A domain-containing protein 8	VWA8	214.825		X	4538	4961	3754	2966	4025	4182	5102	5248	4629	4308	4697	4271	3	5	6	2
O00161	Synaptosomal-associated protein 23	SNAP23	23.354			2404	2205	2143	1832	1486	1500	1552	1401	1108	1193	1215	1300	9	8	8	8
O00194	Ras-related protein Rab-27B	RAB27B	24.608			1231	1274	816	974	1018	768	860	897	926	887	942	1160	7	7	6	6
O00214	Galectin-8	LGALS8	35.804			795	713	638	550	630	836	824	2306	4016	3228	3393	3191	5	8	6	7
O14672	Disintegrin and metalloproteinase domain-containing protein 10	ADAM10	84.14		X	3352	3562	2831	4447	2743	2779	2980	2974	2274	2002	1951	2399	7	6	9	6
O14745	Na(+)/H(+) exchange regulatory cofactor NHE-RF1	NHERF1	38.867		X	2842	3018	2807	3163	2280	2495	2346	2190	2435	2354	2604	1408	15	13	12	13
O15042	U2 snRNP-associated SURP motif-containing protein	U2SURP	118.29			1168	1347	2217	1258	1560	2453	1115	1637	1556	2957	1776	3305	10	7	6	6
O15143	Actin-related protein 2/3 complex subunit 1B	ARPC1B	40.95		X	369	597	901	889	1308	1188	925	1119	980	737	724	910	10	10	10	10
O15294	UDP-N-acetylglucosamine--peptide N-acetylglucosaminyltransferase 110 kDa subunit	OGT	116.925		X	1827	2765	2100	4477	4551	4864	4716	2824	4139	3989	4124	3942	6	3	6	7
O15440	ATP-binding cassette sub-family C member 5	ABCC5	160.663			3321	2782	2487	1967	3796	3850	3781	2044	3178	3324	3385	3283	16	14	11	16
O15554	Intermediate conductance calcium-activated potassium channel protein 4	KCNN4	47.695		X	599	2797	728	584	350	2021	816	1162	649	752	961	1033	10	10	10	10
O43290	U4/U6.U5 tri-snRNP-associated protein 1	SART1	90.255			3526	2633	3830	2260	1060	1813	1563	1992	1074	1176	706	1592	8	8	9	9
O43304	SEC14-like protein 5	SEC14L5	78.943			1179	1131	3033	2640	3179	2911	3292	3709	4086	2542	3862	3704	4	5	6	3
O43396	Thioredoxin-like protein 1	TXNL1	32.251			959	1617	1665	2240	846	834	967	896	899	1063	928	754	11	11	11	11
O43493	Trans-Golgi network integral membrane protein 2	TGOLN2	45.88			3967	4154	4383	3504	2749	2221	2354	2682	3092	3559	3136	3568	7	7	7	6
O43747	AP-1 complex subunit gamma-1	AP1G1	91.353		X	2177	1092	1372	1642	2865	2685	2598	2559	2031	1765	1986	1142	17	17	18	19
O43847	Nardilysin	NRDC	131.705			2352	3181	3311	3507	3632	3836	3571	4228	3302	3473	3481	3304	9	6	7	8
O60268	Uncharacterized protein KIAA0513	KIAA0513	46.639			513	468	2661	3320	3002	2823	3259	2752	2710	2624	2516	3275	9	8	10	7
O60476	Mannosyl-oligosaccharide 1,2-alpha-mannosidase IB	MAN1A2	73.007			4061	4620	4934	5086	4865	3663	4458	4819		1471	1278			1	2
O60508	Pre-mRNA-processing factor 17	CDC40	65.521		X	3712	3773	4275	4005	3854	4194	3720	3947	4486	4199	4288	3723	2	3	2	3
O60664	Perilipin-3	PLIN3	47.075			2344	1255	2891	1863	641	748	895	193	854	768	1088	133	11	11	11	11
O60704	Protein-tyrosine sulfotransferase 2	TPST2	41.913			1683	1376	1451	2467	3220	2177	3371	3229	2853	2822	3221	3056	6	7	6	4
O60826	Coiled-coil domain-containing protein 22	CCDC22	70.754		X	3589	1509	2783	1728	4367	533	810	597	3411	2970	3166	3429	9	6	8	7
O75044	SLIT-ROBO Rho GTPase-activating protein 2	SRGAP2	120.871			2028	1329	788	2268	2753	2239	2286	2378	2768	2240	2495	2120	9	7	6	8
O75131	Copine-3	CPNE3	60.129			1710	1896	1800	2198	1881	1729	1756	1307	1875	1773	1703	1513	10	11	10	12
O75170	Serine/threonine-protein phosphatase 6 regulatory subunit 2	PPP6R2	104.942			2599	1994	2028	2532	1213	625	1505	1670	1280	682	1293	1486	11	11	7	9
O75347	Tubulin-specific chaperone A	TBCA	12.855			928	755	680	667	548	649	786	660	865	1122	1068	530	8	6	8	8
O75368	Adapter SH3BGRL	SH3BGRL	12.772			2282	1780	1738	2139	890	990	879	1463	1733	1541	1647	1268	6	5	6	6
O75390	Citrate synthase, mitochondrial	CS	51.714			870	498	422	419	2343	1934	2060	1858	2050	2206	2033	2370	10	12	11	10
O75475	PC4 and SFRS1-interacting protein	PSIP1	60.104			1899	2029	2189	2644	1238	1315	1428	1260	573	731	725	538	12	12	10	11
O75489	NADH dehydrogenase [ubiquinone] iron-sulfur protein 3, mitochondrial	NDUFS3	30.239		X	2691	3570	3737	2420	2773	2840	2578	2242	2426	2714	2469	2820	9	9	10	8
O75558	Syntaxin-11	STX11	33.197		X	1125	853	1472	1523	1296	1262	1182	1342	607	638	754	750	13	13	13	13
O75636	Ficolin-3	FCN3	32.902		X	1167	742	990	759	1173	1328	1287	1348	866	1274	1139	1285	8	7	7	7
O75663	TIP41-like protein	TIPRL	31.444			1010	819	1136	1618	3053	2958	3065	2657	2866	1615	1900	2510	7	8	5	8
O75923	Dysferlin	DYSF	237.298		X	1274	1866	1607	1483	4650	3989	4141	4028	3922	2259	2764	3448	5	6	6	4
O75937	DnaJ homolog subfamily C member 8	DNAJC8	29.839			2694	2335	2586	2686	1632	1409	1353	1571	1575	1486	2049	1411	11	12	12	11
O76054	SEC14-like protein 2	SEC14L2	46.144			2689	1915	2204	2781	2186	2615	2521	2547	1597	1196	1734	1340	9	9	9	9
O94929	Actin-binding LIM protein 3	ABLIM3	77.802			313	213	4204	733	3083	2700	2244	2485	1857	2473	1686	2231	11	10	11	8
O95163	Elongator complex protein 1	ELP1	150.254		X	109	103	1817	96	3164	3144	4133	3925	2782	3884	3904	2893	18	18	15	21
O95260	Arginyl-tRNA--protein transferase 1	ATE1	59.093			1271	1258	1338	1504	1371	1178	1295	1269	1194	1417	1219	1133	11	11	13	10
O95376	E3 ubiquitin-protein ligase ARIH2	ARIH2	57.819			2982	2860	3205	2859	3443	3497	3088	3022	2909	3071	3418	2826	7	7	7	7
O95793	Double-stranded RNA-binding protein Staufen homolog 1	STAU1	63.183			2882	2440	1143	2100	2537	3999	2232	3268	2240	680	3109	2502	6	3	6	6
O95816	BAG family molecular chaperone regulator 2	BAG2	23.771			3542	2965	3422	2757	3016	2973	2643	2848	2676	2606	2787	2551	4	4	4	4
O95985	DNA topoisomerase 3-beta-1	TOP3B	96.662			2984	1153	3972	1309	5112	5439	5357	4406	4315	4755	3055	2608	2	2	4	3
O96013	Serine/threonine-protein kinase PAK 4	PAK4	64.073			2053	2098	3197	2803	4430	3994	3458	4128	4064	4027	3777	3089	4	7	7	4
P00387	NADH-cytochrome b5 reductase 3	CYB5R3	34.236		X	1597	1289	1779	1031	733	678	723	679	726	647	746	724	10	11	13	11
P00390	Glutathione reductase, mitochondrial	GSR	56.257		X	1647	1692	2285	1914	1160	1187	1069	1033	1358	1338	1155	1216	12	12	11	12
P00492	Hypoxanthine-guanine phosphoribosyltransferase	HPRT1	24.579		X	1109	760	1506	670	875	874	857	902	792	914	873	857	8	8	8	8
P00568	Adenylate kinase isoenzyme 1	AK1	21.633		X	74	86	74	58	61	68	56	76	66	84	82	58	13	12	12	13
P01859	Immunoglobulin heavy constant gamma 2	IGHG2	43.806		X	17	16	13	12	44	65	53	59	40	31	23	34	5	6	7	6
P03952	Plasma kallikrein	KLKB1	71.342		X	159	154	137	168	113	145	143	238	138	142	147	135	18	20	17	19
P04424	Argininosuccinate lyase	ASL	51.66	X	X	3098	1982	1126	1283	3479	3651	3535	3471	3106	2832	3275	2950	10	10	11	10
P05023	Sodium/potassium-transporting ATPase subunit alpha-1	ATP1A1	112.897		X	2475	1760	1165	1376	825	765	829	722	2180	278	2040	963	15	15	14	15
P05089	Arginase-1	ARG1	34.734	X	X	1164	544	1012	554	2939	3101	3469	3060	3655	3359	1540	3165	8	8	9	8
P05160	Coagulation factor XIII B chain	F13B	75.51		X	451	535	559	574	570	422	641	300	901	852	692	636	8	9	8	8
P05166	Propionyl-CoA carboxylase beta chain, mitochondrial	PCCB	58.215	X	X	2527	2982	2650	2741	3325	3175	2689	2806	3162	3429	3545	3417	15	14	13	13
P06276	Cholinesterase	BCHE	68.42		X	2725	2793	2149	3222	3558	3685	3250	3157	3450	2365	2712	2412	5	4	7	7
P06702	Protein S100-A9	S100A9	13.241			43	36	41	38	39	66	93	44	91	90	92	100	8	8	7	8
P06733	Alpha-enolase	ENO1	47.168			1210	1002	1548	1279	330	279	284	267	534	581	690	557	18	18	17	18
P07203	Glutathione peroxidase 1	GPX1	22.061		X	617	720	625	601	730	643	738	733	398	531	531	478	7	7	7	7
P07359	Platelet glycoprotein Ib alpha chain	GP1BA	71.539		X	384	482	352	428	218	216	229	189	159	169	155	272	11	12	13	12
P08311	Cathepsin G	CTSG	28.836			246	235	240	227	189	138	182	182	173	195	169	158	7	9	7	7
P08758	Annexin A5	ANXA5	35.937		X	882	1963	2782	1110	2750	2733	2597	3019	1367	474	2249	2587	9	11	8	8
P08779	Keratin, type I cytoskeletal 16	KRT16	51.266		X	355	5151	470	467	5813			1904				3993				2
P09497	Clathrin light chain B	CLTB	25.19			1561	2146	2838	1790	1897	1993	2038	1790	1934	2231	1392	1949	5	4	7	5
P09622	Dihydrolipoyl dehydrogenase, mitochondrial	DLD	54.177		X	2790	3951	3065	2409	1641	3250	3775	3427	1290	1398	1876	1667	9	10	8	7
P10398	Serine/threonine-protein kinase A-Raf	ARAF	67.586			1972	1486	1527	1537	1340	1269	1076	994	1704	1918	1644	1515	10	11	11	11
P10586	Receptor-type tyrosine-protein phosphatase F	PTPRF	212.882		X	1094	3629	1431	1553	3161	3282	3069	2960		4428	4568			1	1
P11310	Medium-chain specific acyl-CoA dehydrogenase, mitochondrial	ACADM	46.589	X	X	3354	2727	3399	4019	3537	4252	3622	3480	972	1121	1313	704	12	12	11	11
P12081	Histidine--tRNA ligase, cytoplasmic	HARS1	57.411		X	1863	2483	2391	3619	2025	3059	3172	3089	1804	1789	1963	1721	11	10	8	9
P13716	Delta-aminolevulinic acid dehydratase	ALAD	36.294		X	470	628	549	471	412	226	503	481	371	442	464	337	10	9	10	10
P13861	cAMP-dependent protein kinase type II-alpha regulatory subunit	PRKAR2A	45.52			3292	4032	2978	4022	2375	2741	2888	2950	1212	1600	2234	2089	11	11	11	9
P14317	Hematopoietic lineage cell-specific protein	HCLS1	54.014			1405	741	828	1077	435	359	363	317	645	596	525	572	13	13	13	13
P15374	Ubiquitin carboxyl-terminal hydrolase isozyme L3	UCHL3	26.18			527	463	572	491	1963	1923	1829	2076	2293	2187	2067	2262	6	6	6	6
P16152	Carbonyl reductase [NADPH] 1	CBR1	30.375			526	956	976	1232	1057	1058	977	1026	1009	1093	1076	775	8	8	7	7
P17301	Integrin alpha-2	ITGA2	129.295			2773	3768	3114	3012	3155	2772	2337	2761	3515	2855	3544	3438	12	16	11	10
P19338	Nucleolin	NCL	76.615			1319	679	804	1054	748	618	765	509	953	510	604	708	15	16	16	17
P19784	Casein kinase II subunit alpha'	CSNK2A2	41.213			3521	2376	2979	2728	3218	3428	3395	2932	2295	2869	2716	3119	11	10	13	11
P19971	Thymidine phosphorylase	TYMP	49.954		X	2975	4123	3242	3120	4241	3889	2943	3684	1516	2746	1503	2428	10	9	10	8
P20618	Proteasome subunit beta type-1	PSMB1	26.49		X	716	481	400	591	593	602	596	617	667	649	717	584	11	11	11	11
P21283	V-type proton ATPase subunit C 1	ATP6V1C1	43.943			1769	177	2113	1541	4019	4044	3593	3937	3352	3227	196	103	10	7	11	9
P22303	Acetylcholinesterase	ACHE	67.796		X	2173	2489	1409	1410	1253	1765	1572	2061	346	888	1535	1218	10	10	9	7
P22695	Cytochrome b-c1 complex subunit 2, mitochondrial	UQCRC2	48.445		X	610	1148	315	1484	1473	982	1075	1190	737	1118	853	1069	15	16	18	14
P22891	Vitamin K-dependent protein Z	PROZ	44.744		X	3006	2630	977	4155	2344	2006	2114	676	2583	2880	2726	2775	7	5	6	5
P23142	Fibulin-1	FBLN1	77.216		X	1052	1859	1379	116	1330	1469	1675	1323	1788	2011	2261	2119	9	9	10	10
P24821	Tenascin	TNC	240.857		X	383	265	1514	383	1980	3290	2632	2261	2399	2807	2832	3122	3	6	4	3
P24928	DNA-directed RNA polymerase II subunit RPB1	POLR2A	217.18		X	737	305	4811	1348	3469	3747	3840	2555	4800	4728	2960	4377	2	2	3	3
P25786	Proteasome subunit alpha type-1	PSMA1	29.556			1028	1012	868	1053	720	749	485	413	936	989	956	918	11	11	11	12
P29590	Protein PML	PML	97.551			2872	2978	2531	2884	3318	3458	3500	3443	3114	3079	3543	3145	14	12	12	13
P30085	UMP-CMP kinase	CMPK1	22.222			1054	391	1320	1050	688	642	764	824	749	871	885	782	10	10	10	10
P31146	Coronin-1A	CORO1A	51.029		X	1066	971	896	843	553	425	540	506	481	520	396	539	12	14	11	11
P33241	Lymphocyte-specific protein 1	LSP1	37.192			1627	1639	1973	1485	909	856	845	832	1898	1968	1793	1920	10	10	11	11
P34896	Serine hydroxymethyltransferase, cytosolic	SHMT1	53.083			2411	3108	3042	3469	3592	2086	3678	3634	2856	3030	3422	3289	9	10	7	9
P35236	Tyrosine-protein phosphatase non-receptor type 7	PTPN7	40.53			2922	3197	4070	2243	3301	3188	2843	3125	1837	1722	2160	2031	7	7	7	6
P36507	Dual specificity mitogen-activated protein kinase kinase 2	MAP2K2	44.424		X	1534	2247	2342	2156	1307	1728	1676	1686	1454	1424	1715	1643	9	9	9	10
P36542	ATP synthase subunit gamma, mitochondrial	ATP5F1C	32.995			1856	987	1537	1199	1083	958	1065	1082	712	620	612	868	8	8	8	8
P37840	Alpha-synuclein	SNCA	14.46		X	279	263	286	313	83	82	92	79	117	133	118	110	5	4	4	5
P38919	Eukaryotic initiation factor 4A-III	EIF4A3	46.871		X	2616	2589	1067	2171	1036	884	776	850	314	332	964	241	11	12	12	12
P40197	Platelet glycoprotein V	GP5	60.959			987	2219	1061	1789	1364	1086	1348	904	1268	1135	938	1434	13	14	14	13
P40227	T-complex protein 1 subunit zeta	CCT6A	58.024			775	408	591	689	575	530	556	602	584	613	704	534	15	14	13	15
P42768	Actin nucleation-promoting factor WAS	WAS	52.912		X	3304	3694	3592	4107	1423	772	1581	1927	1429	1660	1511	1423	14	11	13	12
P43250	G protein-coupled receptor kinase 6	GRK6	65.992			978	995	1122	1015	988	809	826	456	563	488	586	524	8	10	9	8
P43378	Tyrosine-protein phosphatase non-receptor type 9	PTPN9	68.021			2504	1887	2713	2780	4573	4602	3425	4318	3573	4116	3847	4242	4	2	3	3
P43403	Tyrosine-protein kinase ZAP-70	ZAP70	69.875		X	761	2820	1110	3290	4687	5149	5474	4729	4293	4172	4556	4102	4	2	2	2
P46013	Proliferation marker protein Ki-67	MKI67	358.699			3650	1752	1626	3963	2189	4262	3995	3864	3294	3993	4496	3416	3	3	3	2
P46734	Dual specificity mitogen-activated protein kinase kinase 3	MAP2K3	39.319			1165	1243	1217	1282	790	825	856	926	247	259	245	193	11	10	9	10
P46934	E3 ubiquitin-protein ligase NEDD4	NEDD4	149.118			1518	1804	723	1434	1766	1951	2884	1695	1377	1611	3488	1565	8	9	9	10
P47756	F-actin-capping protein subunit beta	CAPZB	30.629			675	573	627	701	659	484	461	497	587	519	617	585	13	12	13	12
P49321	Nuclear autoantigenic sperm protein	NASP	85.237			2647	3342	2991	2696	2285	2737	2426	2569	3951	4399	4424	3921	7	3	5	4
P49755	Transmembrane emp24 domain-containing protein 10	TMED10	24.975			1894	1872	2369	1910	1206	1154	1230	1297	911	975	802	1075	6	6	6	6
P49770	Translation initiation factor eIF2B subunit beta	EIF2B2	38.988		X	496	766	546	265	1148	957	1363	1368	1702	1628	1612	1318	13	12	13	12
P50336	Protoporphyrinogen oxidase	PPOX	50.764		X	2549	2603	2896	1798	4808	4380	4020	4029	2628	2952	3138	2590	5	6	6	5
P50454	Serpin H1	SERPINH1	46.441		X	3160	1699	2061	1810	3088	2821	3089	3052	2350	1978	2347	2802	8	10	7	10
P50895	Basal cell adhesion molecule	BCAM	67.407		X	465	583	507	464	907	1166	1333	1070	2171	2202	2585	2226	14	14	12	13
P51572	B-cell receptor-associated protein 31	BCAP31	27.99		X	1578	1438	1620	1610	1008	663	787	306	804	862	778	1086	8	9	9	8
P51991	Heterogeneous nuclear ribonucleoprotein A3	HNRNPA3	39.595			287	465	617	535	509	452	428	402	396	357	382	357	7	8	7	7
P52566	Rho GDP-dissociation inhibitor 2	ARHGDIB	22.991			360	216	473	612	838	794	773	782	841	1090	868	788	11	9	9	9
P52594	Arf-GAP domain and FG repeat-containing protein 1	AGFG1	58.261			371	2321	398	430	2455	2521	2245	2835	2522	2336	2423	2208	9	8	8	11
P53004	Biliverdin reductase A	BLVRA	33.428		X	425	428	433	426	285	443	351	159	387	393	452	341	12	13	12	14
P53990	IST1 homolog	IST1	39.749			443	860	1921	1778	1208	1240	1053	1140	925	1148	1156	978	8	7	7	8
P53992	Protein transport protein Sec24C	SEC24C	118.325			1929	1287	922	1369	3005	3035	3898	3984	2167	2755	2449	2670	13	11	14	10
P54252	Ataxin-3	ATXN3	41.251		X	2732	1749	2002	1834	3128	3072	2850	3123	2553	1923	2805	2157	4	5	4	6
P54920	Alpha-soluble NSF attachment protein	NAPA	33.233			438	700	619	611	676	656	651	678	537	687	923	549	10	11	10	10
P58335	Anthrax toxin receptor 2	ANTXR2	53.663		X	2884	2716	3638	3052	4450	5234	4328	4560	2455	3724	3450	3639	2	3	2	3
P59998	Actin-related protein 2/3 complex subunit 4	ARPC4	19.666		X	781	864	952	964	935	784	881	944	996	836	749	877	7	7	7	7
P60900	Proteasome subunit alpha type-6	PSMA6	27.398		X	1226	1050	1051	1332	1166	1041	991	1086	763	789	910	737	7	8	7	6
P61081	NEDD8-conjugating enzyme Ubc12	UBE2M	20.899			858	675	993	1206	504	488	456	576	636	605	940	990	7	6	6	6
P61163	Alpha-centractin	ACTR1A	42.613			1224	1525	1190	1071	847	829	690	755	1139	969	994	1168	6	7	6	7
P61962	DDB1- and CUL4-associated factor 7	DCAF7	38.925			3236	2807	3347	4181	3556	3523	3660	3575	2645	2539	2216	2266	6	6	7	7
P62495	Eukaryotic peptide chain release factor subunit 1	ETF1	49.03			1307	1721	676	452	798	750	762	869	619	1466	1213	1361	14	14	14	15
P80217	Interferon-induced 35 kDa protein	IFI35	31.545			3064	2672	1712	1521	4068	1489	2844	4188	471	2712	3272	2207	5	3	4	5
Q01780	Exosome complex component 10	EXOSC10	100.833			3808	3040	3783	2573	3275	4418	4283	4751			3327	4660			3	1
Q02878	Large ribosomal subunit protein eL6	RPL6	32.728			1831	1905	2158	1734	1178	1245	1612	1281	2336	1850	2095	2287	10	9	10	9
Q03519	Antigen peptide transporter 2	TAP2	75.663		X	1327	1061	1163	2007	2385	2170	2025	2196	741	790	299	1585	12	13	12	9
Q05086	Ubiquitin-protein ligase E3A	UBE3A	100.691		X	1879	2041	3325	3138	4407	3489	892	4356	3814	1452	3133	3302	6	7	6	7
Q05655	Protein kinase C delta type	PRKCD	77.506		X	2336	953	1695	1030	1113	1201	1619	1097	1363	1306	1377	1264	21	22	24	20
Q07065	Cytoskeleton-associated protein 4	CKAP4	66.021			2787	3509	3178	4924	5433	1104	1118	4761	4937		4961		1		2
Q07955	Serine/arginine-rich splicing factor 1	SRSF1	27.743		X	643	797	487	387	1526	1137	1346	1259	160	839	1302	385	9	9	10	9
Q08945	FACT complex subunit SSRP1	SSRP1	81.075			1712	1686	2286	1851	2846	3172	2833	3065	2597	2983	2849	2645	9	8	9	9
Q12846	Syntaxin-4	STX4	34.18		X	244	223	350	306	2131	1792	2045	2234	2266	1893	2448	1992	9	9	9	8
Q12912	Inositol 1,4,5-triphosphate receptor associated 2	IRAG2	62.123			1150	1677	997	1960	539	848	526	609	2918	1271	2196	2767	11	12	13	9
Q13033	Striatin-3	STRN3	87.21			2225	1459	1661	3124	3174	2387	2966	3140	2376	2523	2359	2642	13	15	13	12
Q13042	Cell division cycle protein 16 homolog	CDC16	71.658			2789	2432	3225	217	4528	4907	4579	4607	4111	4576	3978	3697	4	3	4	4
Q13094	Lymphocyte cytosolic protein 2	LCP2	60.188		X	71	120	48	69	738	683	885	820	664	776	670	950	21	21	21	21
Q13126	S-methyl-5'-thioadenosine phosphorylase	MTAP	31.235		X	3201	1771	2209	1476	1961	2342	2297	2134	2323	2441	2333	2159	11	11	10	11
Q13242	Serine/arginine-rich splicing factor 9	SRSF9	25.544			1620	2079	2848	2826	3189	3317	3177	3421	1771	1299	163	883	5	4	5	6
Q13263	Transcription intermediary factor 1-beta	TRIM28	88.553			3600	3055	2612	3069	1715	2260	2662	2402	2174	738	1411	1484	7	8	7	7
Q13627	Dual specificity tyrosine-phosphorylation-regulated kinase 1A	DYRK1A	85.586		X	3736	3406	2813	2430	3061	3124	3300	3176	2760	2382	2009	2284	7	10	8	8
Q13630	GDP-L-fucose synthase	GFUS	35.893			1076	1060	1355	1377	949	1036	940	1050	425	771	975	780	9	10	8	10
Q14005	Pro-interleukin-16	IL16	141.752			9	3920	32	57	3546	3364	3489	3219	1020	925	1083	1359	13	12	13	15
Q14320	Protein FAM50A	FAM50A	40.243		X	1191	1007	1995	1456	2498	2261	2279	2480	3042	2948	3406	2353	5	6	5	6
Q14690	Protein RRP5 homolog	PDCD11	208.704			4074	4888	5302	4309	4482	4499	4082	4787		4635	4349	4256		3	2	2
Q14696	LRP chaperone MESD	MESD	26.076		X	1372	872	1500	1020	1054	882	998	1071	1222	1209	1079	1233	8	8	9	10
Q14739	Delta(14)-sterol reductase LBR	LBR	70.702		X	2154	3012	1520	1342	1021	802	875	891	1214	1130	1228	925	10	11	11	11
Q14746	Conserved oligomeric Golgi complex subunit 2	COG2	83.209		X	2648	2742	2669	3419	589	4271	1211	2415	3811	3950	3671	3962	9	6	6	3
Q14790	Caspase-8	CASP8	55.389		X	4169	2625	4245	4403	3717	4639	5424	5102	3747	3434	4596	3753	3	5	1	5
Q14997	Proteasome activator complex subunit 4	PSME4	211.337			3235	3572	3691	2685	4871	5470	5564	5289	4773	2279	1579	4244	4	3	4	4
Q15018	BRISC complex subunit Abraxas 2	ABRAXAS2	46.902			3104	3292	2789	3023	2586	2005	2617	2714	1673	2806	2463	2318	8	9	8	7
Q15019	Septin-2	SEPTIN2	41.488			1220	1236	1302	1248	714	655	766	727	542	582	443	726	18	19	19	17
Q15057	Arf-GAP with coiled-coil, ANK repeat and PH domain-containing protein 2	ACAP2	88.03			2830	710	881	872	3004	3048	2724	2517	852	1131	896	1236	14	14	16	16
Q15084	Protein disulfide-isomerase A6	PDIA6	48.121			2852	2653	3130	3479	1805	1628	1810	1847	1483	1637	1498	1726	12	12	12	12
Q15459	Splicing factor 3A subunit 1	SF3A1	88.887			2962	4283	2239	2586	3520	2339	3419	2285	3581	4280	4132	2274	8	5	7	8
Q15643	Thyroid receptor-interacting protein 11	TRIP11	227.591		X	2821	2746	3127	2436	3536	3805	2918	3576	4808	3183	3755	4656	5	7	7	3
Q15650	Activating signal cointegrator 1	TRIP4	66.147		X	2753	968	3101	2792	2973	3588	3710	3866	2839	3097	2918	2494	9	11	12	10
Q16539	Mitogen-activated protein kinase 14	MAPK14	41.295			1717	2423	3381	2087	1661	3358	1774	2075	1442	2991	1021	3200	8	3	5	4
Q16762	Thiosulfate sulfurtransferase	TST	33.43			2550	2802	2660	2076	199	1823	2081	1892	1834	1976	1665	2077	8	8	10	8
Q16775	Hydroxyacylglutathione hydrolase, mitochondrial	HAGH	33.805		X	517	401	584	582	278	294	313	224	462	440	467	363	9	8	8	8
Q2M389	WASH complex subunit 4	WASHC4	136.404		X	1695	2774	1640	1304	2435	254	486	3111	2161	2198	3270	2756	10	9	16	9
Q2M3D2	Exocyst complex component 3-like protein 2	EXOC3L2	45.859		X	1399	1657	972	891	2093	1366	1244	2117	2827	2412	2010	2628	8	4	9	7
Q4G0F5	Vacuolar protein sorting-associated protein 26B	VPS26B	39.155			2023	2120	3045	2216	2637	2629	2624	2487	2325	2630	2730	2487	11	10	11	10
Q53GL7	Protein mono-ADP-ribosyltransferase PARP10	PARP10	110			1004	577	2579	373	4041	4937	4473	4608	3923	4373	4828	4384	3	1	4	2
Q5JTZ9	Alanine--tRNA ligase, mitochondrial	AARS2	107.341		X	799	5095	4463	1427	4076	1704	5532	1578	4095		3739		1		2
Q5SRE5	Nucleoporin NUP188	NUP188	196.046		X	1674	4360	1206	4999	5846	3130	3695	5439			3902	3294			2	1
Q5TDH0	Protein DDI1 homolog 2	DDI2	44.522			1171	1048	534	633	474	489	497	167	488	639	666	423	10	9	9	10
Q5VZE5	N-alpha-acetyltransferase 35, NatC auxiliary subunit	NAA35	83.64			1942	2550	2873	2772	1718	1432	1896	1279	3054	2026	2850	4354	4	3	8	1
Q659C4	La-related protein 1B	LARP1B	105.321			2356	2664	3990	1465	4584	4084	4656	4163	3419	4012	4370	4122	4	4	1	3
Q6FI81	Anamorsin	CIAPIN1	33.581			2307	2475	1060	1060	1853	1299	3502	1461	2979	3483	3112	2962	8	6	6	7
Q6IA69	Glutamine-dependent NAD(+) synthetase	NADSYN1	79.284		X	1039	1121	874	1325	4070	3959	3588	3932	613	3741	785	2371	11	9	9	9
Q6IBS0	Twinfilin-2	TWF2	39.548			1761	1602	1920	2325	1767	1673	1536	1611	268	1497	269	1591	10	9	10	8
Q6JBY9	CapZ-interacting protein	RCSD1	44.505			3346	3693	4174	3348	3368	3447	3291	4024	3164	3582	3265	3284	4	4	4	4
Q6N069	N-alpha-acetyltransferase 16, NatA auxiliary subunit	NAA16	101.465			1192	2167	3660	2435	3295	3562	3880	3973	3871	3626	4286	3749	6	4	7	5
Q6NVY1	3-hydroxyisobutyryl-CoA hydrolase, mitochondrial	HIBCH	43.484		X	2339	381	1145	1814	515	630	1271	2775	2521	1437	922	1186	10	11	11	6
Q6NYC8	Phostensin	PPP1R18	67.943			2392	3007	2359	1578	481	472	592	358	1464	289	454	644	11	11	13	13
Q6P1A2	Lysophospholipid acyltransferase 5	LPCAT3	56.034			2393	3343	1861	2448	2058	2321	2208	2304	1669	1542	1537	1680	6	6	6	6
Q6P1J9	Parafibromin	CDC73	60.577		X	2816	2378	2773	2391	4596	5290	4926	5411	4269		4725	3622	1		2	3
Q6PJW8	Consortin	CNST	79.599			2924	2444	1862	2415	1232	1556	1510	1774	1831	1483	1652	1773	12	12	14	13
Q6Q788	Apolipoprotein A-V	APOA5	41.215		X	2926	109	156	150	2240	1912	1610	1929	1129	986	1115	1110	11	11	12	11
Q6UWE0	E3 ubiquitin-protein ligase LRSAM1	LRSAM1	83.593		X	344	4541	1746	962	2928	3110	3314	2611	441	589	578	431	6	9	8	9
Q70CQ4	Ubiquitin carboxyl-terminal hydrolase 31	USP31	146.654			2149	2510	2951	2537	4434	3911	2941	5559	4887	4742	4693		1	1	3
Q7L2H7	Eukaryotic translation initiation factor 3 subunit M	EIF3M	42.502			1628	1247	2560	2336	2230	2181	2471	2382	2018	2073	1915	1477	8	9	8	8
Q7L591	Docking protein 3	DOK3	53.29			1600	1552	1614	1113	573	854	587	230	1792	1755	1814	1779	11	12	12	11
Q7Z3C6	Autophagy-related protein 9A	ATG9A	94.449			579	559	554	509	2115	2515	1589	2049	1382	1583	1494	1229	16	17	14	14
Q7Z4S6	Kinesin-like protein KIF21A	KIF21A	187.18		X	305	274	246	235	5777	5187	5464	5556			4695	3717			1	4
Q7Z6I6	Rho GTPase-activating protein 30	ARHGAP30	118.585			3920	3929	3967	4202	2494	469	2738	4076	2870	2561	4058	2355	5	5	5	5
Q86UX6	Serine/threonine-protein kinase 32C	STK32C	54.994			2692	3253	4689	3574	2699	2461	1627	3769		3177	4345	4128		3	2	3
Q86YP4	Transcriptional repressor p66-alpha	GATAD2A	68.063			3888	4093	3941	2849	5015	3644	5071	5601	4886	1993	2248	1751	2	2	4	2
Q8IVB4	Sodium/hydrogen exchanger 9	SLC9A9	72.565		X	806	1576	541	545	2825	2522	2781	2915	1612	1618	1194	1728	8	8	9	7
Q8IVG5	Sterile alpha motif domain-containing protein 9-like	SAMD9L	184.535		X	4812	3654	2693	2385	3455	4341	4628	3302	3380	4584	2211	4152	3	4	3	2
Q8IYU2	E3 ubiquitin-protein ligase HACE1	HACE1	102.341		X	1601	1579	4274	4141	4644	4142	5031	4677	3708	4370	4453	4056	5	3	2	4
Q8IYU8	Calcium uptake protein 2, mitochondrial	MICU2	49.669			1239	3147	2256	3742	3095	3131	2961	2596	2808	2414	2625	2866	7	6	8	6
Q8IZP0	Abl interactor 1	ABI1	55.081			1456	1566	1241	1200	1568	1034	1077	999	1040	1076	1042	839	5	5	6	4
Q8N0X7	Spartin	SPART	72.836		X	753	1474	1118	997	3980	3861	3598	3330	3231	2766	2679	2715	8	11	11	11
Q8N2K0	Lysophosphatidylserine lipase ABHD12	ABHD12	45.096		X	2254	2667	2530	2317	2064	2316	2169	2399	1457	3066	3183	3271	6	6	6	5
Q8N6H7	ADP-ribosylation factor GTPase-activating protein 2	ARFGAP2	56.72			1304	1683	1479	1660	2664	2480	2753	2833	2699	2574	2422	2672	13	13	14	13
Q8NBJ5	Procollagen galactosyltransferase 1	COLGALT1	71.637		X	320	691	4662	1435	4850	3021	4676	2112	3720	3469	4033	2209	7	6	8	6
Q8NBQ5	Estradiol 17-beta-dehydrogenase 11	HSD17B11	32.964			2743	3192	2365	3722	581	597	547	490	2508	2394	2710	2844	10	8	10	10
Q8NBS9	Thioredoxin domain-containing protein 5	TXNDC5	47.628			1557	3425	3069	1630	2879	2744	2730	2928	2184	2519	2364	2415	7	6	7	6
Q8NCE2	Myotubularin-related protein 14	MTMR14	72.203		X	3614	4019	4488	3213	3074	3884	3980	3905	4537	4128	2527	4109	3	3	4	3
Q8NFC6	Biorientation of chromosomes in cell division protein 1-like 1	BOD1L1	330.471			2582	1727	2231	1975	4946	4348	3574	3313			3021	3976			2	2
Q8TBA6	Golgin subfamily A member 5	GOLGA5	83.025			3836	3645	491	493	4412	4798	4054	3212	3685	2602	3628	2860	5	4	4	3
Q8TCJ2	Dolichyl-diphosphooligosaccharide--protein glycosyltransferase subunit STT3B	STT3B	93.676		X	2156	2671	2953	1868	2226	2253	1458	1360	1534	1636	1463	1867	11	11	10	9
Q8TD16	Protein bicaudal D homolog 2	BICD2	93.535		X	1700	3595	2627	2853	5148	4903	4537	4074	3202	3107	2932	3969	6	8	7	3
Q8TD55	Pleckstrin homology domain-containing family O member 2	PLEKHO2	53.349			2651	3508	2699	2217	2316	2208	2222	2325	1523	2161	1970	1969	10	10	10	9
Q8TEA7	TBC domain-containing protein kinase-like protein	TBCK	100.679		X	4660	2819	3536	1604	3809	3829	3657	4439	3778	4123	3731	3859	3	2	3	3
Q8TEQ0	Sorting nexin-29	SNX29	91.255			3882	2172	4708	3367	4623	4101	3886	3935	3830	3396	3499	3777	4	6	6	3
Q8TEU7	Rap guanine nucleotide exchange factor 6	RAPGEF6	179.426			2451	3585	3724	4267	2471	2484	2388	1108	4240	3812	3443	3525	4	2	7	3
Q8WU76	Sec1 family domain-containing protein 2	SCFD2	75.127			3289	3397	3213	1746	3478	3427	3212	3393	1927	2902	2316	1951	9	11	9	10
Q8WUJ3	Cell migration-inducing and hyaluronan-binding protein	CEMIP	152.999			2500	1123	2199	1850	5149	2397	2166	5325	4358	4188	4775	4651	4	2	4	2
Q8WW12	PEST proteolytic signal-containing nuclear protein	PCNP	18.926			1138	1162	980	875	859	1268	809	1048	1375	1512	1314	1246	6	6	6	6
Q8WW22	DnaJ homolog subfamily A member 4	DNAJA4	44.797			1112	754	743	688	216	282	261	255	367	402	389	315	19	19	18	19
Q8WWM7	Ataxin-2-like protein	ATXN2L	113.376			2971	3235	3402	2175	1306	1056	1493	1379	2513	1782	3054	2492	7	5	8	6
Q8WWP7	GTPase IMAP family member 1	GIMAP1	34.369			3924	2310	3459	4588	3290	3310	3495	3306	3301	3718	3455	3464	3	3	3	4
Q8WXE9	Stonin-2	STON2	101.166			2374	2009	2414	2823	2179	2163	2449	1940	2156	2172	1946	2785	17	14	18	14
Q8WZA9	Immunity-related GTPase family Q protein	IRGQ	62.717			2425	3053	3584	1419	2952	3506	3430	3294	3978	3813	3724	3709	6	9	5	8
Q92530	Proteasome inhibitor PI31 subunit	PSMF1	29.815			454	446	500	440	295	269	355	289	399	410	528	428	7	7	7	8
Q92609	TBC1 domain family member 5	TBC1D5	89.004			1408	2078	1367	2234	2926	3661	1930	3784	2947	1167	2659	2988	11	13	14	12
Q92747	Actin-related protein 2/3 complex subunit 1A	ARPC1A	41.57			3647	3016	384	3814	2139	1402	1051	1398	2510	2951	2232	2491	9	10	6	10
Q92905	COP9 signalosome complex subunit 5	COPS5	37.579			1493	1319	844	992	1357	1323	607	1394	1309	1557	1574	1353	11	13	12	13
Q969G3	SWI/SNF-related matrix-associated actin-dependent regulator of chromatin subfamily E member 1	SMARCE1	46.65		X	3401	2318	3507	3708	4725	5238	4508	4030	2525	4316	3577	4064	5	3	3	2
Q96AG4	Leucine-rich repeat-containing protein 59	LRRC59	34.931			531	1163	392	302	1548	1044	1306	1533	990	847	783	973	7	7	8	6
Q96BS2	Calcineurin B homologous protein 3	TESC	24.749			2059	2545	2846	2363	1496	3384	3084	3400	606	704	556	446	6	7	7	6
Q96FS4	Signal-induced proliferation-associated protein 1	SIPA1	112.149			2832	3447	2753	2917	1267	1007	1867	1505	1969	2405	2138	2150	8	7	9	8
Q96IV0	Peptide-N(4)-(N-acetyl-beta-glucosaminyl)asparagine amidase	NGLY1	74.39		X	1587	1057	987	1007	3333	2867	3038	3440	3047	2757	3168	1432	7	7	7	9
Q96JB2	Conserved oligomeric Golgi complex subunit 3	COG3	94.098		X	2227	3291	2871	2716	3634	3507	2945	3021	2780	2105	3925	2481	9	10	8	3
Q96K37	Solute carrier family 35 member E1	SLC35E1	44.773			166	178	3590	3024	4774	3237	3410	4003	3764	3517	3310	3517	4	6	6	4
Q96Q05	Trafficking protein particle complex subunit 9	TRAPPC9	128.532		X	81	89	3617	2506	549	1102	780	1080	3563	2643	3197	3384	8	10	8	11
Q96RF0	Sorting nexin-18	SNX18	68.895			2578	1719	1847	1977	2441	2845	2751	3149	2115	2341	2447	2002	7	6	9	7
Q96SB4	SRSF protein kinase 1	SRPK1	74.327			2798	3029	1108	2875	2983	2065	3136	3987	3080	2726	2977	3937	5	3	4	3
Q96T37	RNA-binding protein 15	RBM15	107.191			3820	2329	4261	4568	2641	2953	2620	2822	2216	2802	2485	2178	4	4	5	2
Q99447	Ethanolamine-phosphate cytidylyltransferase	PCYT2	43.833		X	1823	3777	2441	2598	4052	4376	3559	3726	1584	4537	3895	4051	6	6	4	5
Q99873	Protein arginine N-methyltransferase 1	PRMT1	42.462			2476	3448	4361	187	695	3556	3011	3808	3909	3475	3420	3523	5	5	4	3
Q9BS26	Endoplasmic reticulum resident protein 44	ERP44	46.974			1830	2232	2252	2919	2625	2691	2090	2472	2478	1795	2733	2698	8	10	9	9
Q9BSQ5	Cerebral cavernous malformations 2 protein	CCM2	48.836		X	2688	2680	1947	1765	2141	2286	1907	2364	2914	3302	2744	3205	6	7	9	5
Q9BTY7	Protein HGH1 homolog	HGH1	42.131			4090	2636	1413	2186	3574	3750	3918	3885	2402	3045	3355	2429	10	8	8	10
Q9BUL8	Programmed cell death protein 10	PDCD10	24.7		X	855	945	966	1255	889	374	716	467	575	525	534	550	9	9	9	9
Q9BUQ8	Probable ATP-dependent RNA helicase DDX23	DDX23	95.582			2510	2343	2760	3288	4177	163	2085	3556	3133	667	2417	1923	9	11	9	8
Q9BV38	WD repeat-containing protein 18	WDR18	47.405			1652	2451	3489	1783	3904	3547	4442	4794	1474	4615	4382	1183	3	1	4	4
Q9BVA0	Katanin p80 WD40 repeat-containing subunit B1	KATNB1	72.335		X	3240	2506	3952	2580	2777	1730	3230	2979	1404	1693	1851	2268	13	13	16	15
Q9BW62	Katanin p60 ATPase-containing subunit A-like 1	KATNAL1	55.394			3212	4029	3388	3459	3682	4087	3734	3978	323	123	250	440	8	8	8	8
Q9BWS9	Chitinase domain-containing protein 1	CHID1	44.939			2547	2046	2080	2410	2845	3264	3013	2804	2867	2963	2834	2741	9	10	10	9
Q9BXI6	TBC1 domain family member 10A	TBC1D10A	57.118			3590	4018	4095	4531	5386	4133	4949	5146	4761				2
Q9BY43	Charged multivesicular body protein 4a	CHMP4A	25.097			26	34	42	43	1222	1247	1231	1233	1181	1573	1562	1333	9	9	10	9
Q9BZZ5	Apoptosis inhibitor 5	API5	59.005			621	878	847	884	2418	2546	2253	2114	3031	2919	1554	2333	12	9	12	12
Q9GZR7	ATP-dependent RNA helicase DDX24	DDX24	96.333			2727	3736	3028	2866	4297	4477	4884	4702	3783	3615	3124	3538	5	2	5	5
Q9GZS3	Superkiller complex protein 8	SKIC8	33.58			1768	1741	2287	2055	3683	3939	3685	3763	2690	3025	3546	2964	6	5	6	4
Q9GZT8	NIF3-like protein 1	NIF3L1	41.97			1583	1383	1218	1847	3506	639	598	425	3429	3518	3752	3292	7	8	6	7
Q9GZZ1	N-alpha-acetyltransferase 50	NAA50	19.399			2731	2354	2969	2079	2327	2389	2031	1909	2360	2468	2235	2001	6	6	6	6
Q9H0X4	Protein FAM234A	FAM234A	59.661			2441	2367	2678	1995	3314	2681	3325	3082	3567	3157	3154	3175	9	9	9	8
Q9H1A4	Anaphase-promoting complex subunit 1	ANAPC1	216.5		X	2100	1799	2335	3341	2942	1771	1501	1810	1966	3717	3817	4110	6	4	5	7
Q9H1E5	Thioredoxin-related transmembrane protein 4	TMX4	38.951			3357	1723	2033	2252	3235	2754	2919	3020	2960	1465	3358	3178	6	6	6	6
Q9H1I8	Activating signal cointegrator 1 complex subunit 2	ASCC2	86.363			1225	643	1673	599	2047	2337	2441	2534	3635	3866	1072	3504	7	3	6	7
Q9H1K0	Rabenosyn-5	RBSN	88.87		X	2163	2895	2161	2594	2817	3347	1611	4553	3994	4191	4062	3905	4	3	3	4
Q9H2U2	Inorganic pyrophosphatase 2, mitochondrial	PPA2	37.92		X	1756	2234	1290	2810	1142	1017	1017	1055	1014	1285	1529	2006	9	10	10	5
Q9H3N1	Thioredoxin-related transmembrane protein 1	TMX1	31.789			2019	2347	2374	2832	2291	2250	2175	2250	1932	1717	2011	1899	8	8	7	8
Q9H425	Uncharacterized protein C1orf198	C1orf198	36.346			3390	3530	3452	2868	2702	2954	2500	2188	2437	2612	2062	2833	10	9	8	8
Q9H6Z4	Ran-binding protein 3	RANBP3	60.21			1565	1441	1597	3065	2556	4285	4419	3413	3309	3211	3174	3113	6	5	4	4
Q9H939	Proline-serine-threonine phosphatase-interacting protein 2	PSTPIP2	38.858			1152	1818	1156	942	1472	1257	1484	1557	856	846	831	1052	11	12	10	11
Q9H9B4	Sideroflexin-1	SFXN1	35.62			607	798	670	938	1436	1571	1470	1867	1947	1154	1460	1405	11	11	11	10
Q9HA64	Ketosamine-3-kinase	FN3KRP	34.415			1305	950	1092	1055	517	475	539	535	1166	1108	1184	805	6	8	9	9
Q9HA65	TBC1 domain family member 17	TBC1D17	72.673			2662	3000	2679	3850	2426	2878	2857	3236	3167	2686	3046	2676	9	8	8	8
Q9HCU5	Prolactin regulatory element-binding protein	PREB	45.468			1482	1220	1863	2114	2819	3357	2907	2591	2487	966	869	834	7	7	9	8
Q9HD40	O-phosphoseryl-tRNA(Sec) selenium transferase	SEPSECS	55.726		X	2413	2494	2417	3517	1550	2499	1439	3115	2306	2133	2876	2753	12	13	13	13
Q9NR12	PDZ and LIM domain protein 7	PDLIM7	49.847			792	944	814	764	1800	1789	1840	1427	1802	1860	254	1782	9	9	9	8
Q9NTX5	Ethylmalonyl-CoA decarboxylase	ECHDC1	33.697			2239	2223	1617	1767	2446	2204	1899	1306	2175	1992	2594	2180	10	10	11	10
Q9NTZ6	RNA-binding protein 12	RBM12	97.397		X	2174	2487	3726	3269	2908	5073	4672	4011	3538	4177	3568	3357	7	5	6	5
Q9NUJ1	Palmitoyl-protein thioesterase ABHD10, mitochondrial	ABHD10	33.932			3701	4321	4332	2986	2366	3422	2852	2803	3565	3854	3991	3431	3	4	4	4
Q9NUQ8	ATP-binding cassette sub-family F member 3	ABCF3	79.746			3842	3417	4677	3429	4364	4253	4381	4903	4373	3594	1917	3797	2	7	5	2
Q9NUY8	TBC1 domain family member 23	TBC1D23	78.324		X	2972	2985	1459	1143	3886	4118	3443	3674	1854	1137	1295	3533	7	9	8	5
Q9NV70	Exocyst complex component 1	EXOC1	101.984			2925	2452	3580	3116	2937	2697	2531	2241	2472	2395	2473	2662	18	20	21	17
Q9NX58	Cell growth-regulating nucleolar protein	LYAR	43.635			2190	1798	2027	2241	4558	4548	3445	3890	4145	4176	3676	4175	2	3	3	5
Q9NYF8	Bcl-2-associated transcription factor 1	BCLAF1	106.124			3351	1986	2828	2247	3297	3323	3014	3375	2822	2138	1610	2024	11	9	13	9
Q9NYT0	Pleckstrin-2	PLEK2	39.969			3772	3940	3750	3950	3733	3905	3303	3826	3339	2043	2418	2245	6	7	6	8
Q9NZ52	ADP-ribosylation factor-binding protein GGA3	GGA3	78.317			2526	4833	2154	3253	3134	4420	4175	3139	3174	3267	3126	2600	5	4	3	6
Q9NZL9	Methionine adenosyltransferase 2 subunit beta	MAT2B	37.551			2494	2779	3123	3695	3040	3062	2849	2902	986	1910	393	982	9	11	9	12
Q9NZT2	Opioid growth factor receptor	OGFR	73.326			42	2581	136	209	3501	1447	2606	2567	3432	2421	2358	3031	7	7	8	9
Q9P1Z2	Calcium-binding and coiled-coil domain-containing protein 1	CALCOCO1	77.337			1241	1251	682	762	2110	3169	3345	3162	590	701	1329	601	15	16	15	14
Q9P2R7	Succinate--CoA ligase [ADP-forming] subunit beta, mitochondrial	SUCLA2	50.316		X	2752	2907	2094	2575	1347	785	227	160	2600	2528	2617	2446	11	11	11	9
Q9UBB9	Tuftelin-interacting protein 11	TFIP11	96.821			530	2874	887	5010	4221	93	4046	3990	3676				1
Q9UBQ7	Glyoxylate reductase/hydroxypyruvate reductase	GRHPR	35.668		X	4218	2101	4035	3928	1478	1893	1512	1860	2070	1811	1994	2117	10	10	8	8
Q9UHQ4	B-cell receptor-associated protein 29	BCAP29	28.319			3101	2861	3576	3179	2741	2592	2979	2451	2361	2218	2029	1979	3	4	4	5
Q9UHY1	Nuclear receptor-binding protein	NRBP1	59.844			1571	1339	2797	1230	1760	2023	2106	1806	1655	1838	1901	1633	9	9	9	9
Q9UI08	Ena/VASP-like protein	EVL	44.621			571	569	2636	2661	2540	3799	3135	4008	964	3088	2979	2596	5	5	7	8
Q9UI12	V-type proton ATPase subunit H	ATP6V1H	55.885			3626	2910	1825	1841	2526	2540	2444	2469	2069	2182	2426	2230	12	13	13	13
Q9UJZ1	Stomatin-like protein 2, mitochondrial	STOML2	38.533			2418	2381	2361	1838	2531	2593	2537	2150	1487	138	1138	1425	9	9	10	8
Q9UKG1	DCC-interacting protein 13-alpha	APPL1	79.664		X	3316	2720	3557	2821	3424	2116	1741	531	2551	1940	2561	2082	10	11	11	12
Q9UKT5	F-box only protein 4	FBXO4	44.136			3090	4289	3301	3240	2822	4275	5020	4204	3071	2000	2427	1775	2	3	3	3
Q9UL46	Proteasome activator complex subunit 2	PSME2	27.399			655	484	561	569	788	950	748	721	685	954	867	619	12	11	11	11
Q9ULL4	Plexin-B3	PLXNB3	206.849			3668	1922	714	1012	4611	4651	4165	3391	3883	633	3906	3881	8	12	8	5
Q9ULQ0	Striatin-interacting protein 2	STRIP2	95.36			2785	2594	3054	2393	4242	3821	3872	3373	3156	621	484	3478	8	7	10	6
Q9UM07	Protein-arginine deiminase type-4	PADI4	74.082			34	63	155	155	2272	1809	2044	2210	1365	1696	1351	1467	12	13	11	12
Q9UN19	Dual adapter for phosphotyrosine and 3-phosphotyrosine and 3-phosphoinositide	DAPP1	32.192			869	1189	1078	1009	2109	2826	1497	2465	2936	1686	2471	1715	8	9	10	8
Q9UNW1	Multiple inositol polyphosphate phosphatase 1	MINPP1	55.051		X	537	545	1536	556	1815	2575	2627	2698	2385	2727	3121	2242	8	7	6	7
Q9UPN7	Serine/threonine-protein phosphatase 6 regulatory subunit 1	PPP6R1	96.724			1293	1824	1407	1275	1505	1420	1624	1476	2242	2275	2474	1774	14	16	15	16
Q9Y224	RNA transcription, translation and transport factor protein	RTRAF	28.069			583	315	187	229	3240	3255	2111	2708	2850	2898	2842	2894	9	10	11	10
Q9Y263	Phospholipase A-2-activating protein	PLAA	87.158		X	1908	3149	2380	3444	3349	3026	2397	2894	2659	1199	1297	2258	12	15	12	14
Q9Y2J2	Band 4.1-like protein 3	EPB41L3	120.678			2074	2709	1590	1565	2581	2318	1954	772	3024	2544	1629	3988	10	8	10	4
Q9Y2Z0	Protein SGT1 homolog	SUGT1	41.025			2577	1532	2200	1482	1031	1610	2037	2011	214	296	136	196	13	12	13	12
Q9Y3F4	Serine-threonine kinase receptor-associated protein	STRAP	38.438			1521	1554	2029	2291	2503	2469	1974	2012	2287	2329	2000	1999	12	11	13	9
Q9Y478	5'-AMP-activated protein kinase subunit beta-1	PRKAB1	30.382			3385	3172	2001	1828	1964	2412	2275	1730	1582	987	781	660	7	6	7	7
Q9Y484	WD repeat domain phosphoinositide-interacting protein 4	WDR45	39.869		X	4114	1137	4387	3721	2412	2438	2545	2568	2375	2881	2470	2509	7	6	8	6
Q9Y487	V-type proton ATPase 116 kDa subunit a 2	ATP6V0A2	98.085		X	3324	3468	3542	3386	1268	1220	1361	1264	2906	2570	2865	2617	11	13	11	7
Q9Y4A5	Transformation/transcription domain-associated protein	TRRAP	437.61		X	2835	426	2647	2194	4251	1162	4503	3707	4712	2356	4362	3840	3	3	5	1
Q9Y4H2	Insulin receptor substrate 2	IRS2	137.337		X	1035	82	518	789	4219	2509	1112	863	3745	2668	3941	1407	6	5	6	3
Q9Y4P8	WD repeat domain phosphoinositide-interacting protein 2	WIPI2	49.408		X	1417	1445	1632	2034	1459	1748	1786	1845	1716	1631	1486	1204	6	8	6	6
Q9Y5K5	Ubiquitin carboxyl-terminal hydrolase isozyme L5	UCHL5	37.607			2016	144	479	650	2793	3054	3108	3121	2338	2905	2963	2902	9	9	9	9
Q9Y608	Leucine-rich repeat flightless-interacting protein 2	LRRFIP2	82.173			594	815	1600	1125	878	899	835	987	1056	1002	806	1254	14	14	13	12
Q9Y6E0	Serine/threonine-protein kinase 24	STK24	49.309			804	777	792	811	1149	813	1091	1001	846	921	737	845	8	8	8	8
Q9Y6M5	Proton-coupled zinc antiporter SLC30A1	SLC30A1	55.302			308	411	389	385	657	1818	634	1717	2590	2445	1360	2239	8	9	9	9
A7E2V4	Zinc finger SWIM domain-containing protein 8	ZSWIM8	197.301			2575	2180	2543	2162	824	1490	3642	4956	3713	3714	3761	4264	4	3	8	3
G9CGD6	CNK3/IPCEF1 fusion protein	CNK3/IPCEF1	100.369			4611	2905	4609	3377		4571	4278	5099	4190	4317	2870	3244	3	4	6	3
O00299	Chloride intracellular channel protein 1	CLIC1	26.922			434	528	558	542	413	485	367	354	395	441	506	441	6	7	7	6
O00487	26S proteasome non-ATPase regulatory subunit 14	PSMD14	34.577			1041	706	866	651	1546	1534	1416	1658	728	841	941	778	8	8	9	9
O14498	Immunoglobulin superfamily containing leucine-rich repeat protein	ISLR	45.998			2502	3457	2812	1920	2783	5426	5334	5138	3687	3681	3971	4376	3	4	4	2
O14578	Citron Rho-interacting kinase	CIT	231.435		X	3464	3627	4515	2656	3187	4043	3451	3433
O14730	Serine/threonine-protein kinase RIO3	RIOK3	59.092			3904	3650	4507	3651	134	462	492	4293	3556	1959	3244	3590	5	6	7	4
O14737	Programmed cell death protein 5	PDCD5	14.285			1096	830	707	1135	463	436	424	434	423	532	453	405	8	8	8	8
O14818	Proteasome subunit alpha type-7	PSMA7	27.887			393	404	343	311	392	351	337	340	78	70	69	78	7	7	7	7
O15231	Zinc finger protein 185	ZNF185	73.527			2869	1681	988	1284	3047	2663	3109	2519	3005	238	1074	311	7	12	11	10
O15247	Chloride intracellular channel protein 2	CLIC2	28.355			1885	2674	2859	2720	2309	2693	2457	2148	2467	2486	2756	2321	7	7	7	7
O15269	Serine palmitoyltransferase 1	SPTLC1	52.742		X	3029	3893	3048	2613	2161	3532	3711	3445	2053	2497	2340	2887	8	7	8	5
O15335	Chondroadherin	CHAD	40.476			2342	1437	1659	1932	2071	2390	2447	2491	3628	630	330	652	6	8	8	6
O15523	ATP-dependent RNA helicase DDX3Y	DDX3Y	73.154			1816	1175	1284	3725	1783	857	1315	829	1424	2018	1936	627	5	4	5	4
O15553	Pyrin	MEFV	86.443		X	3308	2396	2765	3562	5121	4654	3949	2573	3372	3279	3955	3110	5	6	5	5
O43310	CBP80/20-dependent translation initiation factor	CTIF	67.588			1148	2621	4802	3663	3884	5061	2528	4573	3651	3182	2721		3	3	4
O43395	U4/U6 small nuclear ribonucleoprotein Prp3	PRPF3	77.528		X	1976	1542	1340	1538	3736	3699	3313	3430	3725	1856		666	1	5		5
O43399	Tumor protein D54	TPD52L2	22.237			3922	3734	3198	3053	2863	2455	2717	2616	2317	2661	2519	2341	7	8	8	8
O43615	Mitochondrial import inner membrane translocase subunit TIM44	TIMM44	51.356			3276	3229	3009	3363	3022	2902	2680	2927	2662	2518	2544	2689	11	11	13	14
O43681	ATPase GET3	GET3	38.792		X	1181	1413	1526	1547	1613	1937	1771	1922	361	386	295	256	8	10	8	9
O43684	Mitotic checkpoint protein BUB3	BUB3	37.154			76	75	103	102	362	429	314	131	187	347	1716	430	7	8	9	9
O43837	Isocitrate dehydrogenase [NAD] subunit beta, mitochondrial	IDH3B	42.184		X	2965	1877	3408	392	4004	2097	1856	1811	2025	2041	2384	3671	7	9	8	2
O60784	Target of Myb1 membrane trafficking protein	TOM1	53.817		X	2961	1577	2117	2669	4436	4906	4911	4740	3988	4289	3898	3799	5	4	5	5
O60879	Protein diaphanous homolog 2	DIAPH2	125.571		X	4577	4225	3238	4612	5596	3769	4568	3754	3288	3347	3151	2574	3	2	5	1
O60890	Oligophrenin-1	OPHN1	91.643		X	2261	1563	1877	4376	2768	3394	1859	2878	2844	2559	2605	3371	21	20	22	14
O75027	Iron-sulfur clusters transporter ABCB7, mitochondrial	ABCB7	82.644		X	4230	4042	4499	4329	3899	3854	3743	3969	2258	2768	1666	470	8	8	8	7
O75150	E3 ubiquitin-protein ligase BRE1B	RNF40	113.682			4243	3860	4120	3942	5487	3150	2430	2386	3224	3548	3334	1612	4	8	3	6
O75154	Rab11 family-interacting protein 3	RAB11FIP3	82.44			3275	3959	1651	1546	4021	3226	3873	3342	1805	1817	2291	1492	6	5	7	5
O75326	Semaphorin-7A	SEMA7A	74.824		X	2543	1763	2810	4125	2563	2432	2312	2019	1295	1053	1761	1752	8	10	8	10
O75339	Cartilage intermediate layer protein 1	CILP	132.566		X	2354	470	3645	4751	5967	5930	5450	5539
O75367	Core histone macro-H2A.1	MACROH2A1	39.18			605	883	540	865	917	640	758	802	977	943	734	661	9	9	9	9
O75376	Nuclear receptor corepressor 1	NCOR1	270.216			3482	2187	2415	2323	2091	4413	3643	3982	3650		4540		1		1
O75382	Tripartite motif-containing protein 3	TRIM3	80.828			3311	4794			4778	1836	2495	1675	4604	4678	4468		1	2	2
O75400	Pre-mRNA-processing factor 40 homolog A	PRPF40A	108.806			1021	594	3204	2483	3170	3147	3321	3406	2054	1502	1475	1205	4	8	5	8
O75427	Leucine-rich repeat and calponin homology domain-containing protein 4	LRCH4	73.451			1200	1109	921	1086	1751	2106	3041	1794	3283	3625	3090	3564	7	9	9	3
O75439	Mitochondrial-processing peptidase subunit beta	PMPCB	54.367		X	3034	4386	4486	2355	4739	5194	6009	5299	3036		4986		3		2
O75569	Interferon-inducible double-stranded RNA-dependent protein kinase activator A	PRKRA	34.402		X	2511	2284	2399	2574	1312	2110	3524	3622	3610	3819	3894	3669	3	7	6	6
O75832	26S proteasome non-ATPase regulatory subunit 10	PSMD10	24.426			1003	619	692	593	933	1414	830	1168	830	922	1123	825	8	9	8	8
O75874	Isocitrate dehydrogenase [NADP] cytoplasmic	IDH1	46.659		X	3915	4109	4172	3972	1825	2529	465	2223	320	2593	284	2298	15	14	14	14
O75882	Attractin	ATRN	158.542			4627	4501	4421	4193	3858	4332	3794	3850	3710	3209	4007	3607	4	7	3	3
O76031	ATP-dependent Clp protease ATP-binding subunit clpX-like, mitochondrial	CLPX	69.224		X	2728	5048	2413	3911	906	1065	1186	1176	504	554	475	510	1	2	3	2
O94925	Glutaminase kidney isoform, mitochondrial	GLS	73.46		X	2844	2201	2954	2545	5046	2003	3613	5239	3702	1843	1718	1806	6	5	6	2
O95155	Ubiquitin conjugation factor E4 B	UBE4B	146.184			3036	2539	2024	2699	5195	4887	5052	4383	2477	2042	2250	3772	7	6	6	7
O95427	GPI ethanolamine phosphate transferase 1	PIGN	105.811		X	3868	3450	3664	2223	3618	471	298	432	3533	2663	1745	1439	5	6	7	3
O95456	Proteasome assembly chaperone 1	PSMG1	32.855			1665	2813	1902	1901	1684	1598	1702	1898	1191	1250	1346	1138	6	6	6	6
O95644	Nuclear factor of activated T-cells, cytoplasmic 1	NFATC1	101.242			2892	2522	2695	4616	4293	4283	4292	4329	3223	3072	3173	2649	5	3	5	3
O95822	Malonyl-CoA decarboxylase, mitochondrial	MLYCD	55.004	X	X	3131	903	1042	3685	2947	1756	1480	1907	382	2565	309	4124	6	6	7	1
O95861	3'(2'),5'-bisphosphate nucleotidase 1	BPNT1	33.392			4140	4187	4300	4182	2739	2984	2895	3029	2162	2035	2843	1994	8	8	7	8
P00738	Haptoglobin	HP	45.205		X	345	373	388	360	42	306	366	387	262	78	45	364	8	9	9	9
P00740	Coagulation factor IX	F9	51.78		X	1836	1712	1471	1387	1731	1549	1846	1748	1786	1864	1753	1765	5	5	5	5
P00742	Coagulation factor X	F10	54.731		X	712	829	1167	981	840	1046	1318	965	1003	1022	799	822	8	10	9	8
P00748	Coagulation factor XII	F12	67.792		X	366	331	317	312	279	283	327	335	340	369	388	349	10	9	11	9
P02656	Apolipoprotein C-III	APOC3	10.853		X	105	123	79	100	36	36	37	31	51	67	72	72	3	3	3	3
P02766	Transthyretin	TTR	15.885		X	130	143	124	119	91	102	101	102	124	122	104	130	10	10	10	10
P04004	Vitronectin	VTN	54.305			41	40	38	39	53	45	64	55	65	75	50	57	9	8	9	9
P04070	Vitamin K-dependent protein C	PROC	52.072		X	2431	3002	2405	2783	1467	1557	1671	1479	2066	2152	1937	2096	7	8	8	6
P04179	Superoxide dismutase [Mn], mitochondrial	SOD2	24.75		X	1397	1648	1385	810	1323	1649	1100	1321	1922	1602	1380	1875	10	10	9	10
P04839	Cytochrome b-245 heavy chain	CYBB	65.334		X	873	714	1242	4127	297	2187	2745	2256	2514	2662	2488	2351	4	5	5	6
P06241	Tyrosine-protein kinase Fyn	FYN	60.762			1540	2429	1857	1508	658	2576	2678	2553	1618	1472	2198	3266	5	6	5	5
P07099	Epoxide hydrolase 1	EPHX1	52.949			2152	2491	1833	2486	4390	1676	2345	1049	3815	3914	3740	3864	2	5	4	5
P07360	Complement component C8 gamma chain	C8G	22.276			963	1150	1083	1036	1399	1368	1695	1644	1113	1075	1048	1129	6	6	6	6
P07737	Profilin-1	PFN1	15.054		X	408	379	348	349	258	187	199	165	259	295	271	294	7	7	7	7
P08240	Signal recognition particle receptor subunit alpha	SRPRA	69.812			4269	2142	3852	2911	2101	2865	3012	3188	3070	2920	2590	3148	17	15	17	15
P08571	Monocyte differentiation antigen CD14	CD14	40.076			3753	3286	3900	4080	1281	1624	1948	1781	2007	168	145	105	6	6	6	6
P09105	Hemoglobin subunit theta-1	HBQ1	15.508			724	788	1064	1081	980	925	883	967	1038	1101	1190	1032	6	6	6	6
P09211	Glutathione S-transferase P	GSTP1	23.355			971	1212	1058	1401	546	527	527	512	545	645	608	545	8	8	8	8
P09493	Tropomyosin alpha-1 chain	TPM1	32.708		X	83	113	378	137	109	101	376	436	80	81	65	84	6	6	6	6
P09496	Clathrin light chain A	CLTA	27.075			2094	2071	1887	1247	1043	876	1034	920	1107	1316	1218	1145	5	4	4	5
P09661	U2 small nuclear ribonucleoprotein A'	SNRPA1	28.415			3287	2764	3483	3575	4207	3903	4103	4418	2686	3915	1253	641	5	4	8	7
P0C7P3	Protein SLFN14	SLFN14	103.906		X	2071	2722	1375	1197	2547	2502	2413	2447	2080	1967	1868	2072	16	18	16	19
P0DMM9	Sulfotransferase 1A3	SULT1A3	34.196			3810	2981	4845	3329	4034	3784	4006	4099	3452	4036	3542	4075	3	3	2	2
P10644	cAMP-dependent protein kinase type I-alpha regulatory subunit	PRKAR1A	42.981		X	1234	1513	1322	1539	1338	984	971	1154	902	960	1114	1100	8	10	11	11
P10645	Chromogranin-A	CHGA	50.689			3871	4049	3847	3778	3137	3262	3166	3186	3665	3623	2976	2953	8	8	8	7
P10768	S-formylglutathione hydrolase	ESD	31.463			757	972	1069	840	1138	837	1140	992	707	863	871	659	8	8	7	8
P11166	Solute carrier family 2, facilitated glucose transporter member 1	SLC2A1	54.085		X	25	37	31	35	23	23	22	20	21	20	31	21	11	10	8	11
P12429	Annexin A3	ANXA3	36.376			2206	2197	1927	2453	2982	1970	2985	2679	3081	232	2768	198	10	9	8	10
P13804	Electron transfer flavoprotein subunit alpha, mitochondrial	ETFA	35.081	X	X	1560	3401	2775	2099	2200	2435	2281	2408	2750	2958	2945	2919	10	10	9	9
P14324	Farnesyl pyrophosphate synthase	FDPS	48.275		X	720	1889	1716	632	2082	2136	1975	2086	1455	1613	1849	1528	6	6	6	6
P14780	Matrix metalloproteinase-9	MMP9	78.458		X	3003	3633	2850	3690	4766	4715	3974	4712	3062	2699	3322	3239	9	10	7	11
P16591	Tyrosine-protein kinase Fer	FER	94.641			3767	3690	2684	3413	1920	3178	2513	2548	2991	2925	3250	4258	7	9	10	3
P16949	Stathmin	STMN1	17.305			689	490	633	538	442	581	426	334	524	656	554	475	5	5	4	5
P16989	Y-box-binding protein 3	YBX3	40.089			1420	1267	1462	881	523	632	454	508	650	1038	990	686	11	11	13	11
P17213	Bactericidal permeability-increasing protein	BPI	53.901			2367	2103	3441	1605	2448	1966	2375	2281	2043	2117	1896	1943	10	10	11	8
P18440	Arylamine N-acetyltransferase 1	NAT1	33.898			2488	2399	3068	3195	3202	3366	3031	2834	3181	3409	3516	3052	6	7	7	6
P18621	Large ribosomal subunit protein uL22	RPL17	21.397			1676	1422	2060	2080	1441	1467	1311	1185	1393	1479	1532	1137	6	6	5	5
P18754	Regulator of chromosome condensation	RCC1	44.969			975	1285	2312	971	4414	3954	4023	3368	3416	2985	3415	3172	7	7	5	7
P20592	Interferon-induced GTP-binding protein Mx2	MX2	82.088			1913	1170	1656	1774	1981	1848	1898	1654	3126	2926	3242	2818	7	7	6	8
P22792	Carboxypeptidase N subunit 2	CPN2	60.557			1161	1164	927	1240	673	719	800	649	861	837	826	853	12	12	12	9
P23284	Peptidyl-prolyl cis-trans isomerase B	PPIB	23.741		X	98	140	113	130	112	119	108	115	131	113	103	137	9	10	9	11
P23443	Ribosomal protein S6 kinase beta-1	RPS6KB1	59.14			1198	3937	3575	3673	2162	2149	2099	2313	1473	1211	1349	1245	6	6	8	7
P25788	Proteasome subunit alpha type-3	PSMA3	28.435			1362	1281	385	560	1247	1375	1357	577	1109	1234	1337	938	9	8	8	10
P26583	High mobility group protein B2	HMGB2	24.032			292	326	281	288	150	121	178	111	246	237	240	209	6	5	6	6
P27695	DNA repair nuclease/redox regulator APEX1	APEX1	35.555			126	133	771	1397	259	371	997	179	1241	351	219	1193	9	8	9	7
P27797	Calreticulin	CALR	48.141		X	1703	1886	2156	2394	1327	1127	1120	1354	1496	1378	1521	1392	10	11	10	10
P27986	Phosphatidylinositol 3-kinase regulatory subunit alpha	PIK3R1	83.6		X	1802	1601	2191	1662	3385	3333	3352	3305	2328	2890	2760	2251	14	13	12	14
P28070	Proteasome subunit beta type-4	PSMB4	29.206		X	773	833	838	946	760	932	772	773	772	795	1011	662	6	7	6	7
P28482	Mitogen-activated protein kinase 1	MAPK1	41.39		X	2360	1957	2373	2351	2043	1356	1523	2176	745	971	1820	1377	11	10	12	12
P29966	Myristoylated alanine-rich C-kinase substrate	MARCKS	31.554			2644	2827	1481	673	2657	2402	2066	1855	3232	3251	3178	3014	8	8	10	9
P30040	Endoplasmic reticulum resident protein 29	ERP29	28.992			2421	1610	2549	1477	3495	3044	3007	2097	2492	2491	2374	2591	7	8	8	7
P30043	Flavin reductase (NADPH)	BLVRB	22.118			50	47	46	53	22	61	61	35	44	34	26	43	9	9	9	8
P30044	Peroxiredoxin-5, mitochondrial	PRDX5	22.085			2106	1182	1709	2164	1504	1766	1128	1530	779	1017	969	1114	6	6	6	6
P30086	Phosphatidylethanolamine-binding protein 1	PEBP1	21.056			298	248	271	301	195	202	156	166	242	263	260	184	9	9	8	9
P30260	Cell division cycle protein 27 homolog	CDC27	91.87			687	631	2197	3670	4389	2525	4679	2686	3498	3412	3452	3594	9	6	6	5
P30520	Adenylosuccinate synthetase isozyme 2	ADSS2	50.097			822	3213	260	305	5486	4517	5326	4840	3968	3380	4710	4222	4	3	2	3
P30626	Sorcin	SRI	21.674			1641	1924	2056	1675	1086	1380	1309	1274	501	407	621	499	7	7	7	7
P30876	DNA-directed RNA polymerase II subunit RPB2	POLR2B	133.897			2397	2708	2729	961	3587	3058	2389	3366	4542	4166	2015	3802	3	1	3	3
P31749	RAC-alpha serine/threonine-protein kinase	AKT1	55.688		X	3404	3423	2240	2993	3405	2689	953	3005	3513	3245	1363		4	3	7
P34897	Serine hydroxymethyltransferase, mitochondrial	SHMT2	55.994		X	995	3957	2735	3389	3391	3659	3125	2685	3206	1683	2239	2103	9	12	11	7
P35237	Serpin B6	SERPINB6	42.623		X	535	611	601	732	2295	2423	2197	2128	1513	1783	3198	3000	9	6	9	8
P35659	Protein DEK	DEK	42.675		X	2116	1206	1164	1216	1522	1425	1447	1100	1688	1662	1577	1568	10	9	10	9
P36404	ADP-ribosylation factor-like protein 2	ARL2	20.875		X	4294	3670	4078	2721	3511	3958	3744	4471	3188	3415	2570	3229	3	4	3	3
P36551	Oxygen-dependent coproporphyrinogen-III oxidase, mitochondrial	CPOX	50.153		X	4406	2710	3474	2862	3750	4147	3669	3891	1522	3485	1209	1219	9	7	9	7
P37802	Transgelin-2	TAGLN2	22.391			593	538	564	461	437	431	440	421	432	459	451	437	10	10	10	10
P39019	Small ribosomal subunit protein eS19	RPS19	16.062		X	2017	856	677	727	851	803	778	866	224	153	167	329	9	9	9	9
P39060	Collagen alpha-1(XVIII) chain	COL18A1	178.191		X	3123	3011	4118	3985	2488	2794	2682	2320	2212	2830	2591	2288	11	10	13	10
P40121	Macrophage-capping protein	CAPG	38.499			3602	4089	4394	4549	3596	3248	3829	3178	2658	3602	3388	3350	6	6	6	5
P40925	Malate dehydrogenase, cytoplasmic	MDH1	36.427		X	106	148	144	131	81	43	79	61	54	132	56	118	12	13	11	10
P41227	N-alpha-acetyltransferase 10	NAA10	26.459		X	980	2413	2495	1902	1757	1692	1839	2321	1915	1724	1883	1634	6	8	8	6
P41240	Tyrosine-protein kinase CSK	CSK	50.707			1529	1813	2171	2480	2410	2814	2593	2262	1080	1842	1757	1520	15	16	17	15
P42226	Signal transducer and activator of transcription 6	STAT6	94.134		X	3716	3479	3552	3639	2495	2528	2475	2751	2897	3558	3369	1810	7	9	11	10
P43246	DNA mismatch repair protein Msh2	MSH2	104.745		X	3562	1830	2758	3242	2644	4296	2818	3484			3593	4452			1	1
P43251	Biotinidase	BTD	61.131	X	X	1460	2700	2818	3217	2975	3076	2811	3009	171	3660	1461	3454	5	5	7	5
P45973	Chromobox protein homolog 5	CBX5	22.223			3196	1502	2941	2818	3032	2946	3090	3311	3305	1242	2770	3102	3	4	4	3
P45985	Dual specificity mitogen-activated protein kinase kinase 4	MAP2K4	44.29			1696	2773	2628	2893	2088	3017	2959	2209	2045	1622	1496	2011	8	7	7	6
P46060	Ran GTPase-activating protein 1	RANGAP1	63.543			2563	1893	1797	2822	497	2394	1996	1698	1306	1709	1305	1128	15	17	13	15
P46087	Probable 28S rRNA (cytosine(4447)-C(5))-methyltransferase	NOP2	89.303			2885	3683	4824	4219	4921	5808	4510	5119	3915	4587	3352	2580	4	2	6	3
P46108	Adapter molecule crk	CRK	33.83			1031	4259	4603	1629	1596	4949	4387	4762	4131	4496	4903	3491	3	4	1	5
P46736	Lys-63-specific deubiquitinase BRCC36	BRCC3	36.071			3260	3743	3859	3107	3205	2944	2898	2919	2747	3388	2897	2449	7	7	6	7
P46926	Glucosamine-6-phosphate isomerase 1	GNPDA1	32.669			1455	1081	1283	1315	2483	2861	2370	2589	1128	1139	1092	916	7	7	8	7
P48449	Lanosterol synthase	LSS	83.308		X	4433	4252	4755	4583	2513	4230	2004	3362	4345	1107	1407	4228	3	4	6	3
P48729	Casein kinase I isoform alpha	CSNK1A1	38.915			651	472	700	678	491	295	407	391	464	489	461	373	7	8	8	7
P48739	Phosphatidylinositol transfer protein beta isoform	PITPNB	31.542			825	930	758	676	2150	2271	1481	2644	1766	2666	2288	2045	10	8	8	9
P48740	Mannan-binding lectin serine protease 1	MASP1	79.248		X	3217	3303	2550	2775	3230	2908	2759	3129	3615	3138	2740	2728	2	2	3	3
P49189	4-trimethylaminobutyraldehyde dehydrogenase	ALDH9A1	53.801			2433	2543	1702	2615	1127	977	1465	1450	1841	1731	2036	1453	11	11	11	11
P49247	Ribose-5-phosphate isomerase	RPIA	33.273		X	1396	2183	1534	1591	382	379	442	459	903	1117	1357	1026	12	13	12	13
P49593	Protein phosphatase 1F	PPM1F	49.83			1660	1423	1189	3014	1199	1609	1544	2466	998	875	593	1350	9	10	8	8
P49750	YLP motif-containing protein 1	YLPM1	241.651			1956	3510	2830	1350	2642	2335	3689	3470	4691		4503	3241	1		5	3
P49815	Tuberin	TSC2	200.613		X	2219	2350	2494	1674	1279	2449	2587	2731	2640	4283	2275	4107	5	4	5	2
P49821	NADH dehydrogenase [ubiquinone] flavoprotein 1, mitochondrial	NDUFV1	50.818		X	1997	2938	2074	2650	2032	2570	2098	1997	2701	2404	2167	2815	10	9	11	9
P49916	DNA ligase 3	LIG3	112.907		X	2118	1796	3734	2242	3830	2460	457	606	3946	3808	3080	2831	6	5	5	6
P50148	Guanine nucleotide-binding protein G(q) subunit alpha	GNAQ	42.143		X	677	673	582	1637	1355	1020	928	1558	1462	1473	1798	1674	8	8	8	7
P50991	T-complex protein 1 subunit delta	CCT4	57.924			1278	1202	1549	1109	654	622	621	633	704	598	693	609	17	16	17	16
P51159	Ras-related protein Rab-27A	RAB27A	24.865		X	3874	1584	2452	1317	2053	2559	3025	2375	2814	2294	3384	2336	4	4	3	3
P51532	Transcription activator BRG1	SMARCA4	184.647		X	4674	3212	2596	2081	4172	5423	5560	2986
P51692	Signal transducer and activator of transcription 5B	STAT5B	89.865		X	2977	3078	3239	1446	1703	2707	2398	2637	2564	2114	1926	2234	6	6	6	6
P51813	Cytoplasmic tyrosine-protein kinase BMX	BMX	78.013			3689	4284	3331	3856	5004	4366	4467	4798	1624	4482	4131	3877	4	3	3	4
P52209	6-phosphogluconate dehydrogenase, decarboxylating	PGD	53.139			382	427	420	434	522	394	423	431	475	475	562	419	17	16	17	18
P52565	Rho GDP-dissociation inhibitor 1	ARHGDIA	23.208		X	984	907	1396	876	1079	1066	1003	1063	1120	1256	1221	1061	6	6	6	6
P52790	Hexokinase-3	HK3	99.028			1722	1433	1647	1855	1392	1433	4521	1355	784	1126	3042	3508	12	10	10	10
P53041	Serine/threonine-protein phosphatase 5	PPP5C	56.882			353	963	2446	345	1449	1343	1389	1472	490	1412	390	998	15	14	14	14
P53602	Diphosphomevalonate decarboxylase	MVD	43.404		X	3544	3821	3899	3982	693	386	356	366	2537	2917	3002	2057	7	9	7	9
P53680	AP-2 complex subunit sigma	AP2S1	17.017		X	883	809	894	1208	633	677	679	739	474	665	590	482	6	6	6	6
P53999	Activated RNA polymerase II transcriptional coactivator p15	SUB1	14.393			1018	1125	1226	1236	608	470	544	552	724	689	695	562	7	6	6	6
P54727	UV excision repair protein RAD23 homolog B	RAD23B	43.172			1658	2340	3112	1670	2313	2358	2278	2588	1206	1168	2441	904	9	9	9	9
P54819	Adenylate kinase 2, mitochondrial	AK2	26.478	X	X	2920	3023	2683	3165	2512	2998	2899	3013	1879	2254	1737	2046	11	10	10	9
P55011	Solute carrier family 12 member 2	SLC12A2	131.448		X	2471	4552	4661	4523	4380	5099	757	4588	2503	4075	4576		2	2	3
P55058	Phospholipid transfer protein	PLTP	54.74			3114	2696	2493	3346	870	1812	567	833	630	457	1634	2633	8	7	7	6
P55212	Caspase-6	CASP6	33.308			4382	3211	3843	3300	4090	3969	3864	3460	2635	2814	3163	2710	6	6	6	6
P55809	Succinyl-CoA:3-ketoacid coenzyme A transferase 1, mitochondrial	OXCT1	56.156		X	3383	3495	3082	4161	1676	2117	3634	1777	4262	2352	2651	2603	5	5	6	4
P56202	Cathepsin W	CTSW	42.119			3755	497	1880	3868	1836	2056	1356	1597	1595	755	1053	1022	7	7	7	7
P57740	Nuclear pore complex protein Nup107	NUP107	106.375		X	2366	2194	223	2101	2234	2687	942	2504	4351	4440	4660	1294	5	3	4	4
P61020	Ras-related protein Rab-5B	RAB5B	23.706			940	1155	2320	2301	1278	1542	1543	1429	1469	1446	1638	1306	5	5	5	5
P61086	Ubiquitin-conjugating enzyme E2 K	UBE2K	22.407			1506	1462	394	1939	1454	1569	1618	1562	1553	1477	1609	1471	6	7	7	7
P61106	Ras-related protein Rab-14	RAB14	23.898			2326	2157	1897	2173	329	965	963	951	1385	1192	1241	1178	10	10	10	10
P61247	Small ribosomal subunit protein eS1	RPS3A	29.947			1014	1028	588	671	931	725	929	786	1126	1178	1112	1020	9	9	10	10
P62269	Small ribosomal subunit protein uS13	RPS18	17.72			722	1241	578	526	80	76	69	58	457	514	998	366	10	10	10	10
P62424	Large ribosomal subunit protein eL8	RPL7A	29.994			2057	2092	1625	3462	2527	2190	2210	2414	2355	2514	2237	2060	7	8	8	7
P62805	Histone H4	H4C16	11.365		X	32	39	47	31	16	18	18	18	13	24	11	11	8	8	8	8
P62937	Peptidyl-prolyl cis-trans isomerase A	PPIA	18.013			121	84	92	95	117	126	117	108	90	105	96	80	5	6	5	5
P63208	S-phase kinase-associated protein 1	SKP1	18.657			904	1133	1923	2167	861	757	724	749	947	851	1298	690	10	8	8	11
P78560	Death domain-containing protein CRADD	CRADD	22.745		X	2315	3248	1535	1554	3654	3701	3439	3725	3840	3650	3830	2869	5	6	5	6
P80303	Nucleobindin-2	NUCB2	50.222			2581	1729	3375	1997	4030	3922	4159	3848	3552	3609	3447	2832	6	5	6	6
P80723	Brain acid soluble protein 1	BASP1	22.693			1462	1675	1691	1769	939	821	831	812	1364	1422	1201	1388	10	11	11	11
P83111	Serine beta-lactamase-like protein LACTB, mitochondrial	LACTB	60.692			503	260	288	279	281	3099	867	3281	394	330	312	255	9	9	10	9
P86790	Vacuolar fusion protein CCZ1 homolog B	CCZ1B	55.867			1954	3105	3434	2581	4975	616	5126	4581	4120	3852	4030	4299	4	4	3	4
P98175	RNA-binding protein 10	RBM10	103.535		X	51	343	1450	1848	1570	3888	1746	4148	4515	3855	4102	4065	4	5	3	5
P98196	Phospholipid-transporting ATPase IH	ATP11A	129.758		X	4057	2449	4278	4519	3144	3443	3844	3277	3929	1718	4578	4050	3	4	5	4
Q02218	2-oxoglutarate dehydrogenase complex component E1	OGDH	115.937		X	1932	924	1791	756	1658	1519	1566	1595	1384	1166	1212	1174	19	20	21	17
Q02338	D-beta-hydroxybutyrate dehydrogenase, mitochondrial	BDH1	38.159			4168	3275	1830	3808	610	2625	4042	3521	2729	3022	3224	2618	4	5	5	3
Q03518	Antigen peptide transporter 1	TAP1	80.967		X	3065	2558	2401	2417	2571	2675	2622	2794	2111	2136	2287	1886	10	11	11	10
Q04206	Transcription factor p65	RELA	60.219		X	3422	3331	2546	3167	3227	3479	3274	3254	2374	2875	3238	2301	8	9	7	7
Q04756	Hepatocyte growth factor activator	HGFAC	70.68			3531	4021	4158	4190	3076	3708	4225	4129	2908	3133	2991	2923	5	4	5	5
Q06830	Peroxiredoxin-1	PRDX1	22.111		X	155	184	114	141	139	150	154	112	106	136	137	115	9	9	10	10
Q07889	Son of sevenless homolog 1	SOS1	152.466		X	3332	1714	3187	2287	5022	3597	4653	4975	4479		3346	4268	4		2	3
Q07954	Prolow-density lipoprotein receptor-related protein 1	LRP1	504.617		X	1577	5236	3710	5249	4102	4338	4562	5386
Q0VDF9	Heat shock 70 kDa protein 14	HSPA14	54.796			3777	3852	4260	4248	276	349	344	333	1428	1903	1333	1111	10	8	10	10
Q12797	Aspartyl/asparaginyl beta-hydroxylase	ASPH	85.863		X	4153	3227	3770	4139	781	702	3381	815	1729	1597	1386	1778	14	15	18	11
Q12965	Unconventional myosin-Ie	MYO1E	127.063		X	3528	866	2076	3706	2518	2115	2318	2688	850	3276	2922	3226	4	2	4	2
Q12979	Active breakpoint cluster region-related protein	ABR	97.597			3514	3637	4819	3292	1694	2048	1691	1385	4488	4492	1599	4235	2	2	4	3
Q12981	Vesicle transport protein SEC20	BNIP1	26.128			1149	2529	614	2262	809	2289	1279	616	2016	2537	2820	1918	6	6	6	6
Q13085	Acetyl-CoA carboxylase 1	ACACA	265.558		X	2037	4590	2206	2857	4377	4185	3947	4167	3017	2600	2575	1916	3	10	6	7
Q13148	TAR DNA-binding protein 43	TARDBP	44.74		X	2081	2849	3833	2563	1708	1913	1482	1583	1427	2592	2238	1623	6	6	6	6
Q13153	Serine/threonine-protein kinase PAK 1	PAK1	60.646		X	201	1484	3007	2779	978	1009	1001	990	814	557	1398	418	6	6	3	6
Q13190	Syntaxin-5	STX5	39.673		X	3748	3928	2895	2843	3036	3211	3124	3326	2984	1665	2697	2819	4	6	4	6
Q13523	Serine/threonine-protein kinase PRP4 homolog	PRPF4B	116.989			2635	2409	2092	2133	5038	4704	4372	4852	3826	4504	4025	3901	6	3	4	2
Q13613	Myotubularin-related protein 1	MTMR1	74.678			1502	677	3397	2514	3454	3408	3491	3360	3107	3257	791	3236	9	10	9	9
Q13620	Cullin-4B	CUL4B	103.981		X	1243	1447	4723	4683	4548	3302	3399	3328	4390	3737	4254	4358	4	5	4	3
Q13769	THO complex subunit 5 homolog	THOC5	78.508			4364	4901	4725	4196	4567	5625	4921	5203
Q14155	Rho guanine nucleotide exchange factor 7	ARHGEF7	90.013			2851	1597	3640	3481	2378	966	1134	1936	540	506	328	759	9	10	10	8
Q14165	Malectin	MLEC	32.231			976	844	875	955	1446	1344	1282	1527	1185	1377	979	1438	16	16	16	14
Q14331	Protein FRG1	FRG1	29.172			3073	2371	2322	4071	4331	4460	3960	3502	2932	4366	3804	4460	3	3	4	2
Q14520	Hyaluronan-binding protein 2	HABP2	62.672		X	1360	2308	1339	2026	1004	792	1025	871	1090	1200	1005	1373	8	7	6	7
Q14558	Phosphoribosyl pyrophosphate synthase-associated protein 1	PRPSAP1	39.394			239	301	336	226	484	495	453	568	617	583	603	485	13	13	12	12
Q14651	Plastin-1	PLS1	70.254		X	1009	2915	907	1022	2612	3071	3510	2743	2702	2683	2330	2214	10	9	8	8
Q15063	Periostin	POSTN	93.317			2042	3102	1727	1545	3650	1805	2576	1805	4123	3673	3712	4057	6	8	6	6
Q15067	Peroxisomal acyl-coenzyme A oxidase 1	ACOX1	74.425		X	3284	4281	4529	3882	2682	3227	3129	2912	1403	1428	837	958	13	13	13	9
Q15118	[Pyruvate dehydrogenase (acetyl-transferring)] kinase isozyme 1, mitochondrial	PDK1	49.246			3578	3143	3456	3081	3317	3412	3721	3693	2557	2393	2365	2170	8	10	11	8
Q15120	[Pyruvate dehydrogenase (acetyl-transferring)] kinase isozyme 3, mitochondrial	PDK3	46.939		X	2278	1573	1917	2011	555	346	499	357	3051	2653	1765	3278	7	9	10	8
Q15173	Serine/threonine-protein phosphatase 2A 56 kDa regulatory subunit beta isoform	PPP2R5B	57.395			4258	2061	2886	2694	3508	3024	4104	3983	3177	2969	3278	2987	8	6	7	7
Q15181	Inorganic pyrophosphatase	PPA1	32.661			1162	1895	2264	1893	1776	1679	2006	1673	1656	2072	1844	1673	9	9	9	12
Q15365	Poly(rC)-binding protein 1	PCBP1	37.497			706	955	651	592	706	619	627	644	60	60	66	76	5	6	6	6
Q15555	Microtubule-associated protein RP/EB family member 2	MAPRE2	37.032		X	478	444	434	436	381	331	275	369	335	370	268	393	8	8	9	9
Q15631	Translin	TSN	26.182			1760	1475	1903	1862	1691	1560	1654	1364	974	1098	1222	971	9	9	8	9
Q15785	Mitochondrial import receptor subunit TOM34	TOMM34	34.558			1222	1093	1391	1163	4093	4039	3540	4057	3934	3872	398	3882	5	4	6	3
Q15831	Serine/threonine-protein kinase STK11	STK11	48.636		X	4255	1704	4350	3919	3116	3139	3183	3039	2366	3013	3324	2705	5	5	5	4
Q16363	Laminin subunit alpha-4	LAMA4	202.525		X	1973	4750	2176	2915	1342	4562	702	1352	1334	1780	3659	2557	10	10	9	5
Q16698	2,4-dienoyl-CoA reductase [(3E)-enoyl-CoA-producing], mitochondrial	DECR1	36.069			986	799	2751	2083	2466	2064	2023	2376	2260	2262	2390	2740	7	9	7	7
Q16774	Guanylate kinase	GUK1	21.726		X	2911	2947	2856	3076	2294	2532	3019	2373	2268	2492	2868	2139	8	8	5	6
Q16836	Hydroxyacyl-coenzyme A dehydrogenase, mitochondrial	HADH	34.293		X	1107	2578	1496	613	2061	2701	2074	2073	2117	2232	2020	2099	9	8	8	7
Q504Q3	PAN2-PAN3 deadenylation complex catalytic subunit PAN2	PAN2	135.37			803	2108	4458	3466	5076	5931	3874	1477	3414	4437	4907	4560	4	3	1	2
Q53EL6	Programmed cell death protein 4	PDCD4	51.735			3067	2255	3246	2771	2431	2233	1852	2051	2953	2816	2846	2444	7	8	6	6
Q53H12	Acylglycerol kinase, mitochondrial	AGK	47.136		X	2148	2055	2051	2421	2411	2447	3186	2956	3172	2999	2774	2721	7	7	8	7
Q53H96	Pyrroline-5-carboxylate reductase 3	PYCR3	28.659			601	588	609	659	700	945	616	921	670	721	857	559	6	8	7	8
Q53T59	HCLS1-binding protein 3	HS1BP3	42.78			814	857	2203	1849	3079	2613	3139	4002	2192	708	1932	3044	5	6	5	6
Q5JWF2	Guanine nucleotide-binding protein G(s) subunit alpha isoforms XLas	GNAS	111.025		X	838	537	781	587	704	636	625	680	1755	409	2156	466	7	8	7	7
Q5T2E6	Armadillo-like helical domain-containing protein 3	ARMH3	78.709			2740	2264	2375	1686	3433	3327	3059	2969	1559	4434	4571	4662	3	3	2	1
Q5TBA9	Protein furry homolog	FRY	338.881			3505	566	653	2673	2824	5948	6072	691	3097	4753	3763		2	1	5
Q5VTL8	Pre-mRNA-splicing factor 38B	PRPF38B	64.468			1835	2177	2250	1584	3090	3594	2868	2992	3889	3919	3670	2901	5	4	3	3
Q5W0V3	FHF complex subunit HOOK interacting protein 2A	FHIP2A	86.56			3838	3900	4227	2266	3625	4117	2932	2845	3441	3391	3102	3323	8	7	7	5
Q684P5	Rap1 GTPase-activating protein 2	RAP1GAP2	80.056			3175	1794	1144	1147	2099	1362	1873	2088	1965	2257	2135	2142	10	11	13	10
Q6BDS2	Bridge-like lipid transfer protein family member 3A	BLTP3A	159.487			3105	2850	4519	1943	4230	3627	4230	4952	2108	2433	1526	3097	4	4	5	5
Q6DD88	Atlastin-3	ATL3	60.542		X	2932	2145	2070	2300	1325	1015	1371	1045	1396	1275	1404	1323	10	12	13	14
Q6DN14	Multiple C2 and transmembrane domain-containing protein 1	MCTP1	111.626			4695	4786	4006	4681	5638	6032	5973	5600	4207	4594	4793		2	1	1
Q6NUK4	Receptor expression-enhancing protein 3	REEP3	29.263			2390	2893	2400	2918	1167	3925	4131	3618	994	912	787	795	5	7	7	6
Q6NYC1	Bifunctional arginine demethylase and lysyl-hydroxylase JMJD6	JMJD6	46.462			2264	1906	1924	2304	1328	1854	1438	1870	1715	1453	1962	1636	7	8	7	8
Q6P1N9	Deoxyribonuclease TATDN1	TATDN1	33.6			2496	2235	1874	1976	1785	1894	563	1697	1488	1713	1672	1280	7	8	8	8
Q6VN20	Ran-binding protein 10	RANBP10	67.257			3448	3069	2360	3162	3993	353	3969	3672	1800	1935	2486	1564	8	8	8	7
Q6YHK3	CD109 antigen	CD109	161.689			1402	2557	3144	5030	4138	3011	3293	3355	3691	3668	4392	4115	4	5	6	4
Q6ZUM4	Rho GTPase-activating protein 27	ARHGAP27	98.399			3272	2178	2438	3034	2583	2838	2610	2024	4451	4657	4517	4675	3	2	3	1
Q6ZVM7	TOM1-like protein 2	TOM1L2	55.557			3758	3838	3064	4111	2601	3440	2365	3745	2003	2278	2191	2141	9	10	9	8
Q70UQ0	Inhibitor of nuclear factor kappa-B kinase-interacting protein	IKBIP	39.308			2235	1966	1601	2143	1758	3752	3168	4510	2652	3389	3638	3521	5	3	6	3
Q7L1Q6	eIF5-mimic protein 2	BZW1	48.044			1548	2387	2943	2983	180	234	233	227	1588	1742	1474	1668	10	12	12	13
Q7L8L6	FAST kinase domain-containing protein 5, mitochondrial	FASTKD5	86.577			3417	2467	2618	1035	1847	2678	1597	1229	3290	3580	3790	4230	7	7	9	2
Q7L9L4	MOB kinase activator 1B	MOB1B	25.087			1510	1029	1043	1084	1360	1388	1500	1287	848	933	848	878	7	7	7	6
Q7LBC6	Lysine-specific demethylase 3B	KDM3B	191.584		X	3856	1614	3765	3980	3621	2071	2455	2292	2225	2363	4528	2175	4	5	3	3
Q7Z4W1	L-xylulose reductase	DCXR	25.911		X	428	348	331	326	2199	2164	2329	2276	2022	2012	2515	2134	7	8	7	9
Q7Z7A4	PX domain-containing protein kinase-like protein	PXK	64.95			2138	2293	3153	2201	482	468	419	438	2030	2910	2684	2581	8	9	9	8
Q86TI0	TBC1 domain family member 1	TBC1D1	133.087			3088	3160	3872	3880	5005	3858	3286	3204	3443		3970		3		3
Q86V48	Leucine zipper protein 1	LUZP1	120.276			2788	2984	4060	1617	3039	3102	2838	3409	3703	3802	3437	3646	3	2	3	2
Q86VM9	Zinc finger CCCH domain-containing protein 18	ZC3H18	106.38			3076	3874	4079	2971	4934	5155	4647	5056	4676	4532	4754		2	1	2
Q86WR7	Proline and serine-rich protein 2	PROSER2	45.801			1176	2623	1930	2479	1788	2143	2200	1380	1281	2507	1480	2985	9	6	9	5
Q86X29	Lipolysis-stimulated lipoprotein receptor	LSR	71.439			3895	2962	1605	1601	1817	1731	2041	1837			4770	4674			3	1
Q8IXT5	RNA-binding protein 12B	RBM12B	118.103			2088	1499	2836	4121	3008	4247	2704	1985	4241	3057	2919	4401	3	5	2	1
Q8IY22	C-Maf-inducing protein	CMIP	86.331			991	2050	2212	1763	3006	2730	2769	2816	2112	1793	2106	1833	8	8	9	8
Q8IZ07	Ankyrin repeat domain-containing protein 13A	ANKRD13A	67.619			637	575	1414	4685	2486	3132	3187	2523	3917	3713	4001	3971	8	7	6	7
Q8IZ81	ELMO domain-containing protein 2	ELMOD2	34.961			3146	2344	3458	2367	4956	4483	4860	4675	3750	4033	4199	3665	3	5	5	4
Q8N183	NADH dehydrogenase [ubiquinone] 1 alpha subcomplex assembly factor 2	NDUFAF2	19.855		X	1516	2524	2362	1417	321	731	4258	4236	3758	4141	3721	3474	5	2	5	3
Q8N9N7	Leucine-rich repeat-containing protein 57	LRRC57	26.754			2420	1998	2350	2882	1184	1083	1160	1052	1397	1610	1523	1296	7	8	7	8
Q8NAA5	Leucine-rich repeat-containing protein 75A	LRRC75A	37.779			3207	3830	955	754	3893	4096	2086	2095	3970	3557	3646	3477	6	6	5	8
Q8NAG6	Ankyrin repeat and LEM domain-containing protein 1	ANKLE1	66.889			1593	1778	2288	1558	2241	2298	2504	3304	4182	2901	3294	2727	4	6	5	6
Q8NC96	Adaptin ear-binding coat-associated protein 1	NECAP1	29.734		X	2341	2627	3376	3002	3800	4781	4677	5279	4305	4655	4385	3885	3	3	2	3
Q8ND71	GTPase IMAP family member 8	GIMAP8	74.891			3612	3461	3134	3125	4305	5031	4909	4421	4633	4506	4595	3824	4	3	4	5
Q8NEU8	DCC-interacting protein 13-beta	APPL2	74.493			2103	683	4497	2913	2831	1687	2832	2941	2365	1619	2574	1813	11	14	11	9
Q8NFQ8	Torsin-1A-interacting protein 2	TOR1AIP2	51.264			3348	4160	4628	3584	4920	4449	4333	4925	4038	3210	3552	2773	5	4	5	3
Q8NI27	THO complex subunit 2	THOC2	182.778		X	2799	2113	3330	2327	1230	4802	658	1366	3982	2214	3750	3386	8	7	9	11
Q8TC12	Retinol dehydrogenase 11	RDH11	35.386		X	3252	3062	3261	2388	1471	1438	1232	1420	1549	1560	1439	1683	6	7	6	5
Q8TCA0	Leucine-rich repeat-containing protein 20	LRRC20	20.508			4183	3555	4229	4275	3105	3590	3464	3407	2445	3335	2935	1557	7	6	7	6
Q8TCD5	5'(3')-deoxyribonucleotidase, cytosolic type	NT5C	23.384			3102	3850	2442	2165	2836	2786	2600	2772	2736	2808	1655	1206	7	6	7	6
Q8TDF6	RAS guanyl-releasing protein 4	RASGRP4	74.885			552	721	1707	600	1376	739	392	4424	1411	2230	3843	1885	3	1	2	3
Q8WTW3	Conserved oligomeric Golgi complex subunit 1	COG1	108.982		X	2314	1805	2166	1693	5145	1068	4499	1782	3410	3367	3351	3946	10	8	9	6
Q8WU90	Zinc finger CCCH domain-containing protein 15	ZC3H15	48.605			2464	595	3739	2536	2382	2467	2481	2633	2846	2836	2772	2497	10	10	9	10
Q8WUH2	Transforming growth factor-beta receptor-associated protein 1	TGFBRAP1	97.158			1720	3148	2418	4728	4782	5116	5414	5109	4313	3945	4873	3252	2	3	2	3
Q8WVT3	Trafficking protein particle complex subunit 12	TRAPPC12	79.375		X	3410	3175	3814	3845	1288	1400	1407	1339	3105	3363	2817	4040	8	8	10	5
Q8WVY7	Ubiquitin-like domain-containing CTD phosphatase 1	UBLCP1	36.805			1247	2330	1573	847	871	1568	1247	1039	1489	2626	3235	1534	8	7	8	9
Q8WXF7	Atlastin-1	ATL1	63.546		X	1888	2292	2536	2073	3195	3278	3400	3397	2550	2640	1151	3079	15	13	15	10
Q8WXX5	DnaJ homolog subfamily C member 9	DNAJC9	29.907			482	500	478	483	414	107	135	229	101	284	120	174	11	11	11	11
Q92890	Ubiquitin recognition factor in ER-associated degradation protein 1	UFD1	34.5			1564	2574	1444	1638	2576	2617	2132	2345	1273	1695	1335	1763	9	9	10	9
Q92896	Golgi apparatus protein 1	GLG1	134.556			3188	1725	2957	796	2164	4392	3909	4948	3434	3145	4020	3167	9	6	5	5
Q969U7	Proteasome assembly chaperone 2	PSMG2	29.397		X	3504	4076	3614	2816	1544	1548	1731	1407	1304	1571	1534	1182	5	5	5	6
Q96AX1	Vacuolar protein sorting-associated protein 33A	VPS33A	67.613		X	4315	1526	4281	1159	2852	3162	4125	4043	3669	3545	2338	3532	7	8	9	4
Q96C19	EF-hand domain-containing protein D2	EFHD2	26.698			1905	2067	3051	2169	1530	1948	1755	1598	2345	2432	2104	2533	6	7	8	7
Q96CN9	GRIP and coiled-coil domain-containing protein 1	GCC1	87.812			3980	5052	4907	4966	4406	2165	4711	4319			4774				3
Q96DI7	U5 small nuclear ribonucleoprotein 40 kDa protein	SNRNP40	39.31			1978	2156	2058	1864	5124	3598	4777	4353	3463	3917	2566	2479	2	3	4	4
Q96DM3	Regulator of MON1-CCZ1 complex	RMC1	74.976			4371	327	4592	3373	1241	3920	3550	4876	3418	4070	3598	3558	7	5	4	6
Q96FW1	Ubiquitin thioesterase OTUB1	OTUB1	31.285			2211	1390	1790	1729	1635	1726	1367	1856	1274	1380	1288	1278	8	8	8	8
Q96GQ7	Probable ATP-dependent RNA helicase DDX27	DDX27	89.834			2129	1569	1443	1884	5888	5656	4581	4950		3675	4866	4223		2	2	3
Q96HC4	PDZ and LIM domain protein 5	PDLIM5	63.946			327	273	517	272	1914	2085	1808	1690	1872	1945	911	1807	12	14	12	12
Q96HS1	Serine/threonine-protein phosphatase PGAM5, mitochondrial	PGAM5	32.002			2957	2390	2860	3684	1945	2049	2156	3071	2898	1707	2360	2817	8	9	9	6
Q96IJ6	Mannose-1-phosphate guanyltransferase alpha	GMPPA	46.29		X	3981	4039	4353	4378	2910	2989	2691	2702	2743	2622	2757	2605	9	10	9	10
Q96IU4	Putative protein-lysine deacylase ABHD14B	ABHD14B	22.344			611	1194	1688	1029	1273	1265	1234	1247	1203	1337	1080	913	8	8	7	8
Q96IZ0	PRKC apoptosis WT1 regulator protein	PAWR	36.566			4278	3214	2801	3591	3593	3831	3393	3099	3483	1801	3147	3812	5	7	8	6
Q96JB5	CDK5 regulatory subunit-associated protein 3	CDK5RAP3	56.919			1837	1980	1703	2426	2229	1333	2382	1392	2811	2758	2613	2865	14	15	15	14
Q96ME7	Zinc finger protein 512	ZNF512	64.682			2096	3542	2331	3700	2789	3160	3337	4314	4196	3933	4616	3481	3	5	3	5
Q96MU7	YTH domain-containing protein 1	YTHDC1	84.701			3608	1774	3199	2745	4677	4229	4300	4339	4389	4702	3600	3838	3	2	3	1
Q96MW1	Coiled-coil domain-containing protein 43	CCDC43	25.25			2594	3398	2780	2408	1415	1576	1368	1426	2061	1896	1374	1149	5	5	6	6
Q96RL1	BRCA1-A complex subunit RAP80	UIMC1	79.728			2054	1786	1886	1801	2406	3633	4294	3857	4194	4239	4415	4142	2	1	1	1
Q96RS0	Trimethylguanosine synthase	TGS1	96.623			3180	2552	3432	3887	6003	4068	5867	3923		2410	2714	3494		2	2	2
Q96RS6	NudC domain-containing protein 1	NUDCD1	66.755			3565	2854	3371	4178	3499	2146	3380	1709	3329	4104	3409	3471	6	4	5	7
Q96RU3	Formin-binding protein 1	FNBP1	71.309			3388	557	2299	1773	1181	962	1159	1122	4254	2427	3478	3264	4	7	6	6
Q96T60	Bifunctional polynucleotide phosphatase/kinase	PNKP	57.074		X	2866	523	819	1095	4887	4242	4545	4262	4036	4400	4230	4529	3	4	6	3
Q96TC7	Regulator of microtubule dynamics protein 3	RMDN3	52.117			3194	3557	2664	3497	2643	1745	2858	664	2926	3007	2981	2732	9	7	8	9
Q99436	Proteasome subunit beta type-7	PSMB7	29.966			1320	1728	1087	1752	223	1342	1270	1462	1643	1676	1424	1417	7	7	7	6
Q99598	Translin-associated protein X	TSNAX	33.112			2137	1920	2062	745	1429	1701	1655	1589	185	779	888	467	8	7	8	8
Q99615	DnaJ homolog subfamily C member 7	DNAJC7	56.439			4056	3487	3862	4251	4464	3045	3095	4048	3226	3827	3160	3662	8	8	9	9
Q99704	Docking protein 1	DOK1	52.391			661	2007	859	1633	3583	3409	2822	2903	2703	2848	2676	3214	8	7	7	5
Q99733	Nucleosome assembly protein 1-like 4	NAP1L4	42.824			1044	905	1333	532	894	853	1002	907	687	753	673	783	9	9	9	9
Q99808	Equilibrative nucleoside transporter 1	SLC29A1	50.222			558	195	580	575	361	415	347	352	558	549	684	540	6	6	5	6
Q9BQ70	Ribosome quality control complex subunit TCF25	TCF25	76.666			4872	1256	2535	1903	379	270	377	1121		4652	2583			2	3
Q9BQG0	Myb-binding protein 1A	MYBBP1A	148.856			4754	3039	3951	3523	5007	5674	5033	6019				4308				4
Q9BRP8	Partner of Y14 and mago	PYM1	22.653			2509	2230	2187	3660	1401	1443	1297	1276	1869	1819	1843	1576	9	10	10	10
Q9BRR6	ADP-dependent glucokinase	ADPGK	54.089			2329	3707	3500	2582	5109	4714	4264	4469	4496	4161	4462	3466	1	3	1	4
Q9BRX2	Protein pelota homolog	PELO	43.358			276	225	249	223	559	635	613	942	375	466	519	356	9	11	11	11
Q9BTE6	Alanyl-tRNA editing protein Aarsd1	AARSD1	45.48			2272	2936	1954	3939	2782	3550	3127	2425	1816	1291	3535	1697	7	4	6	7
Q9BVJ7	Dual specificity protein phosphatase 23	DUSP23	16.589			3384	3379	4270	1804	1606	1378	1578	1716	3295	2976	2895	2525	6	4	5	6
Q9BVM2	Protein DPCD	DPCD	23.238			2474	2415	2431	4211	2668	2503	2553	2522	1246	1775	1432	1386	7	7	5	7
Q9BW04	Specifically androgen-regulated gene protein	SARG	63.963			1782	4177	3893	3803	2569	1638	3390	3249	2444	2264	2751	2417	8	11	9	6
Q9BXB4	Oxysterol-binding protein-related protein 11	OSBPL11	83.642			4616	4707	3973	1623	3804	3468	4803	3861	4130	3552	4151	4574	3	2	5	2
Q9BXL5	Hemogen	HEMGN	55.34			813	970	833	725	1147	968	903	1163	1544	1533	1549	1395	9	9	9	11
Q9C0C2	182 kDa tankyrase-1-binding protein	TNKS1BP1	181.799			3885	4936	5222	5064	5445	2758	4810	5598
Q9C0E8	Endoplasmic reticulum junction formation protein lunapark	LNPK	47.74		X	1742	2319	2304	2009	3493	3429	3340	3335	1684	1171	2631	984	9	10	9	9
Q9C0J8	pre-mRNA 3' end processing protein WDR33	WDR33	145.891			2519	1592	2809	4545	4091	5147	5122	4083	4077		3801		1		1
Q9C0K7	STE20-related kinase adapter protein beta	STRADB	47.025			4477	3839	1916	1366	2907	3271	3520	1885	3519	3082	3774	2788	5	4	4	4
[truncated: 5,717 more rows]

## Sheet: Table S3-2
Table S3-2. List of DBS protein groups identified using Orbitrap Exploris 480 MS 12 SPD, Orbitrap Astral MS 15 SPD and 45 SPD.
Master accession number	Master protein name	Master Gene Symbol	MW(kDa)	RUSP genesa, b	OMIM genesa,c	480-12 SPD-1d	480-12 SPD-2d	480-12 SPD-3d	480-12 SPD-4d	Astral-15 SPD-1d	Astral-15 SPD-2d	Astral-15 SPD-3d	Astral-15 SPD-4d	Astral-45 SPD-1d	Astral-45 SPD-2d	Astral-45 SPD-3d	Astral-45 SPD-4d	Astral-45 SPD-1e	Astral-45 SPD-2e	Astral-45 SPD-3e	Astral-45 SPD-4e
P04114	Apolipoprotein B-100	APOB	515.553		X	1173940000	1920910000	1522800000	2159940000	2994980000	3681910000	3120460000	2677580000	2449980000	7311580000	1249790000	1076980000	234	237	236	232
Q15149	Plectin	PLEC	531.798		X	21022700	128950000	48551400	115243000	189650000	167437000	223807000	208677000	76497200	51864000	77917400	61873700	187	192	194	182
Q9UPN3	Microtubule-actin cross-linking factor 1, isoforms 1/2/3/4/5	MACF1	838.323		X	38616800	92275000	63385700	63606000	277788000	2057770000	157608000	226269000	200983000	174803000	178243000	732479000	173	174	198	147
P02549	Spectrin alpha chain, erythrocytic 1	SPTA1	280.019		X	1381050000	1577280000	1241650000	1712040000	6900140000	7365970000	6724460000	6975820000	4284350000	5376650000	3248870000	5005300000	141	151	143	148
P11277	Spectrin beta chain, erythrocytic	SPTB	246.47		X	1087680000	2364730000	1155900000	1124040000	6379690000	6254510000	8483290000	7356690000	3839260000	5023560000	2520220000	3924260000	124	128	119	124
Q13813	Spectrin alpha chain, non-erythrocytic 1	SPTAN1	284.544		X	539852000	673669000	41957800	124995000	323784000	607235000	507976000	203113000	133515000	149109000	798998000	364074000	99	102	104	99
Q14204	Cytoplasmic dynein 1 heavy chain 1	DYNC1H1	532.418		X	165424000	147683000	240273000	59268500	24140700	57353000	29692200	133748000	271256000	274855000	227780000	297573000	130	135	140	113
P21333	Filamin-A	FLNA	280.742		X	391404000	548729000	470347000	506395000	3574530000	3650820000	2818530000	3538830000	1991920000	2043300000	2256560000	1390310000	110	109	110	106
Q5T4S7	E3 ubiquitin-protein ligase UBR4	UBR4	573.853			295582000	113495000	27549300	360295000	58963600	52984300	95745800	115438000	373768000	396286000	385870000	412793000	121	123	112	124
Q01082	Spectrin beta chain, non-erythrocytic 1	SPTBN1	274.614		X	42918400	66090300	48775500	60956800	78013200	66989200	90958000	73194900	55802600	43659200	55375800	32708700	90	93	95	91
P01024	Complement C3	C3	187.152		X	647009000	752998000	712143000	1006720000	3173380000	3070790000	4133620000	3385880000	2683900000	2955790000	2568010000	2432370000	98	99	99	94
Q63HN8	E3 ubiquitin-protein ligase RNF213	RNF213	591.42		X	12345300	17022400	29593200	19878200	99188900	85847700	67029700	62919600	180190000	42006000	146711000	82380400	60	65	59	54
P35579	Myosin-9	MYH9	226.536		X	672729000	959410000	863285000	1014250000	3449410000	6339000000	7004920000	4832900000	4234500000	5948550000	4128330000	3981740000	94	92	93	92
Q92614	Unconventional myosin-XVIIIa	MYO18A	233.116			36593500	260413000	82041700	32366800	85496400	125526000	94971100	107545000	81953800	62642800	76409900	76182000	77	82	79	79
P16157	Ankyrin-1	ANK1	206.27		X	1938100000	1292100000	2059350000	1037710000	5744480000	7284580000	7214690000	5650850000	3988170000	5076440000	3373220000	4189860000	88	94	85	90
Q09666	Neuroblast differentiation-associated protein AHNAK	AHNAK	629.112			35521600	21275400	16358500	11866900	42142300	115244000	65689800	60675300	120816000	74210400	105716000	91265300	130	131	131	129
Q709C8	Intermembrane lipid transfer protein VPS13C	VPS13C	422.398		X	94773000	104451000	29680600	37400200	35942500	107713000	149118000	29515300	96671500	85103300	195211000	50522900	101	107	101	96
Q96RL7	Intermembrane lipid transfer protein VPS13A	VPS13A	360.285		X	432227000	525237000	467152000	537714000	32605000	22434000	23504100	38733200	148001000	76553700	237310000	47119800	83	89	88	86
P46939	Utrophin	UTRN	394.474			10097200	17784100	18516300	17300400	116326000	101330000	192968000	184896000	20835300	23999100	123904000	34381400	82	86	87	67
Q9Y490	Talin-1	TLN1	269.773			771593000	734677000	813373000	845682000	2196100000	3606370000	3249590000	2909640000	2376810000	2062990000	2675350000	1295540000	105	109	107	100
P42345	Serine/threonine-protein kinase mTOR	MTOR	288.896		X	84805500	121218000	92920900	11861600	11726800	19521500	19717700	19384200	928928000	44375500	30301600	47887500	57	62	55	50
P02751	Fibronectin	FN1	272.323		X	2793680000	2785120000	2891240000	3111830000	15104200000	17116400000	20669500000	15255600000	5305140000	8824830000	8744570000	7718630000	87	92	90	90
Q7Z6Z7	E3 ubiquitin-protein ligase HUWE1	HUWE1	481.899		X	31517600	16247700	21744800	9456130	46320800	30060200	38641800	35762800	13817300	18150300	14135000	18544600	74	73	65	77
Q14008	Cytoskeleton-associated protein 5	CKAP5	225.499			82539600	2761280000	2745490000	3026020000	490807000	323691000	304891000	333685000	279694000	39817600	109977000	29612900	69	67	70	63
Q14980	Nuclear mitotic apparatus protein 1	NUMA1	238.263			20976800	36388100	13388600	22973900	11412000	17195900	15015000	10158700	27369800	37592200	22224200	14328000	50	48	52	49
P02671	Fibrinogen alpha chain	FGA	94.975		X	17339300000	21996200000	21270400000	20229300000	38012500000	38096100000	39030900000	35852200000	41227800000	38946700000	42829400000	36957400000	59	60	61	58
P78527	DNA-dependent protein kinase catalytic subunit	PRKDC	469.099		X	15527300	62662300	84651200	58391200	16478300	373707000	397385000	484427000	200391000	69484700	198869000	49126200	75	71	69	72
Q9Y4D8	Probable E3 ubiquitin-protein ligase HECTD4	HECTD4	439.353		X	30183100	93763600	160572000	107141000	100308000	135744000	122864000	99051100	81763500	79722000	64073800	97474300	65	64	64	68
P12259	Coagulation factor V	F5	251.709		X	91745900	125763000	73371300	92566100	558413000	787382000	578971000	583876000	269514000	276278000	321723000	265563000	60	59	61	61
P50851	Lipopolysaccharide-responsive and beige-like anchor protein	LRBA	319.112		X	122822000	252024000	159990000	236152000	176279000	45981500	618332000	125523000	33065800	33953100	42004300	35844700	70	73	71	70
Q14152	Eukaryotic translation initiation factor 3 subunit A	EIF3A	166.569			21026100	24595900	35214000	33524300	36726500	31315900	38099900	44292400	96387600	92676000	105102000	112074000	48	50	48	48
Q9Y4G6	Talin-2	TLN2	271.62			22506800	40431600	14933600	16631700	170518000	170191000	286691000	304657000	59941400	50431800	203522000	204866000	43	45	45	48
O75165	DnaJ homolog subfamily C member 13	DNAJC13	254.422			7804730	5331110	17761700	20999000	555008000	431280000	299316000	36444300	90542400	843653000	996195000	806028000	57	60	58	58
P35580	Myosin-10	MYH10	229.002			7430830	53092800	17664800	25061300	41057600	85420400	61648700	43081700	104227000	99645300	88031800	110409000	60	62	60	63
P46940	Ras GTPase-activating-like protein IQGAP1	IQGAP1	189.254			35610500	37020400	53047500	37699200	117763000	126359000	108289000	123328000	116738000	69716300	69505200	81170700	62	62	62	64
Q7RTP6	[F-actin]-monooxygenase MICAL3	MICAL3	224.298			15792600	21188900	9291220	12640100	711231000	458927000	557515000	579084000	23070100	1794350000	20336400	18139300	46	45	46	48
Q9UPU5	Ubiquitin carboxyl-terminal hydrolase 24	USP24	294.369			97560300	87199300	77081200	268738000	18758700	90955600	21618700	30213500	38169700	37798600	35132400	34812400	50	48	48	48
O75643	U5 small nuclear ribonucleoprotein 200 kDa helicase	SNRNP200	244.511		X	3935830	10930900	14565600	21205400	7968090	17081400	8576440	132201000	9244540	69370200	6540500	4739590	37	37	38	40
P49327	Fatty acid synthase	FASN	273.431			10875000	736657000	63603100	26035100	61119500	65860500	74992300	222038000	1001330000	978953000	77547000	878452000	74	71	68	70
Q86UP2	Kinectin	KTN1	156.279			30397500	24626700	19115400	24977400	120353000	150374000	114082000	131681000	250595000	101799000	51898200	68188000	45	44	43	42
O75116	Rho-associated protein kinase 2	ROCK2	160.903			194302000	366562000	344780000	309379000	69872000	82620500	171351000	100526000	79672700	213783000	231318000	208792000	49	51	49	47
P42858	Huntingtin	HTT	347.607		X	41708300	57558300	38194800	40403100	14668600	30983000	27683200	40989900	74637000	36630100	45648400	65388300	57	64	55	48
Q14789	Golgin subfamily B member 1	GOLGB1	376.027			18142700	16904600	36151100	16035500	10420200	182597000	209181000	58174600	31031700	41057600	31110300	23521000	47	49	56	32
P04275	von Willebrand factor	VWF	309.27		X	71368000	92688000	93766400	90809100	505619000	420211000	437502000	427430000	290140000	302111000	369601000	250136000	49	55	51	49
Q15075	Early endosome antigen 1	EEA1	162.468			20635300	33473300	86809100	26100800	21378800	16997700	21799500	18754600	61653700	80010900	41969100	70139100	43	46	43	43
O43149	Zinc finger ZZ-type and EF-hand domain-containing protein 1	ZZEF1	331.083			14926900	10441700	11590000	11709800	33034400	140181000	36617600	62571100	11444300	15163700	9337750	7672460	43	43	42	40
O75592	E3 ubiquitin-protein ligase MYCBP2	MYCBP2	513.646			11657600	68567900	163588000	42355200	67666800	50336000	33360400	36321600	23345300	20310600	33865800	20390400	55	60	63	40
P12111	Collagen alpha-3(VI) chain	COL6A3	343.671		X	1843590000	367570000	315229000	3805280000	292665000	64142100	44015100	61161600	440625000	646565000	187449000	928790000	41	45	45	49
P15924	Desmoplakin	DSP	331.78		X	37325000	15189600	29950900	22933000	1724390000	1407670000	996305000	30657600	1006440000	532947000	51492600	504979000	36	45	39	44
Q13459	Unconventional myosin-IXb	MYO9B	243.405			7219460	36983600	23010800	37915600	31496100	34183500	37451000	36753500	43698000	38256800	115053000	88594100	43	45	47	43
Q13576	Ras GTPase-activating-like protein IQGAP2	IQGAP2	180.581			114440000	235512000	208158000	136074000	230369000	282951000	263614000	211094000	169635000	164197000	245302000	284438000	66	68	70	66
Q5JSH3	WD repeat-containing protein 44	WDR44	101.369			43209900	91970400	49849400	77753500	52735900	52750700	66629900	82428700	39447400	40277000	44730200	30463600	41	38	40	38
Q8N3C0	Activating signal cointegrator 1 complex subunit 3	ASCC3	251.464		X	37802700	124776000	62381100	17820900	21862900	35034600	37288700	55575800	45628400	16371200	33630200	51228500	37	39	37	36
P01023	Alpha-2-macroglobulin	A2M	163.292			180349000	134531000	265130000	126614000	1747390000	687271000	694792000	814867000	450564000	315443000	335783000	315479000	43	45	43	42
Q14C86	GTPase-activating protein and VPS9 domain-containing protein 1	GAPVD1	164.979			31485300	54472700	69411400	71210400	193068000	156317000	378293000	257537000	150771000	142651000	148637000	156797000	39	38	36	39
Q92616	Stalled ribosome sensor GCN1	GCN1	292.713			8222290	9854820	23173300	5235070	4556380	19078900	10140100	12606300	9447620	8272540	29533100	5862690	29	35	33	30
Q9C0C9	(E3-independent) E2 ubiquitin-conjugating enzyme	UBE2O	141.296			185432000	52715500	91889900	144921000	163218000	165751000	184162000	128969000	82694300	67062400	78381400	88783600	34	36	34	35
P18206	Vinculin	VCL	123.801		X	49242200	48741900	59801600	56391700	145216000	206320000	203305000	230874000	233634000	176948000	207677000	105292000	58	60	59	54
P29144	Tripeptidyl-peptidase 2	TPP2	138.352		X	48712600	42236600	32876000	37610300	194818000	91153400	83273800	96107800	63353800	59908500	58311700	54071600	42	43	43	43
Q01970	1-phosphatidylinositol 4,5-bisphosphate phosphodiesterase beta-3	PLCB3	138.802		X	126252000	264230000	165422000	252713000	30377800	68450600	32840000	29589000	29214000	24801400	37917800	34464400	31	34	33	33
Q13464	Rho-associated protein kinase 1	ROCK1	158.178			98430500	160353000	119497000	55018400	282780000	68447400	306617000	217415000	27849500	18941400	34243300	32723300	41	46	45	44
Q14571	Inositol 1,4,5-trisphosphate receptor type 2	ITPR2	308.07		X	11757100	17416600	15746300	23565000	19792800	23163000	23914800	13591700	12006800	14504400	28151100	7955240	47	49	49	38
Q5VYK3	Proteasome adapter and scaffold protein ECM29	ECPAS	204.294			7781740	105600000	21185900	9749900	31047200	42408300	39995800	12666900	98361600	130444000	103231000	56535000	44	48	45	45
P22105	Tenascin-X	TNXB	458.395		X	17932800	35400200	70668500	57624800	30274300	71082800	26579400	125504000	7050990	26482000	32359400	6582310	22	28	25	19
Q04637	Eukaryotic translation initiation factor 4 gamma 1	EIF4G1	175.493		X	27588400	44061000	33701800	42752900	112978000	137792000	207987000	110341000	66209900	78063800	67424400	72012500	40	44	45	42
Q92508	Piezo-type mechanosensitive ion channel component 1	PIEZO1	286.794		X	16767400	57006700	58007900	48677400	150884000	117424000	44784200	58343400	350642000	140152000	79371200	113723000	33	36	34	36
A2RRP1	NBAS subunit of NRZ tethering complex	NBAS	268.575		X	113802000	146682000	110309000	148058000	96338400	83013400	65910200	42816100	54624600	70303100	55272400	9167070	46	42	43	40
P02768	Albumin	ALB	69.365		X	6867880000	9814600000	7404200000	8105260000	26515700000	33219300000	27512400000	28089000000	22594900000	20478900000	21996700000	19329800000	41	42	41	43
P11171	Protein 4.1	EPB41	97.018		X	1334250000	2158200000	1743350000	2294550000	4583970000	4532240000	5185380000	6582280000	3677540000	3253960000	3341160000	3634070000	37	39	35	39
Q92608	Dedicator of cytokinesis protein 2	DOCK2	211.95		X	426304000	218854000	518406000	411181000	272113000	490634000	23116900	71702900	68011700	15073000	21770500	12191100	38	41	41	39
Q9UDY2	Tight junction protein ZO-2	TJP2	133.958		X	244825000	291479000	323558000	394648000	81920500	76708500	195335000	78422200	38660500	44444300	65123900	35573400	44	47	45	40
Q9Y4I1	Unconventional myosin-Va	MYO5A	215.409		X	9875990	34186600	14363600	14780600	21853300	52526200	59800700	41101800	53606400	38023500	27446100	14292600	44	45	49	36
Q9Y5S2	Serine/threonine-protein kinase MRCK beta	CDC42BPB	194.317		X	74025400	58007900	18096000	15026300	21158300	20735200	20177500	20915300	35460200	31956500	44809000	21362100	42	40	38	36
O60610	Protein diaphanous homolog 1	DIAPH1	141.35		X	51778600	63695600	66867700	82172800	302873000	349696000	308276000	299356000	220119000	233799000	244854000	233308000	48	48	45	46
O95347	Structural maintenance of chromosomes protein 2	SMC2	135.661			88164200	118753000	6696540	8941400	34538700	40691900	38840000	43491600	99413300	45766800	594512000	871571000	34	37	31	34
P07996	Thrombospondin-1	THBS1	129.385			485314000	793362000	433912000	622835000	1146260000	1905840000	1828250000	2048160000	1732800000	1683050000	2115890000	1025660000	29	30	30	29
Q00610	Clathrin heavy chain 1	CLTC	191.617		X	141992000	1507930000	429978000	58897000	243649000	352762000	365730000	244398000	192338000	181999000	136754000	153355000	51	51	51	51
Q08378	Golgin subfamily A member 3	GOLGA3	167.355			29480300	45488300	54247200	113680000	29953500	56492500	35573600	45211900	30533000	23351800	10978800	5328650	31	30	33	25
Q86VP6	Cullin-associated NEDD8-dissociated protein 1	CAND1	136.377			74418000	130494000	116215000	144009000	250828000	351911000	189138000	208495000	283020000	274478000	188091000	259319000	35	36	35	37
Q8N3D4	EH domain-binding protein 1-like protein 1	EHBP1L1	161.858			10256400	18452100	20700200	12508100	29744000	136467000	127821000	163184000	528573000	46702400	25263000	92786900	37	39	36	39
Q96JH7	Deubiquitinating protein VCPIP1	VCPIP1	134.324			17492800	32144700	47403700	10783600	61124500	105342000	88129600	126908000	299337000	351754000	165458000	43020100	30	33	32	35
Q9H7D0	Dedicator of cytokinesis protein 5	DOCK5	215.312			62103900	27861600	14817400	45733900	9911060	28318000	11928500	12674100	11000800	14300000	17354000	10601000	43	41	40	40
O94915	Protein furry homolog-like	FRYL	339.603		X	19343200	25212900	18526900	18304500	137225000	183896000	8688520	172627000	37897700	21845900	42014000	89571100	23	26	22	26
O95248	Myotubularin-related protein 5	SBF1	208.446		X	20720000	26068800	16173400	15752400	12708400	51052700	14382400	19451500	5463040	5751930	6905910	7509240	29	32	31	32
P09874	Poly [ADP-ribose] polymerase 1	PARP1	113.086			24078400	13168800	33399100	25312000	30918200	50267100	36805100	94226700	17564300	16591300	21836500	14491800	31	32	33	28
P53396	ATP-citrate synthase	ACLY	120.838			55916800	51986800	63506700	51579900	166840000	188603000	246174000	184617000	133575000	124335000	106377000	138651000	47	52	45	48
Q08211	ATP-dependent RNA helicase A	DHX9	140.961		X	67580300	63359900	55162600	65421500	187148000	202400000	218357000	214230000	129407000	112378000	99805700	134388000	37	37	38	39
Q562E7	WD repeat-containing protein 81	WDR81	211.7		X	23523600	27474500	27618700	26036900	37550000	31722900	30240500	132667000	46235800	18690000	18459600	33479800	40	43	37	43
Q6P2Q9	Pre-mRNA-processing-splicing factor 8	PRPF8	273.605		X	39860000	22917400	7463000	36864200	39066200	25827400	28938300	34051900	26307000	35755500	47835000	25186500	44	41	43	40
Q8NF50	Dedicator of cytokinesis protein 8	DOCK8	238.534		X	22825800	31429000	37836000	49335700	52275300	158978000	16291200	80587000	10884300	14072200	16537200	7646410	40	43	40	34
Q93008	Probable ubiquitin carboxyl-terminal hydrolase FAF-X	USP9X	290.467		X	122031000	148635000	137954000	118144000	255551000	310985000	99681600	195480000	79515000	86277800	69553800	73599400	34	36	34	34
Q9BZF9	Uveal autoantigen with coiled-coil domains and ankyrin repeats	UACA	162.509			5817090	7931590	4711860	15972800	18869200	483783000	728319000	718339000	9400330	68868800	966120000	5029220	38	39	44	33
A5YKK6	CCR4-NOT transcription complex subunit 1	CNOT1	266.945		X	25748000	15756900	206582000	26653600	23567100	115867000	33683500	47281000	63995700	25008400	46286100	49229600	30	25	26	22
O14980	Exportin-1	XPO1	123.387			60104100	68011500	51364800	34896200	64164300	97638300	90240500	93360400	80972600	85454800	44208000	77964500	39	39	38	39
O15439	ATP-binding cassette sub-family C member 4	ABCC4	149.528			44881600	8611420	15904400	8912960	650125000	1090970000	1207060000	459309000	24671200	27271700	27809000	24474600	40	41	39	40
O60841	Eukaryotic translation initiation factor 5B	EIF5B	138.829			184414000	455102000	365248000	403900000	387434000	455930000	146132000	300133000	21680600	34276300	22812000	20075900	28	31	32	29
P02730	Band 3 anion transport protein	SLC4A1	101.795		X	6683070000	7887520000	6324140000	6544860000	13449700000	13441900000	31215100000	22584900000	14986900000	19200800000	13831500000	17228600000	41	41	38	40
P06727	Apolipoprotein A-IV	APOA4	45.373		X	1138230000	1219460000	1074850000	1244360000	7273550000	7483620000	6305210000	7327460000	4211840000	3175770000	3862020000	2616990000	28	28	31	27
P35612	Beta-adducin	ADD2	80.856			608569000	607263000	611967000	764620000	2759050000	3079910000	4072850000	3232920000	2266920000	2035120000	1987100000	2821260000	37	38	36	37
P49589	Cysteine--tRNA ligase, cytoplasmic	CARS1	85.474		X	34132800	48211300	40955200	44606900	46511000	55591000	56686100	59922000	398668000	278191000	330653000	410842000	25	26	24	25
Q14203	Dynactin subunit 1	DCTN1	141.696		X	559841000	384316000	291956000	360896000	64877400	156771000	108553000	72619900	72866500	101814000	117427000	75223100	38	38	38	38
Q9Y4D1	Disheveled-associated activator of morphogenesis 1	DAAM1	123.474			12845100	9733550	16288400	15434600	30358300	30865800	37197600	44261700	29508000	382079000	201927000	26361000	33	37	34	35
O43314	Inositol hexakisphosphate and diphosphoinositol-pentakisphosphate kinase 2	PPIP5K2	140.408		X	17224700	20065800	17965700	22282800	59373300	53990400	84986500	85422900	43379100	29976000	48149200	47922900	29	30	27	29
P01031	Complement C5	C5	188.308		X	34666000	41791900	33261500	36425900	336442000	207795000	376182000	331484000	147092000	129362000	128710000	104282000	49	53	52	49
P02647	Apolipoprotein A-I	APOA1	30.777		X	3606750000	3605400000	4233990000	4815930000	30922900000	46312600000	31626400000	37413200000	16075100000	15728900000	18206800000	9748340000	31	32	28	31
P16452	Protein 4.2	EPB42	77.008		X	800000000	1034700000	797231000	735948000	5612810000	4514620000	5565070000	5388320000	4129080000	2104520000	2531790000	4440700000	31	34	31	33
P42704	Leucine-rich PPR motif-containing protein, mitochondrial	LRPPRC	157.907		X	10427600	15011600	11410300	6169600	17954000	362357000	1374280000	507104000	149499000	178076000	27048700	21276900	34	37	32	23
P53621	Coatomer subunit alpha	COPA	138.349		X	176531000	21125900	60931700	256266000	25598000	28197300	29808400	27012500	37401300	81120500	162506000	52317000	39	39	41	35
Q14644	Ras GTPase-activating protein 3	RASA3	95.7			22861200	30961300	33035100	34974200	129035000	182620000	103975000	106257000	609516000	638050000	796325000	380901000	34	35	34	34
Q15042	Rab3 GTPase-activating protein catalytic subunit	RAB3GAP1	110.526		X	49585500	50581700	16894500	29483700	816515000	358103000	416721000	407299000	25707600	8676750	667913000	40741300	22	20	24	23
Q6ZNJ1	Neurobeachin-like protein 2	NBEAL2	302.521		X	13979600	33161700	23937900	38704600	11039900	17142200	15740900	17672900	16954900	56750700	104866000	11820700	41	44	44	33
Q86UX7	Fermitin family homolog 3	FERMT3	75.953		X	229992000	252163000	200185000	246537000	1326460000	2146820000	1723900000	1472200000	1089740000	969347000	1199420000	755720000	35	35	33	34
Q9H2G2	STE20-like serine/threonine-protein kinase	SLK	142.697			19275000	10948900	30944100	14588200	135597000	443009000	988266000	147648000	67974600	47608100	66750800	188772000	33	34	35	36
Q9HBL0	Tensin-1	TNS1	197.024			10227400	11794600	7704660	10424800	177856000	303967000	197709000	138389000	94851300	39459700	40864000	35074600	31	29	30	30
Q9NTJ3	Structural maintenance of chromosomes protein 4	SMC4	147.183			35552100	54809900	90619700	120286000	59540300	54678400	55656700	57743400	30639400	39294100	41868900	45199800	28	29	29	32
Q9Y613	FH1/FH2 domain-containing protein 1	FHOD1	126.554			18859600	15395500	14711100	16358200	64722800	87027600	123566000	123380000	77646800	89051900	79598000	73946800	39	39	38	35
O14617	AP-3 complex subunit delta-1	AP3D1	130.159		X	420216000	482753000	218934000	526964000	230947000	253827000	225099000	236043000	359827000	319307000	335252000	245336000	28	27	28	30
O60313	Dynamin-like 120 kDa protein, mitochondrial	OPA1	111.631		X	3314170	6964210	15131300	9465970	28217900	31757600	52522000	40475200	49853100	43180900	49204500	41469100	29	33	30	27
P01009	Alpha-1-antitrypsin	SERPINA1	46.735		X	271476000	398250000	341836000	501578000	1250990000	1990630000	1725850000	1514120000	878643000	808137000	811178000	705743000	23	22	22	23
P07814	Bifunctional glutamate/proline--tRNA ligase	EPRS1	170.594		X	18388600	25894100	15288700	21319500	250283000	164329000	152945000	405887000	24829700	26591300	30729900	39153500	37	36	38	36
P26640	Valine--tRNA ligase	VARS1	140.479		X	31887000	48962000	31387600	37993600	27024400	47444100	27384800	28296800	13911500	22679100	32800600	91616400	28	30	29	26
P27708	Multifunctional protein CAD	CAD	242.985		X	46352000	15896700	69467900	73151800	30452800	45124500	36619000	13286600	57715200	33471100	23521900	55679500	44	47	46	45
P46459	Vesicle-fusing ATPase	NSF	82.597		X	24771600	27011400	18039600	16873500	109053000	53981100	110321000	72756200	75365300	98602600	57811000	66423400	29	29	28	31
P50990	T-complex protein 1 subunit theta	CCT8	59.619			54818200	34802000	20732400	23133600	85240900	75555100	90028600	79777200	73837800	55009400	47758900	108752000	26	28	27	28
Q05682	Caldesmon	CALD1	93.231			90418500	93858900	83274200	98688400	537363000	485421000	574181000	551082000	338718000	338167000	420074000	210485000	22	24	22	22
Q13045	Protein flightless-1 homolog	FLII	144.753		X	428905000	671795000	25681400	600818000	35285800	49920700	46906100	48758000	36245500	36360500	40767600	27705500	33	37	35	35
Q13200	26S proteasome non-ATPase regulatory subunit 2	PSMD2	100.201			56738500	67892700	56462500	66459200	179320000	153391000	184097000	182199000	130491000	106068000	92767400	123672000	34	39	34	35
Q13617	Cullin-2	CUL2	86.982			5698520	62971400	14213200	8013150	27711400	36251900	32140600	30871500	28218200	51316900	40573700	26856400	23	23	21	22
Q14624	Inter-alpha-trypsin inhibitor heavy chain H4	ITIH4	103.358			112061000	93606900	92646300	95153300	477239000	630037000	400988000	602284000	339753000	353392000	297389000	243514000	29	31	31	28
Q14643	Inositol 1,4,5-trisphosphate receptor type 1	ITPR1	313.933		X	37138900	45751600	11809100	48874200	83342600	431898000	351203000	421213000	82589200	745161000	447650000	20879900	55	54	53	46
Q15021	Condensin complex subunit 1	NCAPD2	157.186		X	155462000	15251400	382508000	24136200	23295800	38888400	38428900	22620700	64902900	208772000	20326000	35901900	32	29	29	32
Q16531	DNA damage-binding protein 1	DDB1	126.97		X	27227300	21218400	150583000	79440500	780514000	24856600	918361000	27672500	16790900	133110000	102606000	14730600	26	28	27	28
Q6PGP7	Superkiller complex protein 3	SKIC3	175.491		X	24596700	22380800	24305700	14169300	50471200	12640800	16747700	14134800	64081900	12085800	21993600	17698200	33	32	31	29
Q8NF91	Nesprin-1	SYNE1	1011.11		X	4194520	11734400	14298500	5000220	11426000	9145040	8213260	9140880	1500900	11794700	2868060	10170100	8	9	10	5
Q92835	Phosphatidylinositol 3,4,5-trisphosphate 5-phosphatase 1	INPP5D	133.294			70689000	62449500	40545300	34647200	25477500	28387200	33466400	44601000	20352200	21120400	17495100	21079200	38	35	35	36
Q92878	DNA repair protein RAD50	RAD50	153.893		X	4239560	16271600	22958100	23770400	96875700	137666000	111561000	156668000	26299000	44554500	57012800	63127200	33	31	28	32
Q93009	Ubiquitin carboxyl-terminal hydrolase 7	USP7	128.303		X	9712350	12092600	9714820	22950300	155799000	106815000	91268800	97155100	23362400	167583000	127959000	118702000	38	39	38	38
Q9NZN5	Rho guanine nucleotide exchange factor 12	ARHGEF12	173.237			18712800	127787000	11738700	11763500	8140930	11000800	159415000	15039400	9703780	9931890	10539500	5563440	28	25	27	21
Q9P2E9	Ribosome-binding protein 1	RRBP1	152.457			6605810	5783300	8744990	6903050	12836000	21001700	12573400	15598400	30895100	16766600	11605500	10070600	32	30	33	30
Q9UIA9	Exportin-7	XPO7	123.908			61531100	37291600	28650800	42701100	94267300	68150000	68292600	72590600	69990700	59140800	44502600	60130500	32	32	30	32
Q9UKV8	Protein argonaute-2	AGO2	97.209		X	532318000	364234000	494647000	643366000	209249000	241509000	259234000	130632000	2177010000	1202150000	3992380000	4869320000	24	26	23	24
Q9UQE7	Structural maintenance of chromosomes protein 3	SMC3	141.543		X	9631770	17635500	11156800	13865700	404291000	10018000	72810200	135943000	20410500	21966400	19765200	28261700	27	25	24	25
O14974	Protein phosphatase 1 regulatory subunit 12A	PPP1R12A	115.284		X	28189400	954193000	2310740000	2300540000	248429000	59353500	61450400	82267500	29089700	40397700	41115300	24977200	31	34	33	28
O43432	Eukaryotic translation initiation factor 4 gamma 3	EIF4G3	176.656			3519460	9344890	2997720	9367680	155639000	10576200	102798000	15248500	8974030	15758700	15400800	13938900	23	23	28	17
P16885	1-phosphatidylinositol 4,5-bisphosphate phosphodiesterase gamma-2	PLCG2	147.873		X	21832300	32922800	28589900	22644600	35554400	89438100	31878800	64922100	10662000	20047800	17781000	7245110	37	42	39	36
P50748	Kinetochore-associated protein 1	KNTC1	250.751			33988500	31708700	23514700	26964100	424093000	2043300	2767210	1934580	3784500	1654800	11895100	57838800	13	8	11	13
P55072	Transitional endoplasmic reticulum ATPase	VCP	89.322		X	80397800	5125440000	87038600	10037600000	235373000	254484000	212706000	260863000	4256370000	977274000	704379000	1275370000	35	36	35	36
Q16891	MICOS complex subunit MIC60	IMMT	83.679			6095090	21029200	13061000	9918130	49515300	60169600	74532700	53234400	89737300	43847300	85106200	53762900	30	31	32	28
Q5JSL3	Dedicator of cytokinesis protein 11	DOCK11	237.675		X	23702700	24638600	27338900	36876000	21455200	16256800	25072600	69457200	24127500	5797230	30242200	16014000	32	26	37	25
Q6WCQ1	Myosin phosphatase Rho-interacting protein	MPRIP	116.533			30128000	44750900	21670000	42652200	18771700	18919000	13828700	22879000	82235000	28817200	124998000	9982960	27	31	30	25
Q8IZH2	5'-3' exoribonuclease 1	XRN1	194.109			2976340	6633630	8180420	5235430	24897300	51311300	45987900	74150700	40900900	42050300	49547200	9025580	22	23	24	22
Q8WUM4	Programmed cell death 6-interacting protein	PDCD6IP	96.023		X	202936000	1712580000	1560480000	713832000	162520000	132517000	145436000	171919000	1604870000	75397800	61099500	79833800	36	37	35	37
Q8WXH0	Nesprin-2	SYNE2	796.458		X	249473000	9382970	57333400	14741900	734363000	19902200	6741920	6840840	1537960		697807	8566690	9		5	6
Q9BXJ9	N-alpha-acetyltransferase 15, NatA auxiliary subunit	NAA15	101.275		X	17497300	40979300	21026900	21109300	61347900	54142500	63511400	54301400	71862800	32958900	35650300	38990900	31	30	32	32
Q9H2K8	Serine/threonine-protein kinase TAO3	TAOK3	105.405			15858800	34493300	17413700	20143800	57111500	74514800	67358000	62968000	61802000	62225300	70857500	65349100	26	30	26	27
Q9NZM3	Intersectin-2	ITSN2	193.463			94220900	110508000	268561000	286610000	73380400	77472400	84127100	85111800	7895730	100665000	113046000	8919020	25	25	28	23
Q9UDT6	CAP-Gly domain-containing linker protein 2	CLIP2	115.837			4674910	16525000	20783400	13473300	26364800	24992800	21575900	17161000	30846900	49717100	31594700	59609400	27	31	33	29
Q9Y2A7	Nck-associated protein 1	NCKAP1	128.79			23567800	62316600	4178810	82811300	35274500	56970100	42424400	84787000	144587000	65394900	61986900	117358000	33	30	31	28
A0AVT1	Ubiquitin-like modifier-activating enzyme 6	UBA6	117.972			97900100	125264000	92767800	15205900	22380900	64145300	34935300	23733200	18151700	25036200	17881500	11127000	23	24	22	23
O00159	Unconventional myosin-Ic	MYO1C	121.682			13477700	15135400	43852900	21556600	360625000	355740000	251137000	667944000	189436000	124897000	58927900	103885000	30	30	30	32
P00450	Ceruloplasmin	CP	122.221		X	68073000	88864400	59999300	72464300	322579000	254941000	330101000	274693000	145769000	160560000	132117000	115640000	27	28	27	26
P01008	Antithrombin-III	SERPINC1	52.604		X	611451000	719292000	513551000	764363000	647468000	1067820000	795906000	637955000	481151000	449151000	512043000	605986000	24	23	21	23
P02675	Fibrinogen beta chain	FGB	55.931		X	20346800000	25102700000	19673000000	24193000000	13604400000	14875900000	15060800000	15388500000	31317400000	30572100000	29818200000	24773600000	35	39	36	35
P20700	Lamin-B1	LMNB1	66.409		X	20006000	15947700	12881700	15413200	58595100	78284600	67346700	127794000	49090100	34765000	47915600	37339400	29	30	30	30
P20810	Calpastatin	CAST	76.573		X	53085600	78300100	62859400	87952300	345224000	398342000	386804000	356235000	943357000	1156680000	261169000	209894000	25	23	22	23
P35240	Merlin	NF2	69.692		X	8568960	10561100	13131300	12516600	14631800	15910200	20398400	18433200	43048500	15628100	47418700	26949900	17	18	18	20
P47897	Glutamine--tRNA ligase	QARS1	87.799		X	29014900	6761050	4980210	4194840	32428700	66351400	20232900	100365000	13815900	10917700	13353800	14158900	25	24	25	23
P53618	Coatomer subunit beta	COPB1	107.143		X	10192000	10063200	11978900	9880500	17099800	37739800	58235300	37415100	34751800	45672400	27518700	17660000	29	29	27	25
Q13618	Cullin-3	CUL3	88.931		X	17032800	17128600	14290400	28944100	90553300	109813000	120853000	187953000	77398800	63176900	61485200	58773100	35	34	32	32
Q15276	Rab GTPase-binding effector protein 1	RABEP1	99.291			610332000	596133000	86664200	47490700	10377600	11548600	11641600	15305600	53948700	47857900	58704000	38066800	22	22	23	22
Q15386	Ubiquitin-protein ligase E3C	UBE3C	123.924		X	17255200	26201500	57958400	44226700	14794900	50748600	42733700	84898900	24378000	11561200	14851200	14572600	22	20	21	22
Q15746	Myosin light chain kinase, smooth muscle	MYLK	210.717		X	28486200	17849000	29401300	48720300	19252200	56047800	46029000	52595700	55157000	44619300	48829000	25899000	30	29	34	25
Q6ZU35	Capping protein-inhibiting regulator of actin dynamics	CRACD	136.762			8033320	9020620	13231200	7578980	66623800	17242800	66768300	82276100	4164040	5724050	6567160	3720040	20	19	21	13
Q96A65	Exocyst complex component 4	EXOC4	110.499			7869050	24870400	14112100	15689400	255891000	368812000	65250600	137899000	20653600	29071600	13878200	48337600	29	33	34	29
Q9P2J5	Leucine--tRNA ligase, cytoplasmic	LARS1	134.468		X	129630000	162273000	117244000	136170000	40912800	58497000	33081600	45347800	37270200	27060700	46952200	15709900	31	32	33	33
Q9Y2Q0	Phospholipid-transporting ATPase IA	ATP8A1	131.369			73063300	29167900	17080800	12490500	81826000	21588300	23185600	15668400	22367400	24524000	25543700	21551100	29	29	29	24
A6NHR9	Structural maintenance of chromosomes flexible hinge domain-containing protein 1	SMCHD1	226.377		X	6804760	2928860	9932210	5699120	14294400	4402860	7004050	12308300	4228010	8327380	4778880	5818360	19	19	22	16
O00203	AP-3 complex subunit beta-1	AP3B1	121.321		X	16051700	39021800	9534900	9827760	149912000	245411000	206315000	160428000	21264600	39600800	31712500	27489200	28	29	31	29
O43242	26S proteasome non-ATPase regulatory subunit 3	PSMD3	60.978			30531900	27909100	18002200	27891300	81208600	79463900	104062000	120516000	92532400	78616200	74536600	75457100	32	34	33	31
O43426	Synaptojanin-1	SYNJ1	173.105		X	14482500	24401100	17498300	21014500	19177800	21469700	69483700	71576600	9111690	30786600	24740700	37489500	19	17	21	20
O76074	cGMP-specific 3',5'-cyclic phosphodiesterase	PDE5A	99.986			18859000	17097500	10320300	16858800	28957300	33047100	29366900	33163300	33667300	55229800	47404400	28551600	26	28	27	28
P02679	Fibrinogen gamma chain	FGG	51.511		X	15285000000	17929100000	15229300000	19055500000	25957300000	23448100000	22948100000	27343500000	37456900000	45681400000	44502900000	32300100000	32	39	33	37
P07384	Calpain-1 catalytic subunit	CAPN1	81.892		X	339610000	358099000	294272000	288409000	2965360000	2949490000	3179890000	2893550000	1249130000	1159370000	1251130000	1423280000	37	39	37	39
P11586	C-1-tetrahydrofolate synthase, cytoplasmic	MTHFD1	101.531		X	27918200	17116200	31779600	43992200	38415200	48277600	44575900	63015700	36137600	30957700	28182300	34757100	35	36	34	36
P12814	Alpha-actinin-1	ACTN1	103.062		X	374769000	442613000	335270000	359086000	349196000	788117000	516731000	576783000	492246000	432063000	561322000	339532000	31	30	29	29
P13639	Elongation factor 2	EEF2	95.342		X	11779000	22956900	147847000	7565300	1730590000	875874000	693036000	43123200	41623400	35782800	31128000	39565000	25	22	24	22
P23588	Eukaryotic translation initiation factor 4B	EIF4B	69.151			82924900	118509000	165736000	108480000	788422000	795094000	758250000	846586000	394467000	221291000	303307000	446092000	22	24	23	23
P31948	Stress-induced-phosphoprotein 1	STIP1	62.639			103969000	146676000	108360000	128169000	602411000	682806000	739729000	697442000	880367000	807258000	805655000	771696000	36	38	38	39
P42356	Phosphatidylinositol 4-kinase alpha	PI4KA	236.834		X	15873100	15694300	10446800	13192900	197752000	227865000	31641100	34707500	19451200	57633300	150399000	12452300	31	35	31	24
P48506	Glutamate--cysteine ligase catalytic subunit	GCLC	72.768		X	138736000	211402000	165057000	194462000	119005000	118250000	164466000	187757000	167968000	142797000	123524000	152718000	19	19	19	18
P54577	Tyrosine--tRNA ligase, cytoplasmic	YARS1	59.144		X	20943400	28743700	28075600	28603800	56270800	69995800	135764000	81057100	162121000	224202000	152433000	125207000	27	26	27	26
P55060	Exportin-2	CSE1L	110.419			24254800	18082200	18981800	16843500	319200000	362796000	345827000	499850000	33184000	138715000	75047800	245898000	32	32	27	31
Q00722	1-phosphatidylinositol 4,5-bisphosphate phosphodiesterase beta-2	PLCB2	134.026		X	14464900	19979300	20000700	5610040	888939000	244818000	17564500	98893800	128579000	51072000	118623000	269640000	25	30	31	26
Q02880	DNA topoisomerase 2-beta	TOP2B	183.272		X	46838400	10617100	40975500	5176610	19481900	14040900	28798100	15556700	12207600	8459140	13549500	22457300	23	22	21	24
Q13586	Stromal interaction molecule 1	STIM1	77.423		X	31066400	45708800	48754100	274992000	907730000	192237000	269184000	292757000	68348000	158646000	116433000	46467000	22	21	21	20
Q14697	Neutral alpha-glucosidase AB	GANAB	106.874		X	30582300	15748000	16583900	9180380	365430000	605894000	670267000	563746000	32182200	1351130000	1076710000	1180320000	26	28	25	25
Q15833	Syntaxin-binding protein 2	STXBP2	66.453		X	37344000	22609100	31751900	16168800	123572000	156083000	66920400	51578700	64044100	50850200	56075600	30251500	20	21	19	19
Q6P1N0	Coiled-coil and C2 domain-containing protein 1A	CC2D1A	104.061		X	8822730	29279800	10030400	8601390	40522800	62199300	29774900	41981400	18274400	13522400	40587000	15907600	27	29	29	32
Q6ZMI0	Protein phosphatase 1 regulatory subunit 21	PPP1R21	88.315		X	9667850	406200000	501811000	448810000	52339500	104843000	162213000	140681000	35715300	13225000	14428500	11475000	20	21	20	22
Q70J99	Protein unc-13 homolog D	UNC13D	123.284		X	18178400	22469400	13326900	24312000	582406000	810828000	504137000	254174000	2115510000	1746620000	568214000	389257000	30	32	30	28
Q8IYB7	DIS3-like exonuclease 2	DIS3L2	99.279		X	4022410	11314300	4060650	8169940	5371750	6650340	16146600	8591200	7790190	36654700	5896680	6546290	20	21	20	21
Q8TEW0	Partitioning defective 3 homolog	PARD3	151.426			118965000	114890000	270879000	190085000	147657000	157419000	178018000	131385000	25745000	30992700	27007700	32066500	26	24	28	18
Q92538	Golgi-specific brefeldin A-resistance guanine nucleotide exchange factor 1	GBF1	206.578		X	51399400	43991500	31417500	35614200	38813400	5846090	5549910	9110380	182050000	117692000	96121600	159960000	26	29	23	22
Q96P48	Arf-GAP with Rho-GAP domain, ANK repeat and PH domain-containing protein 1	ARAP1	162.193			11955600	14737600	6666930	16720600	9204280	11136700	10176500	11618900	10759300	9563970	9933270	7482760	27	29	25	28
Q9P265	Disco-interacting protein 2 homolog B	DIP2B	171.492		X	20362400	18711600	11196700	15161200	13810000	54797800	77218800	19886300	87799800	152869000	176848000	213578000	32	28	32	32
Q9P2R3	Rabankyrin-5	ANKFY1	128.399			13098200	25409600	32306100	25931100	121234000	117632000	156223000	245507000	342510000	296610000	268566000	283629000	29	30	27	29
Q9UBC2	Epidermal growth factor receptor substrate 15-like 1	EPS15L1	94.257			8328120	22890000	22631500	17044900	18160300	35135700	18741600	21513100	17773100	17078100	24976800	17295100	25	27	22	27
O00160	Unconventional myosin-If	MYO1F	124.846			22321700	25586300	26249800	30080800	51726600	85005600	71800400	80058900	28251100	35076100	35116100	26246200	26	29	30	27
O15357	Phosphatidylinositol 3,4,5-trisphosphate 5-phosphatase 2	INPPL1	138.6		X	4764210	18126700	6720090	5166090	14479600	7941740	9442090	7113380	6833440	51468300	22968200	5296240	22	26	24	23
O43143	ATP-dependent RNA helicase DHX15	DHX15	90.934			16159600	25933900	16811500	16508200	91922100	105009000	91215800	112762000	42590000	41271000	43993400	45301300	25	28	25	25
O94874	E3 UFM1-protein ligase 1	UFL1	89.597			8792320	13050900	8250470	9704560	27855600	40264300	38328100	171129000	19408400	14741600	23984100	16844900	25	26	29	23
P02787	Serotransferrin	TF	77.05		X	686268000	601122000	560288000	616133000	2108930000	2153130000	2434510000	1926560000	1728140000	1208880000	922703000	1093970000	25	26	28	26
P08133	Annexin A6	ANXA6	75.875			6825240	8802930	9426920	274691000	57998800	42690300	54970900	53087600	12368500	10791700	9711190	12293000	20	18	18	19
P08514	Integrin alpha-IIb	ITGA2B	113.378		X	80651200	94098600	99724600	93172600	374597000	441169000	490795000	523628000	368545000	385398000	357095000	225849000	25	26	26	23
P14543	Nidogen-1	NID1	136.379			27414700	12812800	38544000	7071610	36510900	41337000	38255800	37275700	36565600	38043900	42724500	50008100	20	17	20	17
P30101	Protein disulfide-isomerase A3	PDIA3	56.783			61349000	37700900	35832500	46796200	207181000	191215000	213883000	262499000	208722000	300722000	367631000	475610000	23	22	22	21
P33527	Multidrug resistance-associated protein 1	ABCC1	171.593		X	32638800	111286000	115256000	84873800	443504000	549419000	610240000	586468000	109458000	47051600	55162300	30338000	27	25	24	25
P41252	Isoleucine--tRNA ligase, cytoplasmic	IARS1	144.498		X	1519830000	1792170000	484892000	187624000	6907800	29493700	7177240	15074500	37798200	47420300	49448000	5292680	28	25	27	24
P43304	Glycerol-3-phosphate dehydrogenase, mitochondrial	GPD2	80.852		X	20589400	20435100	20658100	26117100	1034500000	448827000	118996000	91621400	94940500	69244000	91163500	56827100	32	33	32	32
P98160	Basement membrane-specific heparan sulfate proteoglycan core protein	HSPG2	468.836		X	2439040	6138860	18741700	6775580	16755300	18410300	26425500	19049200	7179110	30731500	17088700	18225500	25	26	25	23
Q5T447	E3 ubiquitin-protein ligase HECTD3	HECTD3	97.114			82913400	79523900	86643900	89583900	45874000	33337000	81703800	18440200	10321000	13548400	20028100	12785800	21	22	21	19
Q6PCE3	Glucose 1,6-bisphosphate synthase	PGM2L1	70.441		X	20965500	18281000	16727200	24827700	38625800	162146000	116343000	50223900	45905000	71188200	51857400	48759800	19	20	19	20
Q7Z478	ATP-dependent RNA helicase DHX29	DHX29	155.239			78169100	194644000	180169000	138772000	173667000	274581000	195682000	191317000	27482000	530411000	16955200	63687200	31	32	34	32
Q8IY17	Patatin-like phospholipase domain-containing protein 6	PNPLA6	150.958		X	5057160	6552340	8722390	6652810	19220900	16356300	18579200	21601000	24234100	94373600	32682900	46086100	31	35	30	33
Q8NE71	ATP-binding cassette sub-family F member 1	ABCF1	95.927			13204400	18883900	21773200	29939200	121556000	163588000	150712000	138049000	68467700	73368300	73629400	78525800	19	20	20	20
Q96BY6	Dedicator of cytokinesis protein 10	DOCK10	249.535			2212570	5517670	33162300	4270100	62338300	53334800	47255800	35693900	43756700	351423000	45157800	33752700	33	35	36	28
Q96K76	Ubiquitin carboxyl-terminal hydrolase 47	USP47	157.314			34075600	32353100	22144100	39142300	18575300	31556700	22651300	29755400	75570000	74133600	47244400	48893100	27	26	26	29
Q9H4A3	Serine/threonine-protein kinase WNK1	WNK1	250.797		X	113741000	54461300	23315200	19131800	365839000	53482400	961169000	1077890000	142904000	52305800	179146000	217894000	29	29	26	28
Q9Y450	HBS1-like protein	HBS1L	75.475			12107900	28916000	63943800	58754400	86122700	82852800	101737000	142554000	60507700	48759900	56991800	60207600	27	27	27	27
A2RUS2	DENN domain-containing protein 3	DENND3	135.893			28559000	15348700	12103600	18454100	14910400	23624900	12573100	42511200	13755000	14193500	18860900	18751700	25	22	26	22
O95782	AP-2 complex subunit alpha-1	AP2A1	107.547			50404900	71147900	54357800	55320800	135772000	206079000	268631000	312053000	847160000	631871000	990464000	1342190000	26	29	27	27
P00915	Carbonic anhydrase 1	CA1	28.87			4571920000	4344240000	4471550000	4194030000	17548200000	12126100000	18622700000	12912000000	12924500000	9409280000	7127550000	13446400000	17	17	17	19
P02788	Lactotransferrin	LTF	78.183			263375000	465359000	267878000	296626000	769371000	811580000	699470000	802601000	546811000	529406000	558389000	486041000	23	22	25	22
P14735	Insulin-degrading enzyme	IDE	117.97			36291100	14438900	11283300	22619400	13952900	8943210	9259320	9840740	51866800	16701800	19636200	138725000	24	16	19	25
P19827	Inter-alpha-trypsin inhibitor heavy chain H1	ITIH1	101.39			65419000	80321300	68050000	89188500	362898000	360781000	353183000	285440000	223168000	266885000	221288000	226182000	23	24	25	23
P22314	Ubiquitin-like modifier-activating enzyme 1	UBA1	117.849		X	32871600	42895500	17942200	34807900	65833500	72652600	65624500	77135500	65555700	60817200	35681200	49449800	31	31	30	30
P26038	Moesin	MSN	67.82		X	345418000	483315000	335674000	435673000	720194000	989862000	1116540000	1354180000	952960000	1012020000	1163630000	1026040000	25	25	25	26
P35611	Alpha-adducin	ADD1	80.956		X	449933000	419999000	516018000	672400000	2412010000	2920850000	2803830000	2891770000	1321170000	1439650000	1097850000	1728410000	25	25	25	27
P50570	Dynamin-2	DNM2	98.067		X	35182300	62945700	36014700	33295500	120445000	109816000	126567000	184407000	138803000	927786000	141786000	141861000	25	26	23	25
P55786	Puromycin-sensitive aminopeptidase	NPEPPS	103.277			19510000	26526600	12635100	17982300	25324600	29676400	31633300	34763200	26677100	23197100	19890700	23307800	20	20	20	19
Q00013	55 kDa erythrocyte membrane protein	MPP1	52.295			312272000	449853000	305554000	325157000	1628400000	1699290000	1554550000	1409200000	739473000	1063830000	1144160000	1155080000	24	24	24	24
Q02108	Guanylate cyclase soluble subunit alpha-1	GUCY1A1	77.452		X	3358810	6288790	4202080	4212430	17530400	35606700	50441300	47531500	14226200	10478400	12190300	7801830	17	16	16	15
Q03252	Lamin-B2	LMNB2	69.949		X	71890300	77593200	81106900	84989400	846360000	784085000	55886300	470102000	15192900	11360500	14524600	11844500	24	23	23	25
Q13201	Multimerin-1	MMRN1	138.114			130527000	225494000	179810000	192526000	888176000	1295210000	1110880000	1456300000	770771000	740900000	1032460000	485166000	41	42	44	40
Q14669	E3 ubiquitin-protein ligase TRIP12	TRIP12	220.438		X	40599500	37702700	63376000	71618800	3486880	69117300	9176010	42437500	42319300	1025560	4822030	3390930	9	7	14	7
Q14689	Disco-interacting protein 2 homolog A	DIP2A	170.37			7068620	18258400	4250470	5220700	11855400	64099500	40721200	57078800	6137080	2251620	3649840	84128800	15	14	13	19
Q14BN4	Sarcolemmal membrane-associated protein	SLMAP	95.199			138671000	243725000	43555200	38116300	26735400	58481900	145606000	88002000	32503400	38823200	77200800	41985500	21	25	29	22
Q15477	Superkiller complex protein 2	SKIC2	137.757		X	8651030	20226200	3935720	5602520	17641000	13145800	23080200	10634500	16004000	10804400	12361100	15074600	23	28	22	26
Q6VY07	Phosphofurin acidic cluster sorting protein 1	PACS1	104.9		X	18716900	14445200	21188400	16059600	41331400	44168700	41629800	50512000	29654500	32444200	34235700	25467100	27	28	25	27
Q7L7X3	Serine/threonine-protein kinase TAO1	TAOK1	116.072		X	109103000	114749000	152140000	132242000	23663600	64351100	23320800	25902100	172816000	248085000	183040000	253260000	25	24	25	21
Q7Z3U7	Protein MON2 homolog	MON2	190.362			11017300	13581300	15053400	14594900	14616600	12494600	7964170	15429200	69701600	73913500	19597500	16772100	18	22	20	16
Q8WXG6	MAP kinase-activating death domain protein	MADD	183.305		X	3406020	4564160	13531900	8116750	5538920	7548200	7406360	23824800	8046680	10898000	34058400	2998510	19	15	20	12
Q92619	Rho GTPase-activating protein 45	ARHGAP45	124.616			21230500	36501900	30627700	41099600	52445100	73281600	73382700	76242200	107285000	62446500	79470700	42978600	23	23	22	23
Q92888	Rho guanine nucleotide exchange factor 1	ARHGEF1	102.435		X	20060200	62277500	34633300	41290500	54824500	33833700	38644500	38565100	57507700	29451700	33358000	53258800	27	25	30	25
Q92900	Regulator of nonsense transcripts 1	UPF1	124.346			48346200	21163900	25451400	28896800	36873200	60670300	28186500	95117600	201812000	35407600	49704700	101811000	16	16	15	10
Q99460	26S proteasome non-ATPase regulatory subunit 1	PSMD1	105.837			32310300	49691500	11054100	38840500	54714600	468231000	1575830000	337217000	41410000	45319300	37630400	52353200	31	33	31	30
Q9NQ75	Cas scaffolding protein family member 4	CASS4	87.144			23770900	53612100	4929900	32068500	28110500	71205300	33165400	62038400	27053000	52416200	83559500	65814700	32	31	31	32
Q9NSY1	BMP-2-inducible protein kinase	BMP2K	129.173			12781900	26513200	4187240	8709510	77510700	99584900	66148700	93634900	62987200	62985900	59550400	35286200	19	22	21	23
Q9NTJ5	Phosphatidylinositol-3-phosphatase SAC1	SACM1L	66.968			20432000	28676000	24147400	44309300	57214400	75445800	77679500	52967900	81474100	60601000	76395300	50893000	25	25	26	23
Q9NYU2	UDP-glucose:glycoprotein glucosyltransferase 1	UGGT1	177.192			101402000	36513900	43814500	48782900	26615200	31621300	42546000	39241000	84575800	85006800	50847700	89206400	35	38	38	36
Q9UPT5	Exocyst complex component 7	EXOC7	83.382		X	7523430	8778460	6671610	12520400	13962000	40833400	35433900	161322000	57688800	68803200	24681900	42853600	17	19	19	18
Q9Y230	RuvB-like 2	RUVBL2	51.156			12614600	44866100	24449500	33828400	1832690000	93275400	499843000	2410890000	51498900	48165800	38771100	47011200	20	20	20	20
Q9Y3Z3	Deoxynucleoside triphosphate triphosphohydrolase SAMHD1	SAMHD1	72.203		X	33116100	22850700	38891300	55723100	94670900	30832700	26561100	21860800	35675000	36451500	43270700	16855000	20	19	21	19
B0I1T2	Unconventional myosin-Ig	MYO1G	116.444			10450900	4023320	3005640	12810200	18888300	11906700	11966000	8543290	30190300	32045400	45354900	25191200	20	19	18	18
O00429	Dynamin-1-like protein	DNM1L	81.877		X	14998800	9199240	15510700	10164500	28313300	38306900	35310300	41980000	37052300	63837100	39169900	26128100	36	37	37	32
O43707	Alpha-actinin-4	ACTN4	104.855		X	18233500	13876300	21176300	9860030	578638000	888593000	829833000	709812000	508983000	32335800	441690000	271872000	31	29	30	32
O75533	Splicing factor 3B subunit 1	SF3B1	145.831		X	23504100	11684300	31924200	2933180	5885080	7248320	38848600	22901400	168600000	353885000	5819800	203860000	19	17	15	18
O94804	Serine/threonine-protein kinase 10	STK10	112.136			24649900	24004000	14499700	21362300	70219900	78088000	64947500	74178900	32310000	38374300	38677100	33027700	22	22	22	24
O94906	Pre-mRNA-processing factor 6	PRPF6	106.929		X	9253830	10525900	23344700	929804	5482440	3361370	4084180	3940100	21755400	5560260	12207900	7432330	13	11	11	15
O94973	AP-2 complex subunit alpha-2	AP2A2	103.961			30705700	26013200	23428100	38273300	56058800	221798000	52965500	72237500	82718100	72754000	65405200	104218000	20	20	17	19
O95425	Supervillin	SVIL	247.75		X	3817720	8642330	6242910	9966540	7417060	11374900	20879200	15657000	8665410	4900010	5312640	5694750	28	30	32	24
O95466	Formin-like protein 1	FMNL1	121.856			9400040	37174900	5040780	9572470	58726800	25002500	18256500	40214600	22455400	18233800	21420800	16956300	19	22	23	22
P00488	Coagulation factor XIII A chain	F13A1	83.268		X	127916000	130755000	190612000	136150000	901028000	968628000	780110000	1010010000	523552000	739536000	680464000	505365000	25	28	27	27
P00751	Complement factor B	CFB	85.534		X	116766000	189081000	121876000	136869000	365172000	355201000	369401000	424663000	280548000	237011000	220787000	222518000	22	23	25	26
P08237	ATP-dependent 6-phosphofructokinase, muscle type	PFKM	85.184		X	65801400	93052400	55822700	63574900	238838000	251766000	272896000	222885000	231332000	180388000	193941000	207468000	23	25	24	24
P11021	Endoplasmic reticulum chaperone BiP	HSPA5	72.331			56671800	81161900	76158200	85007800	636726000	692724000	526987000	883557000	279167000	303859000	234756000	256125000	21	24	23	23
P13667	Protein disulfide-isomerase A4	PDIA4	72.934			9511460	163068000	316321000	133879000	46584700	48213600	58192400	43563200	42642900	41131800	44958700	44374000	24	28	28	26
P30622	CAP-Gly domain-containing linker protein 1	CLIP1	162.249			2741020	13951800	4043420	10174700	28563500	16727700	15988200	12830900	22136400	90001800	42228300	5897000	20	18	22	10
P31939	Bifunctional purine biosynthesis protein ATIC	ATIC	64.616		X	9629070	12832100	7047780	8513670	36189200	41277800	39398000	36226700	72367300	25524200	29022100	32625300	27	25	24	26
P35241	Radixin	RDX	68.564		X	83170600	98110900	73239400	131517000	325489000	951429000	468715000	389698000	186164000	336993000	169969000	568449000	19	21	21	20
P45974	Ubiquitin carboxyl-terminal hydrolase 5	USP5	95.788			28949200	65110600	23899300	63902700	66111400	43394900	49771200	72752700	40848200	64438300	71474800	40370200	28	26	25	27
P48444	Coatomer subunit delta	ARCN1	57.212		X	10028700	15062200	11386300	7337330	23189900	29860100	29915900	35644700	23458000	19085900	25424400	16894600	18	21	23	21
P52272	Heterogeneous nuclear ribonucleoprotein M	HNRNPM	77.518			14552600	7454230	14364100	12002500	468155000	339306000	87538600	386832000	152051000	53768700	33364600	93462200	27	27	28	27
P54136	Arginine--tRNA ligase, cytoplasmic	RARS1	75.378		X	19400000	55130300	16460800	23803700	74919400	80390300	79173700	122191000	298853000	314280000	219485000	269937000	27	28	28	27
P55160	Nck-associated protein 1-like	NCKAP1L	128.156		X	113932000	788109000	171714000	928448000	32935500	37425100	30266800	41419600	21816500	22114100	25019800	18010300	26	29	27	27
P78371	T-complex protein 1 subunit beta	CCT2	57.488			38277800	49741500	43100400	43484300	148399000	149078000	158308000	160389000	262869000	184935000	94980700	178802000	22	24	22	24
Q02790	Peptidyl-prolyl cis-trans isomerase FKBP4	FKBP4	51.805			20939600	1440270000	22355800	21930200	88573300	99653700	90251600	150702000	54071700	36288600	43988700	49949400	21	20	21	23
Q13228	Methanethiol oxidase	SELENBP1	52.39		X	64569800	85770600	73208500	71983600	348911000	300784000	330646000	385998000	188569000	169349000	145540000	179924000	24	24	23	23
Q13616	Cullin-1	CUL1	89.679			9461110	13363400	25841200	25117500	47601900	46796100	37897300	56645500	293099000	515791000	438937000	1002970000	31	30	30	31
Q13724	Mannosyl-oligosaccharide glucosidase	MOGS	91.917		X	33263700	38244100	30594700	32562000	30487200	390442000	134500000	119219000	81878000	171602000	244617000	114901000	25	25	25	27
Q14254	Flotillin-2	FLOT2	47.064			66234400	96860500	81925400	86204900	391227000	412647000	365724000	461100000	382534000	283839000	266891000	282439000	20	20	20	20
Q14289	Protein-tyrosine kinase 2-beta	PTK2B	115.875			6503750	3795920	4960370	6670610	5190490	17072500	11632000	9935210	6913440	8667470	11391800	20939400	18	22	20	14
Q27J81	Inverted formin-2	INF2	135.625		X	19141700	34052600	21670400	23691300	87280800	104884000	101636000	103523000	62351700	81126000	94525500	43179500	34	33	32	31
Q3V6T2	Girdin	CCDC88A	216.049		X	15758900	18716100	9954760	7653560	47154900	4566800	28615400	34260100	7005400	6889450	14061300	17018400	13	18	14	10
Q4V328	GRIP1-associated protein 1	GRIPAP1	96.006			7534570	6111620	14282100	13835400	9070360	10197800	13093800	21477700	71487400	69254500	15544500	18332400	23	24	23	16
Q5T2T1	MAGUK p55 subfamily member 7	MPP7	65.522			9645270	55701700	144274000	20595800	165149000	366277000	294452000	348802000	22207100	12706800	36639100	18122600	16	17	17	19
Q7KZI7	Serine/threonine-protein kinase MARK2	MARK2	87.911			24309900	33964500	27827500	35362800	298242000	261907000	126405000	250073000	69630800	88150100	177043000	98069400	21	22	22	23
Q86VN1	Vacuolar protein-sorting-associated protein 36	VPS36	43.816			22292300	34976900	28060200	35479900	206239000	124123000	117452000	124760000	105709000	102118000	78640900	118918000	21	21	21	21
Q86WI1	Fibrocystin-L	PKHD1L1	465.743		X	7667770	11844200	5455940	3905400	7723810	8718350	5484420	16065200	62838900	19561500	60358600	42716000	27	27	29	15
Q8NI08	Nuclear receptor coactivator 7	NCOA7	106.165			14001700	28239900	22316900	38225300	28039400	43579700	39859100	32165000	58228000	27557200	50494200	3347100	20	19	18	13
Q96C24	Synaptotagmin-like protein 4	SYTL4	76.022			16906800	58289200	26949500	24244700	116618000	182324000	142845000	145733000	69138800	73023000	108791000	54050200	28	29	29	27
Q9H2M9	Rab3 GTPase-activating protein non-catalytic subunit	RAB3GAP2	155.984		X	6752540	13204600	6118600	7552580	37183600	29114400	19543300	35546900	104484000	136389000	91818900	112228000	26	26	26	23
Q9NZ08	Endoplasmic reticulum aminopeptidase 1	ERAP1	107.238			6768010	7462080	8808300	11497700	44001600	20836600	14857200	11682000	35435600	33730700	48458100	27088500	20	24	23	21
Q9NZB2	Constitutive coactivator of PPAR-gamma-like protein 1	FAM120A	121.888			16110000	7361960	13136300	12064200	8665750	13562500	11815800	10742800	134005000	29844300	42745600	17644500	20	21	17	15
Q9Y262	Eukaryotic translation initiation factor 3 subunit L	EIF3L	66.726			22657400	30735700	18254400	22032000	25721400	30237300	23276600	25340600	63085800	44521200	61111900	59250900	22	23	23	20
Q9Y2L5	Trafficking protein particle complex subunit 8	TRAPPC8	160.998			53970500	52329600	51453300	9885850	6414660	16261000	6142690	18321600	11561900	8673010	18307600	3944910	20	16	16	11
Q9Y315	Deoxyribose-phosphate aldolase	DERA	35.231			52650300	63787000	90639200	58976800	202743000	194170000	218977000	216876000	108174000	94560300	95838600	84311600	18	17	17	18
Q9Y4E8	Ubiquitin carboxyl-terminal hydrolase 15	USP15	112.422			13074200	20386300	23530100	20177900	43796500	45846500	56448000	40648600	44789600	33499100	38434500	46728000	31	29	31	34
Q9Y520	Protein PRRC2C	PRRC2C	316.918			47977500	13614400	19594700	48093000	34637000	61084800	18263200	44902500	16208600	12920100	14833600	5148470	9	11	15	13
Q9Y5K6	CD2-associated protein	CD2AP	71.452		X	18671200	33653100	38263000	42908000	23076200	43380400	44925900	54633800	27587900	24686600	23316600	15081600	25	24	26	25
O00410	Importin-5	IPO5	123.633			23179100	160884000	15446400	29761700	69902500	73904800	53557300	68719100	51017100	52904200	32466200	41567200	26	27	27	26
O60763	General vesicular transport factor p115	USO1	107.895			286287000	197350000	175361000	127032000	12343500	57446200	174389000	45720600	149868000	188246000	54795400	104412000	20	19	20	17
O60885	Bromodomain-containing protein 4	BRD4	152.22		X	18644600	12895400	13890900	18839300	50025600	58492700	58545000	52148600	14613700	33685300	30070400	33482200	13	16	15	17
O75955	Flotillin-1	FLOT1	47.356			76959700	95545300	118082000	75375800	773382000	796354000	804901000	578705000	1730800000	2413130000	2684670000	1574530000	25	25	22	26
O94832	Unconventional myosin-Id	MYO1D	116.205			8448670	1645660	1389660	6235920	38961400	5719060	11929000	9427350	10324100	9383800	19505100	8866620	11	9	10	8
P02545	Prelamin-A/C	LMNA	74.141		X	10460000	16754800	11289700	12404700	358908000	145315000	277691000	262500000	76345100	122962000	122397000	87518000	20	18	22	22
P04040	Catalase	CAT	59.757		X	178621000	208652000	165959000	162037000	901862000	933030000	1109370000	1045980000	803450000	623360000	533442000	663329000	27	30	25	28
P04843	Dolichyl-diphosphooligosaccharide--protein glycosyltransferase subunit 1	RPN1	68.57			66672100	37678500	56171500	79576300	59727800	63120400	64028500	56049800	86388300	64745400	96410800	50988300	29	28	27	25
P05198	Eukaryotic translation initiation factor 2 subunit 1	EIF2S1	36.114			63483400	89468100	65932000	118232000	679220000	571191000	561176000	657393000	361739000	341359000	358102000	338233000	19	20	18	20
P06396	Gelsolin	GSN	85.699		X	217106000	339035000	251550000	303705000	1617970000	1454390000	1303640000	1382180000	837534000	716392000	1229150000	917295000	27	27	28	28
P08575	Receptor-type tyrosine-protein phosphatase C	PTPRC	147.488	X	X	4460700	9493970	3418960	10430100	18838900	22136600	14806400	19437000	112828000	109306000	130361000	97303800	19	21	18	19
P08603	Complement factor H	CFH	139.097		X	414251000	364312000	274436000	407828000	1643630000	2021120000	1969230000	1832760000	1745340000	1292660000	1533420000	1452080000	31	33	31	31
P08670	Vimentin	VIM	53.652		X	37234800	45070400	37673700	36440400	121334000	133269000	142376000	148918000	201382000	183261000	190135000	211380000	22	22	20	22
P12270	Nucleoprotein TPR	TPR	267.298		X	27176200	20363300	25407900	20454800	27307700	46312700	36045000	67025100	5167760	54909100	2646620	26153700	12	9	11	12
P17858	ATP-dependent 6-phosphofructokinase, liver type	PFKL	85.018		X	617262000	95392700	382309000	708252000	213888000	236740000	185412000	187262000	153689000	149370000	118987000	128237000	26	26	25	25
P19823	Inter-alpha-trypsin inhibitor heavy chain H2	ITIH2	106.465			101789000	90788700	65406000	92115400	354157000	367570000	488744000	365527000	221118000	220662000	207179000	202818000	27	32	30	27
P20042	Eukaryotic translation initiation factor 2 subunit 2	EIF2S2	38.389			61804700	121149000	98628200	114153000	1014490000	595598000	881478000	958602000	316132000	312068000	359085000	357712000	18	21	20	20
P21980	Protein-glutamine gamma-glutamyltransferase 2	TGM2	77.328			533304000	494816000	565818000	499934000	2262900000	2687690000	3068660000	2945340000	2189490000	1861570000	1383050000	1841940000	22	24	23	24
P26639	Threonine--tRNA ligase 1, cytoplasmic	TARS1	83.436		X	33951100	45031600	27983600	38321500	23229400	26962500	31993900	30377400	33658000	38611700	33698200	27338100	21	23	24	23
P29350	Tyrosine-protein phosphatase non-receptor type 6	PTPN6	67.561			339182000	452941000	306725000	377052000	244803000	329894000	268920000	264042000	129436000	158318000	178960000	139330000	25	27	27	25
P29622	Kallistatin	SERPINA4	48.543			30911700	40575200	35795500	30453500	81894300	104197000	53706100	122713000	82533600	59163400	53162500	24080200	16	16	16	16
P30041	Peroxiredoxin-6	PRDX6	25.034			426611000	588840000	413340000	439846000	1647410000	2262460000	1950470000	2287220000	1316870000	1098070000	1113360000	1284170000	17	18	17	17
P33176	Kinesin-1 heavy chain	KIF5B	109.688			21123000	14411100	9818910	12302100	104986000	123365000	141156000	68352200	33520800	39363700	29797900	57053400	28	31	29	29
P35606	Coatomer subunit beta'	COPB2	102.488		X	8200040	21020400	14822500	15373300	17765000	16017200	15445000	16496200	37822700	28332700	24130500	16868600	25	27	27	25
P36915	Guanine nucleotide-binding protein-like 1	GNL1	68.661			47019900	66793300	41863800	45801100	215173000	227075000	257965000	244941000	104123000	119726000	98635700	120387000	22	21	21	22
P40939	Trifunctional enzyme subunit alpha, mitochondrial	HADHA	82.999		X	373945000	256928000	24312900	32908600	79043500	130539000	334104000	107451000	2258470000	373433000	1663510000	1036770000	26	28	28	27
P42566	Epidermal growth factor receptor substrate 15	EPS15	98.659			5476170	7891720	6268900	27027700	32076100	16133800	13601700	14384400	23874200	44562300	69779100	66152500	20	22	22	23
P48634	Protein PRRC2A	PRRC2A	228.866			5528310	3501720	7444500	7944550	57522200	19819500	42159600	17729600	4143830	3864230	12051700	2710320	15	13	17	16
P48643	T-complex protein 1 subunit epsilon	CCT5	59.672		X	18208000	15491500	16162500	13165300	150037000	189678000	243338000	196789000	57201400	136239000	162127000	146025000	22	22	22	22
P49368	T-complex protein 1 subunit gamma	CCT3	60.533		X	26372300	105302000	41716700	59223100	118239000	138260000	138658000	126481000	212497000	103315000	94621600	245673000	25	25	26	27
P55196	Afadin	AFDN	206.808			9856630	1675840	7033010	8532030	7004120	43268200	5803510	152210000	4902950	4060460	5615430	15678700	15	9	15	16
Q01432	AMP deaminase 3	AMPD3	88.81		X	25522100	21383500	22367700	32558900	85386400	89046600	86671700	94637100	165003000	120273000	143098000	121110000	24	21	22	24
Q02153	Guanylate cyclase soluble subunit beta-1	GUCY1B1	70.514			31160300	89155400	100077000	51153300	9910390	8624720	15903100	66337300	201073000	152876000	66510400	6008010	13	14	13	8
Q05209	Tyrosine-protein phosphatase non-receptor type 12	PTPN12	88.109		X	179577000	10916900	16201300	17257300	192593000	80061300	84366300	71048900	203464000	166322000	253356000	201184000	20	21	19	19
Q08379	Golgin subfamily A member 2	GOLGA2	113.089		X	5495340	10910800	4995160	14683300	9342060	14203600	24908500	8144150	7607200	9442320	8899070	4848970	21	25	27	19
Q12913	Receptor-type tyrosine-protein phosphatase eta	PTPRJ	145.944		X	19344600	84277600	31879200	42431000	17287000	16038500	17071100	22200100	211707000	150387000	165369000	49504100	22	22	22	18
Q13428	Treacle protein	TCOF1	152.11		X	23488500	30315500	21868900	24560200	4973640	17832100	14104800	42544100	8198680	51701300	34557100	6381320	8	8	9	10
Q14683	Structural maintenance of chromosomes protein 1A	SMC1A	143.236		X	28653400	41800700	31519800	27123300	11643800	12120800	14362300	11755200	14229200	12479300	9929520	11163100	25	19	21	20
Q14764	Major vault protein	MVP	99.328			13773000	12890300	12631300	10331100	13377300	16345800	12928400	15952600	104406000	8670090	102900000	71138900	26	23	23	23
Q15418	Ribosomal protein S6 kinase alpha-1	RPS6KA1	82.725			8447220	32887100	15976100	15122600	65783200	62915200	71797800	60246300	19670000	29535600	19503800	22297700	18	18	18	18
Q5K651	Sterile alpha motif domain-containing protein 9	SAMD9	184.282		X	38105700	44559000	26176600	33654900	48312500	37604200	32356100	31827200	21605300	34637200	30609500	13490900	13	18	25	14
Q5VW36	Focadhesin	FOCAD	200.06		X	10873500	7862720	5331880	2438850	20051800	13353800	7854480	8705900	9038230	15535100	12381300	11154200	19	18	21	19
Q5XPI4	E3 ubiquitin-protein ligase RNF123	RNF123	148.518			37413600	34496300	33386400	36663400	64271100	65660300	83444400	66199400	62940800	73006600	56349500	84544500	33	34	33	36
Q6R327	Rapamycin-insensitive companion of mTOR	RICTOR	192.221			6208510	13859100	6872360	11680600	258316000	172353000	10763000	194409000	12988500	14991800	12758800	16379600	16	17	18	16
Q7KZF4	Staphylococcal nuclease domain-containing protein 1	SND1	101.999			164223000	255939000	185967000	229655000	391098000	104953000	522767000	782573000	156722000	936148000	345831000	384542000	33	30	31	28
Q7L1W4	Volume-regulated anion channel subunit LRRC8D	LRRC8D	98.2			4722130	3088170	3236570	3048590	9082000	6384440	7732350	7505750	6354090	6672200	9068500	4536370	14	15	15	10
Q7L576	Cytoplasmic FMR1-interacting protein 1	CYFIP1	145.185			32817800	160385000	31954400	33563300	57286900	79512500	121887000	65693300	70482800	58530700	62790200	55899600	21	22	23	20
Q92556	Engulfment and cell motility protein 1	ELMO1	83.832			6608370	17424800	7793620	10154200	77256800	83442500	90830400	58321000	187367000	97552800	113870000	165124000	19	20	21	18
Q96G03	Phosphopentomutase	PGM2	68.283			8043750	13382400	10864800	9070240	35730500	48499300	56427600	65617400	35943900	39640600	43870600	28355900	20	22	19	22
Q96QH2	PML-RARA-regulated adapter molecule 1	PRAM1	73.969			1545560	3948380	3008570	36717400	12508300	8844930	15773300	66813500	28466800	11649000	14394300	22676400	17	16	23	19
Q9BTW9	Tubulin-specific chaperone D	TBCD	132.601		X	9340580	6452600	7272220	10355000	2871430	46197900	69635600	47535000	4143600	5879810	1670730	3642680	12	11	9	10
Q9H3S7	Tyrosine-protein phosphatase non-receptor type 23	PTPN23	178.974		X	14697700	7732480	7905990	15944700	9644820	7212210	8435580	14963700	5687780	3728510	39618900	11050400	13	10	10	12
Q9HCM2	Plexin-A4	PLXNA4	212.459			4553260	6469510	5997060	11756700	22270000	32701900	17284100	18592000	20712500	37195600	42610300	7574120	14	13	16	12
Q9NPQ8	Synembryn-A	RIC8A	59.708			11565700	8812840	10515900	13585800	43657500	305311000	92778200	224140000	27476100	20461900	21858000	27986800	17	16	15	18
Q9NQT8	Kinesin-like protein KIF13B	KIF13B	202.792			7401960	6159230	7675860	8120740	80970000	76159500	89004800	87860900	108816000	65382200	60591600	98998600	25	23	26	16
Q9NRY5	Protein FAM114A2	FAM114A2	55.467			6988140	8977610	6410560	12234300	191541000	66984800	59261800	83198700	34607100	35033300	24520400	61355900	22	20	21	21
Q9NTI5	Sister chromatid cohesion protein PDS5 homolog B	PDS5B	164.67			12621000	17662400	9372120	16408300	14198900	330973000	65964400	63559300	41684100	66108300	5743740	30197500	18	20	14	21
Q9NZW5	Protein PALS2	PALS2	61.118			6133920	35259900	66806000	53352500	68012000	21803500	22425400	666076000	22013100	24949800	17118300	27393100	19	18	18	18
Q9ULH1	Arf-GAP with SH3 domain, ANK repeat and PH domain-containing protein 1	ASAP1	125.499			17957700	23670900	14057400	20548500	58412700	57493700	61771400	57093300	58987600	55953500	53782100	68291700	33	31	32	32
Q9UNZ2	NSFL1 cofactor p47	NSFL1C	40.571			30729000	52526600	33803400	30015700	309535000	939136000	1342670000	507127000	108985000	73150400	79717800	114669000	21	21	20	20
Q9Y4G8	Rap guanine nucleotide exchange factor 2	RAPGEF2	167.42		X	10879500	13777700	13804300	19878000	27761000	41426000	49031400	45528500	369081000	45129300	45095900	46048000	32	32	30	34
Q9Y6C2	EMILIN-1	EMILIN1	106.696		X	33858300	46460100	52152000	47646800	124040000	184364000	185462000	204897000	112887000	134534000	164687000	79287800	28	32	28	27
Q9Y6D6	Brefeldin A-inhibited guanine nucleotide-exchange protein 1	ARFGEF1	208.77		X	4967420	7397460	51551100	6441280	6898220	38358700	66171400	19220500	11507000	7836270	30336400	8237410	20	20	22	16
A0FGR8	Extended synaptotagmin-2	ESYT2	102.358			2908480	1656950	12616900	2962620	20457700	521948000	22391400	21904000	146926000	54374900	87695500	119210000	26	25	28	24
A4D1P6	WD repeat-containing protein 91	WDR91	83.344			12907500	21530500	17490000	17130100	43151300	33176200	43031300	42425100	84454900	79129600	54902100	90101700	23	23	22	23
O00231	26S proteasome non-ATPase regulatory subunit 11	PSMD11	47.464			60933000	44580300	95790300	74636300	932148000	293128000	93829600	139382000	70019200	65758000	57404300	53871400	24	24	23	24
O14776	Transcription elongation regulator 1	TCERG1	123.903			6527050	5125960	13189100	8004640	17919400	76874600	26226200	39175700	74569000	85652100	88620300	81807300	15	17	16	17
O43150	Arf-GAP with SH3 domain, ANK repeat and PH domain-containing protein 2	ASAP2	111.65			14008000	11570000	18420200	38722800	26758600	20247200	19506100	22095200	19666900	21309900	27544200	26398300	20	17	21	18
O43182	Rho GTPase-activating protein 6	ARHGAP6	105.948			35847600	26046200	29999100	21574000	58942300	71795200	76934800	63048900	75116600	62724800	84711400	51515000	22	22	22	20
O60524	Ribosome quality control complex subunit NEMF	NEMF	122.955		X	26345100	47598100	17973900	38054900	102859000	47071800	113189000	53382600	5308930	4892290	5099590	4269610	10	12	12	12
O94966	Ubiquitin carboxyl-terminal hydrolase 19	USP19	145.65			6293540	7939820	14735900	7640100	22248700	32819400	20370900	27168700	25220500	15599100	17962900	15020800	18	15	19	17
P04196	Histidine-rich glycoprotein	HRG	59.578		X	776239000	940890000	638707000	955668000	3514660000	3202180000	2721340000	2718510000	1784400000	1685400000	1695530000	1182990000	21	23	22	21
P04264	Keratin, type II cytoskeletal 1	KRT1	66.038		X	55294300	69380500	65773800	235745000	218161000	54332300	150047000	475040000	34324300	396892000	945273000	518495000	16	20	18	22
P05154	Plasma serine protease inhibitor	SERPINA5	45.673			52099400	62881700	47449000	57642600	78862200	90404900	86534600	98382300	42754100	52931900	36180100	34401600	14	16	15	16
P05455	Lupus La protein	SSB	46.835			50870800	26497900	53628800	44092300	110790000	91090500	207188000	185039000	53720900	44489400	52043500	52167300	18	16	17	17
P08519	Apolipoprotein(a)	LPA	226.55		X	117217000	213926000	80740000	148281000	491594000	431990000	500557000	592293000	203333000	192516000	221345000	184741000	14	15	13	13
P11413	Glucose-6-phosphate 1-dehydrogenase	G6PD	59.259		X	35790000	69740200	73156400	38942900	92272800	100951000	92413500	97652800	90707200	54640700	54422000	70154000	22	23	22	23
P14625	Endoplasmin	HSP90B1	92.472			38127200	88900100	93658100	117139000	85984900	86339500	141808000	162106000	99035800	231487000	213373000	179724000	21	21	21	21
P15498	Proto-oncogene vav	VAV1	98.315			18047900	18677800	17275500	15573400	20536400	24640800	24461400	28102600	22244900	16427900	23350200	20954300	22	22	24	22
P17987	T-complex protein 1 subunit alpha	TCP1	60.343		X	110772000	123128000	128198000	108359000	126321000	103634000	108703000	86419600	371133000	357462000	363314000	350429000	20	20	19	20
P18054	Polyunsaturated fatty acid lipoxygenase ALOX12	ALOX12	75.694			44009900	26210900	35787100	47766700	36825800	46435100	54285800	50299700	87054900	66129300	88765800	53964000	24	22	24	20
P28331	NADH-ubiquinone oxidoreductase 75 kDa subunit, mitochondrial	NDUFS1	79.469		X	3027280	5288020	5177620	5459650	14017500	21559100	23901400	15323700	15523000	11592500	12480200	14121300	21	18	21	19
P34932	Heat shock 70 kDa protein 4	HSPA4	94.333			22243400	36820600	24659500	30116100	284464000	90448400	212814000	140480000	74941700	71717400	55275500	86686000	27	25	27	27
P35998	26S proteasome regulatory subunit 7	PSMC2	48.634			15418600	43946000	35046900	27717700	83508900	101155000	102999000	103931000	68102300	96131100	89935900	85788300	19	20	19	19
P40818	Ubiquitin carboxyl-terminal hydrolase 8	USP8	127.523		X	10386700	4874780	5190970	8403420	11670200	19041500	31603400	21825300	38340100	365109000	33065300	169396000	15	14	18	12
P43243	Matrin-3	MATR3	94.624		X	7543490	11203300	10145800	5506830	18708200	25676900	24587000	22766000	31422400	26858400	37527900	31103700	18	16	17	16
P43686	26S proteasome regulatory subunit 6B	PSMC4	47.367			8222530	9908450	9557750	13255200	72201700	49410200	86154000	48027600	60886100	61018200	90389400	105861000	20	19	18	19
P46019	Phosphorylase b kinase regulatory subunit alpha, liver isoform	PHKA2	138.409		X	29836300	2162620	94437400	6078620	6922380	30539400	11173200	9426780	6303330	7723880	6016740	3478300	12	13	14	16
P48426	Phosphatidylinositol 5-phosphate 4-kinase type-2 alpha	PIP4K2A	46.224			253876000	435264000	231277000	338067000	535500000	563558000	574541000	498400000	630978000	657467000	725626000	833216000	15	16	15	15
P49915	GMP synthase [glutamine-hydrolyzing]	GMPS	76.718			3424180	14000100	9013010	5858770	18236000	21691500	19067000	15664700	11013900	645474000	11063600	12744300	15	13	13	15
P51608	Methyl-CpG-binding protein 2	MECP2	52.441		X	3568690	9933730	5939360	6012990	19364100	34096400	42480600	26667200	34584100	24173200	22397700	36601100	16	15	14	16
P55010	Eukaryotic translation initiation factor 5	EIF5	49.224			103062000	131556000	89066500	117648000	348627000	314183000	525106000	489254000	295665000	268862000	292895000	287941000	14	15	15	14
P57772	Selenocysteine-specific elongation factor	EEFSEC	65.306		X	23440200	25996800	29206900	24028000	88528200	91203800	75313700	89861000	59361500	49115600	59572500	65916500	16	17	19	19
P61221	ATP-binding cassette sub-family E member 1	ABCE1	67.315			18830100	42320900	21275200	37182800	108616000	80214200	58174100	90854200	44413700	36121100	38091100	59318200	17	17	15	17
Q04656	Copper-transporting ATPase 1	ATP7A	163.376		X	265237000	201782000	253718000	263478000	24538400	31065500	36645200	31878200	77814900	11168000	39205900	71147300	21	21	21	24
Q06124	Tyrosine-protein phosphatase non-receptor type 11	PTPN11	68.012		X	17645300	56596100	25972600	33661700	71592700	65007700	57334000	53392200	46840800	29126200	33885600	33616700	25	26	23	25
Q06187	Tyrosine-protein kinase BTK	BTK	76.28		X	13881400	37486200	19977300	26312400	101150000	120089000	128613000	126243000	59626100	70720500	89904300	46241200	27	28	30	24
Q13423	NAD(P) transhydrogenase, mitochondrial	NNT	113.895		X	20693600	28401200	32040100	17890200	94154800	227469000	449235000	152603000	82887300	96879500	104975000	76493900	35	35	36	34
Q13619	Cullin-4A	CUL4A	87.68			163611000	400939000	153305000	239018000	152017000	176388000	159729000	211136000	52578200	65815300	31892100	39440200	19	19	17	17
Q14554	Protein disulfide-isomerase A5	PDIA5	59.595			44504700	90782600	89166400	94208900	172284000	271563000	260440000	230442000	119646000	118074000	176695000	75728600	19	20	21	18
Q14766	Latent-transforming growth factor beta-binding protein 1	LTBP1	186.797		X	142389000	138181000	102387000	163034000	305412000	424722000	385102000	316739000	221997000	260632000	314804000	149746000	20	23	25	15
Q14974	Importin subunit beta-1	KPNB1	97.172			26381200	33334500	38100100	45803400	91184700	100831000	81727300	94856700	120687000	134310000	57078300	60310700	23	23	21	23
Q14CX7	N-alpha-acetyltransferase 25, NatB auxiliary subunit	NAA25	112.293			10421500	21292700	27866400	21760800	11428000	9780670	13756200	13650100	169461000	202184000	161467000	297291000	22	22	24	21
Q15029	116 kDa U5 small nuclear ribonucleoprotein component	EFTUD2	109.439		X	4215920	5752990	14535300	6374170	19547700	11536400	11752700	12426600	35966700	7638800	42133500	22620600	20	18	19	18
Q16512	Serine/threonine-protein kinase N1	PKN1	103.933			4714090	5146360	2788580	8465140	12221000	7897880	9195930	8757640	10952300	472697000	68543400	9605170	16	16	18	13
Q16851	UTP--glucose-1-phosphate uridylyltransferase	UGP2	56.942		X	7197970	12686600	9347440	11539700	63868700	101456000	100479000	71030000	138173000	34999800	80809400	63195800	22	20	21	20
Q2TAZ0	Autophagy-related protein 2 homolog A	ATG2A	212.862			9662940	22417700	7380510	14599000	9966880	11158300	9188070	13339900	24887400	66696400	41451100	12741500	22	21	26	23
Q32MZ4	Leucine-rich repeat flightless-interacting protein 1	LRRFIP1	89.253			11238200	7321870	10680800	13596900	207996000	286311000	2203530000	61222100	28184800	180393000	210167000	23692500	20	19	21	19
Q5VYS8	Terminal uridylyltransferase 7	TUT7	171.231			23473400	26019200	4160550	3935220	9735370	20621500	15677400	17669300	9309530	2948230	11252700	9020850	8	8	14	11
Q6PKG0	La-related protein 1	LARP1	123.512			5935060	11637900	5499780	20378600	43173000	34673800	37220700	46889500	72383000	65280700	124754000	57537600	27	31	28	31
Q7Z2W4	Zinc finger CCCH-type antiviral protein 1	ZC3HAV1	101.433			17016900	19806300	19505400	17926400	81940700	92137200	103725000	344059000	1196130000	1166650000	1525850000	1392710000	28	28	30	28
Q86YT6	E3 ubiquitin-protein ligase MIB1	MIB1	110.137		X	2987950	9235050	4038190	1475620	2539240000	2614130000	1638870000	1414530000	12398700	6505490	6388120	11687700	15	11	13	12
Q86YV0	RAS protein activator like-3	RASAL3	111.899			1351420	3191350	4619300	4225250	16198900	25371100	22088400	17475700	15758900	10473900	11585500	8840520	11	10	8	13
Q8IWV7	E3 ubiquitin-protein ligase UBR1	UBR1	200.213		X	3978010	20443000	19935900	20080700	7678990	5968520	3256110	7436850	26282500	22479300	46586700	31824800	9	10	12	14
Q8N1G4	Leucine-rich repeat-containing protein 47	LRRC47	63.473			19304300	6573090	13145600	18411500	88061100	90970500	95669600	100301000	49356400	50870900	45049600	53321300	23	23	22	23
Q8N392	Rho GTPase-activating protein 18	ARHGAP18	74.977			222544000	217944000	253371000	222877000	1167660000	104052000	94607200	81930700	911432000	1107680000	782521000	933852000	27	27	29	27
Q8TEH3	DENN domain-containing protein 1A	DENND1A	110.58			442592000	4891550000	82374700	1210990000	12867200	6662700	308842000	198744000	12148000	12268000	17681500	57207200	11	11	14	13
Q8TEM1	Nuclear pore membrane glycoprotein 210	NUP210	205.115			28196500	24388700	54514400	29580200	11773600	30703600	32930000	19878900	37573300	42792600	20234500	25343100	19	18	21	16
Q92539	Phosphatidate phosphatase LPIN2	LPIN2	99.4		X	11879200	16503200	11303000	15660900	113031000	43199800	52519700	102264000	36385500	24554300	127834000	79790400	16	16	15	17
Q93034	Cullin-5	CUL5	90.956			6434740	6695830	7013820	6696370	38429400	34489500	21797500	23142600	15110600	17144200	15328800	17942000	30	26	27	27
Q93084	Sarcoplasmic/endoplasmic reticulum calcium ATPase 3	ATP2A3	109.257			43448200	57214500	98760000	68149500	186363000	177850000	332592000	201890000	225445000	191820000	234222000	134747000	24	24	23	23
Q93100	Phosphorylase b kinase regulatory subunit beta	PHKB	124.885		X	5690370	17319000	5673330	14953000	10940600	5516270	905753000	6389420	4412580	3974070	15807600	8347740	17	19	14	15
Q96NA2	Rab-interacting lysosomal protein	RILP	44.201			25408300	25386800	23828400	25031400	53221400	46201000	53381100	44519100	590371000	211130000	31794300	1436870000	12	14	14	13
Q96P70	Importin-9	IPO9	115.964			20480800	38176300	23862300	23973100	31846000	35400800	23610700	146879000	66178600	81604400	63989800	81147500	18	17	17	17
Q96PK6	RNA-binding protein 14	RBM14	69.491			25564100	4618830	18360200	9223050	34726200	39163000	32674200	19300300	99676700	131786000	8841030	20105900	14	11	12	16
Q9BSJ2	Gamma-tubulin complex component 2	TUBGCP2	102.536		X	9994910	15463000	8332620	9008260	10866000	4073670	22936700	3015190	44388600	25542500	7532890	20500200	12	16	17	14
Q9BSJ8	Extended synaptotagmin-1	ESYT1	122.857			11478900	23450100	6643350	21019600	52018300	42137600	56540200	60783300	47143100	43190700	45114900	30917500	35	34	35	34
Q9H9A6	Leucine-rich repeat-containing protein 40	LRRC40	68.25			23527000	27428900	6765340	14718900	38791700	63413600	98972100	30279200	15439000	12604200	10908200	12207500	25	20	20	26
Q9HD20	Endoplasmic reticulum transmembrane helix translocase	ATP13A1	132.957			16327200	3621790	2899520	2987350	93515300	94779800	99688700	85109600	40089500	23253800	66048800	4902960	17	18	18	12
Q9NP58	ATP-binding cassette sub-family B member 6	ABCB6	93.885		X	24030300	19021800	15456800	16344600	542345000	111061000	146873000	170654000	73379700	90407500	68863600	67496700	23	23	22	22
Q9UI10	Translation initiation factor eIF2B subunit delta	EIF2B4	57.558		X	27564900	43258000	16934600	54048300	387484000	106701000	172620000	161303000	40051600	40556900	43643800	43663100	18	18	18	18
Q9Y265	RuvB-like 1	RUVBL1	50.226			8305160	9744660	13017100	10885500	97345400	122401000	86524500	116309000	83867200	57542300	63758200	53664300	16	15	15	15
Q9Y3P9	Rab GTPase-activating protein 1	RABGAP1	121.737			12089500	20328500	8635240	20924000	8128770	14767800	33765600	36007400	19919400	12389900	21396000	7742260	17	18	16	14
Q9Y4L1	Hypoxia up-regulated protein 1	HYOU1	111.34		X	9170700	8039590	6087550	4983240	169462000	108431000	160824000	130653000	30256700	22250500	20444200	12298000	24	24	22	17
Q9Y678	Coatomer subunit gamma-1	COPG1	97.719		X	2879150	6193920	5259260	6213720	18140700	20217600	27841200	22480000	29149900	60714000	81782400	65388800	21	21	21	18
O00139	Kinesin-like protein KIF2A	KIF2A	79.955		X	34319900	25527400	31024200	28471700	77425400	75373100	87267000	86966400	93317000	106496000	129901000	62363100	20	19	19	19
O00178	GTP-binding protein 1	GTPBP1	72.457		X	50191200	33415100	23891000	25491100	150564000	171305000	181989000	150783000	241509000	79918500	89300500	101684000	20	19	21	20
O00267	Transcription elongation factor SPT5	SUPT5H	121.002			9400710	30274200	15847000	32336100	8554200	9167330	8573520	5879590	8368430	6947470	16687200	12494500	16	15	16	19
O00391	Sulfhydryl oxidase 1	QSOX1	82.576			20043900	20623400	16544800	21083600	34613000	42341600	34350800	32049000	30551900	33872000	28547100	25155800	18	17	17	17
O60645	Exocyst complex component 3	EXOC3	85.567			13585000	71176400	8633570	17392300	12242700	13197800	12030200	12081400	132268000	10702200	17714500	12284700	20	23	18	18
O75083	WD repeat-containing protein 1	WDR1	66.194		X	84715900	51593700	50190500	41380400	146128000	150211000	223947000	162851000	136695000	127100000	147192000	117095000	20	20	20	20
P01042	Kininogen-1	KNG1	71.959		X	3022540000	5196720000	2896610000	3661740000	12364100000	13460900000	12360600000	11606800000	9218680000	6931370000	7809230000	8019860000	26	26	23	24
P05164	Myeloperoxidase	MPO	83.872		X	326692000	541143000	372128000	560367000	409690000	557188000	627124000	553131000	380532000	337758000	271158000	323408000	23	24	23	20
P05165	Propionyl-CoA carboxylase alpha chain, mitochondrial	PCCA	80.06	X	X	22561400	3263960	20043700	48079800	50757000	81788800	67189100	55566600	48326900	29625300	22112300	25662300	17	16	18	13
P06576	ATP synthase subunit beta, mitochondrial	ATP5F1B	56.559		X	308426000	808136000	255978000	432551000	186683000	238197000	268331000	229248000	246457000	238491000	272894000	170314000	21	19	21	20
P07237	Protein disulfide-isomerase	P4HB	57.118		X	8053040	15348600	9975990	16155400	82057000	44561800	34622800	41251100	15229500	14655900	15776300	11038900	20	22	20	21
P10909	Clusterin	CLU	52.494			325741000	364121000	315147000	293534000	2124230000	1270490000	2079140000	2879500000	981656000	995546000	941836000	637780000	15	15	15	14
P12956	X-ray repair cross-complementing protein 6	XRCC6	69.844			13779700	20620200	46359800	37213400	9842240	21107100	22957500	21616300	8057480	9820960	16682000	7382170	18	14	19	18
P13010	X-ray repair cross-complementing protein 5	XRCC5	82.705			3144680	54991200	19284100	17084500	18940900	9580600	9289570	21584400	5045010	4119800	7525930	6985810	16	13	13	13
P13796	Plastin-2	LCP1	70.291			21380200	14189400	12549700	19112300	62606800	73172600	86614000	83835100	119175000	88586200	70448900	67891600	24	24	22	23
P14618	Pyruvate kinase PKM	PKM	57.938			18841500	26553400	29414200	27929800	167856000	511474000	323505000	918989000	137217000	142126000	122074000	82295100	25	25	26	23
P14868	Aspartate--tRNA ligase, cytoplasmic	DARS1	57.136		X	14527300	67002400	13012000	18784700	40890800	45636600	36717900	40693500	37195800	27119400	31991700	20233700	22	22	23	23
P17480	Nucleolar transcription factor 1	UBTF	89.408		X	164235000	208185000	118100000	195098000	39449900	97234400	70167700	153593000	77992200	24280100	73984700	39995100	7	10	13	13
P17980	26S proteasome regulatory subunit 6A	PSMC3	49.204		X	17010400	39156300	23906300	17071900	95016400	85276400	63359400	91762400	75280100	69298500	53184400	66275400	18	18	17	17
P23276	Kell blood group glycoprotein	KEL	82.827		X	14620700	29404000	15487800	10389500	108375000	101229000	114130000	122062000	59914300	93701000	58056700	99000100	19	20	18	19
P23526	Adenosylhomocysteinase	AHCY	47.715	X	X	41774100	48334200	40891900	39748800	98775200	89004100	84052500	91220400	51267400	50752100	51116200	49635600	17	17	17	17
P25705	ATP synthase subunit alpha, mitochondrial	ATP5F1A	59.75		X	39597300	49567800	60247100	53206300	308746000	312291000	336782000	317878000	231847000	192552000	272899000	134065000	26	25	25	24
P27448	MAP/microtubule affinity-regulating kinase 3	MARK3	84.429		X	14890200	20881700	13984500	17786800	65232600	70024100	96834100	64978500	57194500	44903000	58365300	57844200	17	18	16	19
P27824	Calnexin	CANX	67.57			13822000	32926800	30692400	33241500	231065000	85051100	89060700	1041760000	147717000	59504300	124892000	88810000	20	21	20	19
P28290	Protein ITPRID2	ITPRID2	138.387			9299940	19692900	14816800	16528800	13942600	7295400	20973300	10718100	8776310	4461140	10849100	15850600	16	16	18	12
P30613	Pyruvate kinase PKLR	PKLR	61.83		X	33778200	23781200	15274500	44199600	96350800	115523000	124068000	134472000	137815000	118969000	85270700	83570800	25	25	26	26
P31040	Succinate dehydrogenase [ubiquinone] flavoprotein subunit, mitochondrial	SDHA	72.69		X	22106300	25229100	21395400	24639600	16216300	24506700	17427600	18710100	45409300	37565100	51993500	28713900	17	17	16	13
P46379	Large proline-rich protein BAG6	BAG6	119.41			4968850	1412860	4467100	7103600	13900400	17005800	33582700	12544300	33128400	85539400	19448300	45370600	21	19	21	21
P50416	Carnitine O-palmitoyltransferase 1, liver isoform	CPT1A	88.367	X	X	11497000	4891910	8069120	8365910	382476000	230351000	192071000	318068000	36159300	34379900	32807900	20717500	24	24	22	21
P51659	Peroxisomal multifunctional enzyme type 2	HSD17B4	79.686		X	5337310	62349000	185748000	22622800	62874600	93413200	89931300	75116300	45918100	57869000	69659900	43074600	27	26	29	24
P51812	Ribosomal protein S6 kinase alpha-3	RPS6KA3	83.737		X	45776100	58142700	41386700	31382800	35229300	24111100	23138900	24710800	618551000	43121900	782881000	470708000	21	20	21	21
P54578	Ubiquitin carboxyl-terminal hydrolase 14	USP14	56.069			92478200	138143000	89644600	142469000	605916000	469030000	414106000	628622000	621288000	400313000	365803000	556441000	21	19	19	20
Q00341	Vigilin	HDLBP	141.441			9688760	20781500	6283630	20080200	26812400	9802760	6365480	16803100	43333400	122627000	205041000	20047700	23	24	24	16
Q01433	AMP deaminase 2	AMPD2	94.893		X	9014330	14796000	20439400	17727400	255434000	110793000	66558800	42265200	42577100	46733700	45313200	22100400	24	24	25	21
Q05397	Focal adhesion kinase 1	PTK2	119.234			361166	15405200	9320670	28525100	19206900	27788000	19211500	28752300	26973200	21860400	28774800	17706600	27	31	28	27
Q06033	Inter-alpha-trypsin inhibitor heavy chain H3	ITIH3	99.849			397370000	256894000	550372000	538800000	153336000	137048000	142236000	196435000	20543700	20607800	35482200	15318300	18	19	18	19
Q07866	Kinesin light chain 1	KLC1	65.31			2868700	11331000	7411450	5915640	31478400	27381300	32772000	27185600	30102300	25301700	27408400	18300500	18	18	19	18
Q13315	Serine-protein kinase ATM	ATM	350.694		X	4447640	10354700	13450100	3043260	5533300	15535600	6310150	15114900	12102300	4998370	8480990	16988900	11	4	5	10
Q13435	Splicing factor 3B subunit 2	SF3B2	100.23		X	12305300	19271800	14138300	14554800	28994800	48591400	14155200	34549100	36801800	23604200	14171700	18990700	19	16	18	20
Q13496	Myotubularin	MTM1	69.931		X	5144880	8803640	8459110	5100120	22334400	13665200	15443000	15782300	11980900	32487400	15357200	12661200	16	13	18	14
Q14247	Src substrate cortactin	CTTN	61.585			48413500	86345400	52427200	76438200	352034000	319564000	386813000	339924000	1289110000	254444000	211472000	222125000	21	21	23	21
Q14677	Clathrin interactor 1	CLINT1	68.26			37204100	45842700	29552400	35753100	138783000	162406000	264764000	129227000	600065000	353732000	187566000	474186000	18	17	19	17
Q16181	Septin-7	SEPTIN7	50.682			82677100	59152900	119339000	31269800	232106000	239980000	217503000	226843000	132828000	150621000	196916000	101731000	16	17	16	17
Q16799	Reticulon-1	RTN1	83.616			37040000	12738500	23202900	19309600	63781600	33951900	49190800	38273600	36725600	14590800	28518400	5823920	16	17	16	12
Q32P44	Echinoderm microtubule-associated protein-like 3	EML3	95.2			26429800	37179800	5441150	24136300	6102620	140926000	82779700	88308500	13428000	12585000	14231200	5258580	18	19	20	17
Q460N5	Protein mono-ADP-ribosyltransferase PARP14	PARP14	202.803			22297200	45939800	7145050	5369980	30158400	18369800	18448300	29305300	20935400	33009500	28292100	5725640	9	14	14	10
Q4KMQ2	Anoctamin-6	ANO6	106.167		X	2691920	3330620	3206860	8111000	18501500	43820300	35018500	27690800	78969600	20442400	16885300	12853500	19	18	19	15
Q5T5C0	Syntaxin-binding protein 5	STXBP5	127.575			49671900	111156000	41876600	54933900	27569100	28018000	32917900	92892900	30141400	18604000	13177300	23752400	15	15	14	11
Q66K74	Microtubule-associated protein 1S	MAP1S	112.213			11650200	9283050	12560900	10885200	79526200	71120700	72103100	74145100	32560600	31127000	27225600	28380400	17	17	18	18
Q6P1M0	Long-chain fatty acid transport protein 4	SLC27A4	72.067		X	7224940	14262000	16352200	15198500	9878480	54495200	65552500	104693000	18019100	17024000	26313400	22074100	15	14	16	14
Q7L014	Probable ATP-dependent RNA helicase DDX46	DDX46	117.363			10689700	7625220	5206550	6992300	7809850	8565880	8444740	6448370	4836020	6325850	8352280	9516730	18	18	15	16
Q7LDG7	RAS guanyl-releasing protein 2	RASGRP2	69.249		X	8621100	17593300	15251800	22257900	160446000	306718000	131493000	256582000	118417000	137925000	203731000	106405000	22	22	22	22
Q7Z3J2	VPS35 endosomal protein-sorting factor-like	VPS35L	109.566		X	12723200	7234710	5401530	3727680	3852320	26234900	29479200	16840600	5446360	5254160	8096110	6867490	12	12	9	7
Q86UE4	Protein LYRIC	MTDH	63.837			65962100	31064900	25841700	18784600	34665200	48469400	46496900	46108600	20660200	57851800	28091600	36645900	20	19	22	19
Q8IY21	Probable ATP-dependent RNA helicase DDX60	DDX60	197.857			55542200	99322000	28260900	24485200	23795900	17603200	499526000	11242200	317460000	335023000	282306000	189721000	15	17	14	12
Q8N4C8	Misshapen-like kinase 1	MINK1	149.824			4475100	19937500	5095240	21318300	13295600	13450400	39910300	34765200	43028700	18690300	9851540	7159960	15	18	18	15
Q8N766	ER membrane protein complex subunit 1	EMC1	111.761		X	2545570	11572600	4631040	3827970	11163800	32191400	28419900	20862900	57692500	65298000	50835600	4457980	23	22	26	18
Q8NC51	SERPINE1 mRNA-binding protein 1	SERBP1	44.967			7920040	4653600	9222200	8054190	96510500	209732000	152049000	173409000	45862200	42676200	35851400	33309600	14	16	14	16
Q8TEQ6	Gem-associated protein 5	GEMIN5	168.592		X	34582800	7606830	61039900	77675500	35557200	5442080	1617130	8254610	8405770	23225600	5105340	4305200	5	10	5	10
Q8WUA2	Peptidyl-prolyl cis-trans isomerase-like 4	PPIL4	57.225			22047300	17892000	14787800	32666400	45519900	46659100	44093200	43034900	20472600	14991000	14493700	21877700	12	15	14	15
Q92499	ATP-dependent RNA helicase DDX1	DDX1	82.434			6506260	10580100	7653140	9434800	14153900	11591200	12189000	15555200	809904000	701383000	713417000	692683000	16	19	21	18
Q92620	Pre-mRNA-splicing factor ATP-dependent RNA helicase PRP16	DHX38	140.508		X	147874000	93736900	47074100	25225800	16185800	10689500	81554300	22158300	53337100	61545600	45445800	3345510	15	18	19	20
Q92974	Rho guanine nucleotide exchange factor 2	ARHGEF2	111.544		X	5300320	19661700	4188360	8828250	697983000	21439200	23281000	21749200	27375500	12480800	14081000	10317800	27	25	26	25
Q96CW1	AP-2 complex subunit mu	AP2M1	49.657		X	41248900	65073900	49776700	59249700	216204000	233617000	251012000	347328000	117514000	134579000	120680000	141085000	19	22	23	23
Q9BT78	COP9 signalosome complex subunit 4	COPS4	46.271			10325800	10533500	14197700	34207400	39158000	40959300	34807100	33967500	41216000	29455600	31797900	39164900	19	20	19	19
Q9C0E2	Exportin-4	XPO4	130.139			5768280	12961800	12913900	14149900	22628200	6183040	7094940	10916000	38060600	14465000	9802170	10928200	22	22	21	22
Q9H3U1	Protein unc-45 homolog A	UNC45A	103.077		X	6730580	12007200	12731200	8871100	13359600	13346300	11672100	168186000	11404100	20223600	11881300	8732120	26	28	27	26
Q9HC35	Echinoderm microtubule-associated protein-like 4	EML4	108.916			2436030	7994820	5485710	6002220	58872300	13281600	9446940	28755800	22538500	16038600	18618400	14488700	20	24	20	18
Q9NRW7	Vacuolar protein sorting-associated protein 45	VPS45	65.075		X	20648300	18363500	30845200	26554500	11472400	12811700	11691300	19955400	10650300	37355700	10323300	22940600	19	17	20	19
Q9NVE7	4'-phosphopantetheine phosphatase	PANK4	85.992		X	5535610	17025500	53662100	9714980	28685200	12662900	14285400	21974800	10925500	3379450	12615900	5649890	12	8	10	9
Q9UH99	SUN domain-containing protein 2	SUN2	80.314			8516300	7751990	8717140	7455860	13972700	21017500	24263400	21850600	26869100	21476600	20011500	28091600	14	16	16	14
Q9UHB9	Signal recognition particle subunit SRP68	SRP68	70.73		X	2979800	29085100	2521780	6911730	8146500	6975540	6534980	7046210	6298540	10699400	8014220	9689110	14	13	13	14
Q9UI26	Importin-11	IPO11	112.535			5892950	7722450	22510800	12480300	10431300	11431000	26101200	11127100	8788620	9649610	6316780	9854690	20	19	16	20
Q9UJU6	Drebrin-like protein	DBNL	48.207			15829700	24254900	19062000	23703900	110332000	228688000	416661000	159154000	97514300	73608600	87003600	102334000	16	16	17	16
Q9UNM6	26S proteasome non-ATPase regulatory subunit 13	PSMD13	42.944			24633200	35420200	28978400	29900600	69059700	54103500	50237600	56562900	66087300	76418500	64069600	68189000	18	19	20	18
Q9Y3I0	RNA-splicing ligase RtcB homolog	RTCB	55.209			42324000	6614890	37091700	5133200	10310800	11294100	8901970	16922100	10640500	8441440	12706100	8175380	16	15	15	14
Q9Y6F6	Inositol 1,4,5-triphosphate receptor associated 1	IRAG1	97.959			6405570	9527390	13734700	9107360	42797000	35776200	32929200	58974400	34146600	14165400	18562800	8989500	29	26	28	25
A6NC98	Coiled-coil domain-containing protein 88B	CCDC88B	164.81			90028600	15057600	14225500	14532600	12078800	33308200	24516700	20753200	946109	7456210	985280	859449	6	6	6	4
O00471	Exocyst complex component 5	EXOC5	81.85			4005730	16734000	4869840	19967700	38200200	28922400	15179400	33233600	167307000	172744000	100871000	120602000	15	15	16	15
O14976	Cyclin-G-associated kinase	GAK	143.193			101006000	96486900	95253800	133723000	9329740	8119300	12274000	8677140	7440190	4775240	6540130	32910900	18	18	18	20
O15027	Protein transport protein Sec16A	SEC16A	251.897			26792100	144524000	27221200	29668900	6866580	46789600	483884000	6659640	10164600	12635800	8002740	4763100	11	14	14	10
O15117	FYN-binding protein 1	FYB1	85.388		X	23766000	21866600	31984100	29356600	169982000	224702000	220831000	188051000	114306000	125384000	154115000	80465200	20	18	21	18
O43491	Band 4.1-like protein 2	EPB41L2	112.588			18951300	123724000	19605700	57544900	51959000	107786000	134427000	151424000	13904000	38610600	12369100	48685100	19	18	18	18
O43815	Striatin	STRN	86.134			3657600	21507700	18466600	14931400	21056200	26031900	30509700	25878500	22685000	27648200	72169600	40652000	21	20	22	17
O60749	Sorting nexin-2	SNX2	58.471			3962920	6150880	8850660	3870950	15947600	16823400	16142100	18991900	37352500	21735400	18483900	24078500	15	15	15	13
O75746	Electrogenic aspartate/glutamate antiporter SLC25A12, mitochondrial	SLC25A12	74.762		X	15258100	22377500	40586400	11641300	8296120	11126500	10348300	9606660	8638910	7894970	17885500	42064600	18	15	18	15
O95373	Importin-7	IPO7	119.517			27599200	25454600	24893300	18969600	73911700	64899500	50460100	76265600	48400300	134256000	37346500	65576100	20	21	20	20
O95786	Antiviral innate immune response receptor RIG-I	RIGI	106.599		X	18378000	30381600	12536200	27590800	212448000	42320000	47731500	5664720	25993800	27412000	28136700	35447300	12	11	14	9
O95819	Mitogen-activated protein kinase kinase kinase kinase 4	MAP4K4	142.103			24195100	34710200	9822100	33457800	30801300	47771900	39259300	49204500	37033600	27218200	27473800	17222800	14	17	19	20
P00558	Phosphoglycerate kinase 1	PGK1	44.616		X	219282000	308732000	252225000	309393000	1267430000	1287660000	1392260000	1485710000	1115100000	755199000	904902000	1067850000	16	16	17	16
P02786	Transferrin receptor protein 1	TFRC	84.872		X	4912460	24216700	8097700	19142800	12880900	14838000	12954700	31640600	25992200	16738000	2518460	9641420	11	11	10	10
P02790	Hemopexin	HPX	51.678			1690700000	2942140000	2230630000	2152690000	3139400000	3698340000	3491800000	3332550000	2582430000	2149610000	2682140000	1975720000	20	17	20	17
P07332	Tyrosine-protein kinase Fes/Fps	FES	93.498			7070950	19643500	13935600	26237400	8612960	102414000	24740300	25017600	39110300	111285000	36568200	45965100	14	17	19	13
P08697	Alpha-2-antiplasmin	SERPINF2	54.565		X	603948000	675661000	504795000	584160000	4072440000	3447190000	3410940000	3098930000	1280700000	2053670000	1649290000	1868070000	17	18	18	18
P09327	Villin-1	VIL1	92.695			19820600	56092300	14237000	50051500	10605400	5093040	6576700	10558100	10226600	6842470	7205000	4961620	13	7	11	1
P09960	Leukotriene A-4 hydrolase	LTA4H	69.285			11538000	30824800	22880600	11370800	882922000	54934700	69119300	807871000	38296100	23607200	20468600	26288500	24	26	24	24
P11678	Eosinophil peroxidase	EPX	81.042		X	9509670	15928300	14044100	14157800	64570800	46631600	52168900	59273900	29600900	30387300	28362200	26703500	16	18	16	15
P15311	Ezrin	EZR	69.414			94869700	108236000	44597400	78059000	236369000	317106000	350429000	339057000	163800000	145598000	145474000	170713000	21	22	21	21
P16284	Platelet endothelial cell adhesion molecule	PECAM1	82.524			7885000	53490600	81926000	85600000	66631300	94663900	72050000	81598000	479264000	47746400	518920000	71076900	21	22	21	19
P18583	Protein SON	SON	263.835		X	2601510	4826150	3930660	6031430	13012300	6808590	18875200	16031800	1776450	11760400	7127310	2146850	5	5	8	6
P19367	Hexokinase-1	HK1	102.489		X	25310400	36033700	26569100	41707800	206159000	136640000	194531000	159257000	51960000	122391000	182655000	44933100	25	26	25	24
P20936	Ras GTPase-activating protein 1	RASA1	116.405		X	5444160	5036440	3261830	3198570	36225900	12055700	12393100	12130200	13183400	17879700	17764800	8598290	23	23	25	24
P23786	Carnitine O-palmitoyltransferase 2, mitochondrial	CPT2	73.779	X	X	1622130	2164210	2440560	2480530	4736140	4535890	6285580	5678660	133539000	94669100	125002000	127155000	11	10	9	9
P25685	DnaJ homolog subfamily B member 1	DNAJB1	38.043			20081100	32834100	20381400	21935500	152105000	133416000	164205000	202319000	85552500	97532200	84394500	90614500	17	17	16	19
P27816	Microtubule-associated protein 4	MAP4	121.007			9093280	144139000	86641200	3669500	17550300	31902200	20146300	23821600	15582100	10763700	44362200	29525900	25	21	22	23
P30740	Leukocyte elastase inhibitor	SERPINB1	42.741			21351000	25765000	27393800	27641100	50893800	65448500	91240400	63849800	81958800	105112000	84240400	70999400	14	14	14	14
P35908	Keratin, type II cytoskeletal 2 epidermal	KRT2	65.433		X	37126800	32053400	33406000	82699000	24288300	12180500	1235030	30273500	20215700	62095000	2322160	27772700	10	20	4	14
P40763	Signal transducer and activator of transcription 3	STAT3	88.068		X	5693280	11589300	4965970	11910200	22015000	27395100	65299200	18501300	65545400	96198300	79127400	81044300	20	21	20	18
P42224	Signal transducer and activator of transcription 1-alpha/beta	STAT1	87.333		X	46650100	58666800	12385300	33668800	29477200	8407760	11376600	20883400	10495600	7385510	7151890	6803610	21	17	19	19
P43405	Tyrosine-protein kinase SYK	SYK	72.068		X	102207000	103383000	112268000	106604000	85231800	96835200	101207000	96183000	69107000	67002100	79237000	58439900	21	22	21	22
P46977	Dolichyl-diphosphooligosaccharide--protein glycosyltransferase subunit STT3A	STT3A	80.53		X	4109070	7334980	6779540	3008210	29192600	33903600	35382100	31417800	22566500	19835200	25809400	13566100	14	11	11	11
P48735	Isocitrate dehydrogenase [NADP], mitochondrial	IDH2	50.911		X	61207200	53011200	58094100	73120400	355374000	317562000	317604000	311047000	243263000	214967000	277527000	151525000	16	16	16	16
P49641	Alpha-mannosidase 2x	MAN2A2	130.542			2873070	6684330	5746420	18459800	14866700	19168700	10218500	10080000	15436100	23609800	17874900	6417560	19	22	23	16
P49748	Very long-chain specific acyl-CoA dehydrogenase, mitochondrial	ACADVL	70.392	X	X	157037000	68114300	31187800	75909300	25094200	29516300	28068100	33735300	194642000	125389000	129828000	163201000	21	20	22	19
P49959	Double-strand break repair protein MRE11	MRE11	80.594		X	13520400	6228590	9796370	7808660	1191780000	15747600	20469300	17895700	29148900	28696400	36367300	15468800	23	20	22	22
P50395	Rab GDP dissociation inhibitor beta	GDI2	50.666			68959100	90056900	79393000	90668800	341546000	359892000	325669000	402121000	388135000	2442480000	1508010000	1251590000	17	18	17	16
P50552	Vasodilator-stimulated phosphoprotein	VASP	39.83			26928800	35723600	24165900	39996700	131219000	137599000	150921000	142723000	125681000	121716000	135028000	73525400	14	16	15	14
P51858	Hepatoma-derived growth factor	HDGF	26.789			67494500	87363800	71628400	98426400	293704000	218721000	184622000	358529000	136003000	135999000	152872000	144722000	10	11	11	11
P55884	Eukaryotic translation initiation factor 3 subunit B	EIF3B	92.482			8039910	8351570	5734670	8492110	43982000	71633600	32767300	93985100	23686600	21493900	24034400	16587700	20	22	21	21
P62191	26S proteasome regulatory subunit 4	PSMC1	49.185		X	47101900	45572500	32608600	29624300	206029000	262428000	283643000	183307000	131730000	123395000	128637000	156270000	21	21	21	21
P69849	BOS complex subunit NOMO3	NOMO3	134.133			2961410	194864000		4499360
P78559	Microtubule-associated protein 1A	MAP1A	305.49			1317020	11203000	5445510	6131500	7755780	123413000	20397500	248265000	8887700	10843600	69923300	4681540	19	20	22	12
P98171	Rho GTPase-activating protein 4	ARHGAP4	105.025			10356900	36189500	16029000	11318200	31732600	18850300	27713100	21214800	21579500	20822200	30773900	23975300	21	22	23	22
Q04759	Protein kinase C theta type	PRKCQ	81.865			35008000	52015300	49459700	60211000	42073500	78660300	37787700	21729100	41089800	131917000	49632100	129289000	20	20	21	13
Q08495	Dematin	DMTN	45.516			820477000	1009510000	667738000	850530000	3775010000	2662880000	4001960000	3215660000	1838620000	1923700000	1597740000	1803670000	23	22	23	23
Q0ZGT2	Nexilin	NEXN	80.661		X	36935700	706991000	509200000	627214000	91248900	123731000	151822000	135765000	95589700	91216500	124246000	60386500	23	23	25	20
Q12882	Dihydropyrimidine dehydrogenase [NADP(+)]	DPYD	111.401		X	14380200	23051500	18821900	22865500	33891200	45752400	28540400	42978300	13072600	7816380	8322590	11931400	20	17	21	18
Q12906	Interleukin enhancer-binding factor 3	ILF3	95.341			18957500	369391000	98390000	229598000	63021500	69590800	69653100	76058500	236615000	372790000	325278000	45889600	20	19	19	20
Q13107	Ubiquitin carboxyl-terminal hydrolase 4	USP4	108.566			6114620	11218000	10555200	10175900	4639880	6199750	3947120	5150290	12434500	29680300	28882000	33042000	14	15	9	10
Q13884	Beta-1-syntrophin	SNTB1	58.063			88810800	101793000	118628000	134181000	12989200	18879700	14268200	18113700	33247400	12303200	14968500	6749490	14	14	12	13
Q14112	Nidogen-2	NID2	151.256			15111900	20300500	6206010	17593800	8678930	5654420	5823540	27175000	29480600	20948200	5379600	5221360	13	16	15	9
Q14166	Tubulin--tyrosine ligase-like protein 12	TTLL12	74.404			10596400	22689300	6951040	7078400	41012700	54654800	48889400	46667400	28884400	25733600	23737800	32923900	17	17	17	20
Q14344	Guanine nucleotide-binding protein subunit alpha-13	GNA13	44.05			17760600	17331700	6387390	6277480	39030600	71270000	39759600	69897200	34563100	29275300	41336500	23767900	16	15	14	14
Q15046	Lysine--tRNA ligase	KARS1	68.048		X	8723630	15180800	11940100	20655700	27872400	38761700	41222800	36005300	26465000	31424900	31049700	36386900	21	20	21	22
Q16204	Coiled-coil domain-containing protein 6	CCDC6	53.291			12880000	16768800	10135300	7848290	24465700	10722500	10352700	16012700	12629100	6668690	23342000	11420400	13	13	15	14
Q4KMP7	TBC1 domain family member 10B	TBC1D10B	87.2			10577500	8773640	11135300	7848690	40205900	52986800	70752200	59185600	18981400	18017300	17321800	17700800	16	15	16	16
Q5H9R7	Serine/threonine-protein phosphatase 6 regulatory subunit 3	PPP6R3	97.671			14378700	19590600	87906500	19678700	49315400	36291300	58763800	58564900	252861000	276475000	38807200	248017000	20	20	20	20
Q5QJ74	Tubulin-specific chaperone cofactor E-like protein	TBCEL	48.195			39676400	22596800	18840900	22036800	24539600	21858600	21477100	21585600	18741200	15361800	15283800	18256800	16	14	13	13
Q5SSJ5	Heterochromatin protein 1-binding protein 3	HP1BP3	61.209			21521000	22792000	33165700	19365200	45258400	75214800	63241200	59542100	96157500	224114000	177695000	125151000	16	16	15	15
Q5T5U3	Rho GTPase-activating protein 21	ARHGAP21	217.468			7566340	3517030	9042350	3293060	7250450	10271300	7111450	4797070	30636800	253321000	153103000	32009100	14	15	17	13
Q5TC84	Opioid growth factor receptor-like protein 1	OGFRL1	51.251			3622210	9460370	1913670	4925640	2732180	5523680	9596180	3187500	3827910	4670960	4932710	1974110	7	9	8	5
Q5VZ89	DENN domain-containing protein 4C	DENND4C	212.714			7335040	130640	294695	1543440	17858400	54942300	274524000	22549900	5819850	5121210	13837600	1947340	12	11	14	6
Q86X10	Ral GTPase-activating protein subunit beta	RALGAPB	166.804			7932260	16034600	18565700	20391200	24472800	22499100	4764210	17775200	21308800	23057500	8621810	8498790	15	14	13	14
Q86XP3	ATP-dependent RNA helicase DDX42	DDX42	102.978			28265200	5201570	25247000	21122000	35588200	15879700	38936200	27949900	42993800	47173900	2947220	14465000	13	11	14	11
Q8N122	Regulatory-associated protein of mTOR	RPTOR	149.038			5744870	111613000	76528500	5119840	14901900	36382800	20184300	34958700	8408950	10520100	5954930	10045600	12	11	11	11
Q92696	Geranylgeranyl transferase type-2 subunit alpha	RABGGTA	65.075			4747850	10178700	7191570	3788860	33764800	8331160	8433390	10651500	192871000	706746000	234588000	207660000	14	14	14	14
Q92954	Proteoglycan 4	PRG4	151.064		X	55140500	63563800	52844800	74380400	312692000	308089000	324837000	274335000	113662000	267300000	363207000	271490000	16	18	18	17
Q93050	V-type proton ATPase 116 kDa subunit a 1	ATP6V0A1	96.415		X	7038760	70959500	4972070	58125500	52692800	28160100	30539400	27450800	107065000	51259000	48033300	30939100	13	14	14	12
Q96QK1	Vacuolar protein sorting-associated protein 35	VPS35	91.707		X	14311300	35781300	19496500	46661700	15988500	16672900	19310500	17024800	21972500	19032400	15426700	12708700	18	19	20	19
Q96T51	RUN and FYVE domain-containing protein 1	RUFY1	79.819			16326700	3607420	6107110	4688530	13228300	17798200	16226100	22429100	45964600	42005000	46912900	49671300	20	14	18	15
Q99683	Mitogen-activated protein kinase kinase kinase 5	MAP3K5	154.537			15450800	19920100	6678620	3417080	17677300	11647500	5219770	9584840	17003600	20773300	14746900	7600780	28	29	27	23
Q99798	Aconitate hydratase, mitochondrial	ACO2	85.426		X	25370500	20569500	27167900	26848700	8517110	24616100	15497600	10204500	186634000	149447000	137187000	192451000	18	21	22	19
Q99959	Plakophilin-2	PKP2	97.419		X	11700400	6464400	3731460	5830320	6723430	12239000	5596660	33895100	7648740	4631090	4838770	6300500	7	11	11	9
Q9BPX3	Condensin complex subunit 3	NCAPG	114.337			5741940	281029	26489800	25329000	26340300	24890700	17271400	16516500	5355030	6079470	5201450	12773000	16	16	9	14
Q9BTV4	Transmembrane protein 43	TMEM43	44.876		X	15525200	31705200	67662200	9967170	19667900	27039000	26736800	26101600	22631300	19227500	23845000	17758700	16	16	16	15
Q9BXP5	Serrate RNA effector molecule homolog	SRRT	100.669			135588000	9603300	391549000	9555920	48292100	28657800	32779600	29459900	22307400	20091100	15975400	27542300	19	13	16	19
Q9BZ72	Membrane-associated phosphatidylinositol transfer protein 2	PITPNM2	148.934			10439500	6707580	15041800	16240800	33161600	38658500	40211100	39533400	41317400	35414000	26576500	21614100	27	29	28	19
Q9C0I1	Myotubularin-related protein 12	MTMR12	86.148			9952940	22787700	6749590	16603300	350542000	38767700	93759600	69081600	226844000	210564000	208565000	279644000	18	17	20	16
Q9H0P0	Cytosolic 5'-nucleotidase 3A	NT5C3A	37.947		X	2416810	14720000	6125920	6906690	34079000	37601800	37637900	32480900	14674200	15418000	16744900	18463100	11	14	10	12
Q9H4M9	EH domain-containing protein 1	EHD1	60.627			25919900	27397900	26130800	32321900	126563000	132105000	121122000	122270000	136648000	206690000	222165000	283730000	17	17	17	17
Q9H6S0	3'-5' RNA helicase YTHDC2	YTHDC2	160.251			17773900	27101100	17196900	18587900	12035500	157745000	2547050	10830300	15394500	3033070	4872540	3552230	15	10	13	8
Q9NR30	Nucleolar RNA helicase 2	DDX21	87.344			6085030	72631000	14861100	82507600	32797200	26054100	7499840	11546800	13602200	50370500	13317300	16689500	14	17	17	12
Q9NR50	Translation initiation factor eIF2B subunit gamma	EIF2B3	50.241		X	16366000	21638200	32829000	18818600	30273300	37451300	36061100	38431500	15164800	19186700	19955900	23970000	11	11	11	12
Q9NSE4	Isoleucine--tRNA ligase, mitochondrial	IARS2	113.793		X	12167200	16789900	3044690	9709410	35643800	201556000	241793000	52149900	128448000	13197500	72496200	22733200	15	11	12	10
Q9NY33	Dipeptidyl peptidase 3	DPP3	82.589			9566790	98797700	5507040	10598900	18703700	16062000	14796300	17592900	15664300	14703700	9541170	12870900	17	16	15	16
Q9UBP0	Spastin	SPAST	67.199		X	7563800	14248900	13985500	9580090	11461000	14204800	13889600	16225800	118756000	108434000	75432000	133548000	11	15	12	10
Q9UEY8	Gamma-adducin	ADD3	79.157		X	15978200	71028500	33878100	36920300	90337700	92506400	83920500	100366000	86573500	89788100	71925600	92476100	20	21	19	20
Q9UHD2	Serine/threonine-protein kinase TBK1	TBK1	83.644		X	2850710	6482760	1454160	3552820	14136200	18039300	34042100	10841200	12403300	3320400	2547670	3876510	15	14	16	15
Q9UHD8	Septin-9	SEPTIN9	65.402		X	147326000	306594000	222577000	260615000	18216700	33385100	26261900	22311300	36066400	18782600	139208000	462842000	18	21	21	16
Q9UKE5	TRAF2 and NCK-interacting protein kinase	TNIK	154.947		X	12890400	17200600	14825400	16199600	71176400	74583900	120951000	973815000	18202000	44343900	47464900	32431000	19	20	23	23
Q9UKV3	Apoptotic chromatin condensation inducer in the nucleus	ACIN1	151.864			8753310	15036200	9428880	9952660	29315900	34092700	121614000	33078400	9206370	9907800	8522500	9262750	16	19	22	20
Q9UQ35	Serine/arginine repetitive matrix protein 2	SRRM2	299.619		X	594352	3361950	2391490	8468350	217545000	229763000	199742000	196478000	6089200	9277000	4926790	1621600	6	7	8	6
Q9UQ80	Proliferation-associated protein 2G4	PA2G4	43.785			288542000	395012000	287842000	333663000	1049360000	1392650000	1415790000	1771160000	830148000	764583000	881051000	893473000	19	21	19	21
Q9Y2G3	Phospholipid-transporting ATPase IF	ATP11B	134.189			10964900	11861700	12944800	10034400	210153000	202384000	211583000	131544000	6810880	11467000	11140800	9366450	11	11	16	9
Q9Y2W1	Thyroid hormone receptor-associated protein 3	THRAP3	108.667			2717850	2557150	2421900	2294710	12719700	12139800	18553300	15621100	15334800	11290800	14493800	11814200	14	15	18	17
Q9Y3X0	Coiled-coil domain-containing protein 9	CCDC9	59.703			5274990	16402400	5855700	15145800	324135000	226943000	145125000	107640000	109778000	90587200	107749000	28206600	10	11	11	14
A1A4S6	Rho GTPase-activating protein 10	ARHGAP10	89.377			9577690	15022300	9311840	42235900	38791300	11408300	24529900	28480700	40830100	33865900	25134000	26631800	15	15	17	12
O00116	Alkyldihydroxyacetonephosphate synthase, peroxisomal	AGPS	72.909		X	93807900	45395500	29031700	95015300	58228200	16060600	19801100	13023200	35017700	37814100	32785500	84196600	17	17	15	14
O14920	Inhibitor of nuclear factor kappa-B kinase subunit beta	IKBKB	86.565		X	1170980	2711630	4211700	4110910	3355880	3787720	4664840	3942820	35729400	31879100	89290800	34307200	15	15	16	12
O15067	Phosphoribosylformylglycinamidine synthase	PFAS	144.738			4107800	5798280	5152170	5913280	25233900	34089000	74931000	25062100	23950700	32296300	15914900	22963200	19	20	20	20
O15144	Actin-related protein 2/3 complex subunit 2	ARPC2	34.332			15577400	97214000	192608000	163925000	51722400	67845400	61561900	64889200	153426000	132546000	141450000	83935100	14	15	15	13
O15327	Inositol polyphosphate 4-phosphatase type II	INPP4B	104.738			395474	5791860	25447900	4358930	49485000	45991700	36141900	47080300	21262900	6605420	21944800	4468350	13	9	15	10
O43390	Heterogeneous nuclear ribonucleoprotein R	HNRNPR	70.943		X	41848400	53347800	40747400	19220600	132107000	147946000	173278000	77881300	115781000	40947000	134594000	131250000	13	14	13	14
O60271	C-Jun-amino-terminal kinase-interacting protein 4	SPAG9	146.207			3478530	4534640	2189960	4907010	10315700	37174800	21605900	30588100	69721800	8691370	3243170	7328260	13	11	13	16
O60506	Heterogeneous nuclear ribonucleoprotein Q	SYNCRIP	69.605			21180500	42809100	34309100	37415800	149984000	169235000	190612000	168039000	123231000	118305000	122502000	124740000	14	14	14	15
O60716	Catenin delta-1	CTNND1	108.171		X	1697090	2962500	4051900	4317410	83825000	68323900	49157200	23200100	7625940	8496600	7144270	4003310	11	9	10	9
O60832	H/ACA ribonucleoprotein complex subunit DKC1	DKC1	57.673		X	9016720	14836900	4057560	3855390	7461930	9968820	10724600	11314400	49422300	65780200	32769000	28459600	8	8	9	10
O75563	Src kinase-associated phosphoprotein 2	SKAP2	41.218			37133900	54747300	32048200	36285900	73224300	109577000	117136000	145490000	84146800	104690000	112238000	70054300	13	15	14	15
O75791	GRB2-related adapter protein 2	GRAP2	37.908			13933000	6497310	2771120	3149460	13756100	22747600	17814100	24594000	8828820	10261100	12603600	7526530	12	10	11	10
O95352	Ubiquitin-like modifier-activating enzyme ATG7	ATG7	77.96		X	6467400	12480700	3173540	4494780	13954600	16737500	17800600	14168800	5507950	9462930	5746600	8079110	17	14	16	16
P00491	Purine nucleoside phosphorylase	PNP	32.118		X	37979300	23736600	34153800	49408300	124154000	127323000	174243000	191560000	120305000	84192700	68308900	116050000	14	14	13	14
P01133	Pro-epidermal growth factor	EGF	133.996		X	4930040	10683900	5389090	5039120	16464600	9494250	28127500	10633800	6976660	5910120	5568180	8165480	11	11	12	10
P02748	Complement component C9	C9	63.175		X	27908300	27723100	13967600	29894000	90847600	97492900	75816700	90867000	71529400	94327500	100648000	55304800	15	17	17	15
P06681	Complement C2	C2	83.269		X	159641000	122302000	22909000	199268000	42622200	63448400	50744000	40622300	13628900	10964100	12973300	9457280	19	20	20	20
P07225	Vitamin K-dependent protein S	PROS1	75.123		X	64969400	74134500	82180500	88721800	604547000	647605000	576462000	825984000	474977000	462179000	438806000	352949000	14	15	13	14
P13647	Keratin, type II cytoskeletal 5	KRT5	62.378		X	12098200	25390800	15205000	32283500	4802100	16289600	9610250	54870800	423815	50424700	8039430	26577500	1	10	6	10
P13798	Acylamino-acid-releasing enzyme	APEH	81.229			18509800	26082600	23464400	17151100	128327000	221264000	150556000	173868000	46457600	56520500	44035600	44644700	18	19	19	18
P21399	Cytoplasmic aconitate hydratase	ACO1	98.403			13174700	20753700	8543480	4724520	12537400	20453100	15515100	17633900	17257200	21931000	16284200	17682300	15	17	18	16
P22626	Heterogeneous nuclear ribonucleoproteins A2/B1	HNRNPA2B1	37.428		X	27626900	55198300	54059100	42443600	241901000	238950000	215145000	332419000	1203640000	774155000	756402000	1006450000	13	14	14	14
P23229	Integrin alpha-6	ITGA6	126.604		X	10288500	10258900	11158600	10576600	127130000	93270400	268015000	133348000	46308200	54410600	91342600	26765700	24	28	29	25
P23246	Splicing factor, proline- and glutamine-rich	SFPQ	76.151			7047770	15879300	13535900	13797500	85681700	93073500	101796000	102490000	36082400	25020300	45343600	34397700	18	19	20	19
P23368	NAD-dependent malic enzyme, mitochondrial	ME2	65.442			21308400	13433300	24130800	23250600	21093500	26322700	23876100	19791000	19163900	19116900	16445200	20228500	16	17	17	15
P23458	Tyrosine-protein kinase JAK1	JAK1	133.279		X	2808110	9845600	162754	2398950	18446900	36900900	13453800	27983400	20873800	20174900	44584900	19712700	14	14	22	9
P23634	Plasma membrane calcium-transporting ATPase 4	ATP2B4	137.923			12806600	22628600	31072800	27713500	98288300	73584900	84208800	75826800	36771700	51922800	32583200	39981800	17	14	15	16
P23743	Diacylglycerol kinase alpha	DGKA	82.632			9516560	22841000	12392800	15435600	78752100	58512700	111352000	128384000	34516000	37048600	33665200	39691500	23	24	24	24
P24539	ATP synthase F(0) complex subunit B1, mitochondrial	ATP5PB	28.907			16706400	26973400	23303400	27684300	76325800	92149300	85154900	104453000	63565600	52369800	73959800	40475300	12	12	12	11
P24941	Cyclin-dependent kinase 2	CDK2	33.929			9024480	11626600	18164200	16523400	40760300	37932500	45614600	49547900	27932500	24089300	19227100	34783500	11	11	11	11
P25098	Beta-adrenergic receptor kinase 1	GRK2	79.574			19512900	9770550	10101700	10684600	6505110	17023700	44932900	51411000	5671260	4455810	6257730	2899730	6	9	10	7
P27987	Inositol-trisphosphate 3-kinase B	ITPKB	102.377			154747000	529588000	441437000	448760000	20617900	14669100	18951600	22121600	38020900	50751000	62257000	32414600	13	14	15	9
P28289	Tropomodulin-1	TMOD1	40.57			74125400	90141300	98525900	81875400	529600000	539795000	612560000	457367000	300368000	286850000	237867000	252884000	17	17	17	16
P35527	Keratin, type I cytoskeletal 9	KRT9	62.066		X	14422300	24891400	93397700	66151500	192367000	33235800	97428200	341238000	10287600	63522100	31202800	101738000	14	18	17	19
P38646	Stress-70 protein, mitochondrial	HSPA9	73.682		X	2844060	6788990	2523860	1162470	257164000	120855000	23342000	333420000	41959600	19485800	24240400	49656600	22	25	24	22
P41226	Ubiquitin-like modifier-activating enzyme 7	UBA7	111.695			8400320	16377500	11068600	19684000	698760000	970283000	321243000	586461000	23673300	91338600	12326000	19238700	21	18	18	16
P41250	Glycine--tRNA ligase	GARS1	83.167		X	13952900	8626570	5315980	3771950	5638730	12087900	6899250	7528990	8080870	20000000	24915800	18418100	15	15	15	13
P42331	Rho GTPase-activating protein 25	ARHGAP25	73.435			17454200	151631000	167861000	179385000	89014300	44702900	11300500	17476000	8633860	16349700	25338900	10789600	15	17	18	17
P49411	Elongation factor Tu, mitochondrial	TUFM	49.876		X	5216390	43743100	28509400	28832300	47294700	59757700	45240000	47506000	39178900	32885900	42023000	28543900	18	18	19	19
P49619	Diacylglycerol kinase gamma	DGKG	89.125			19439200	16725600	11138700	12731200	32297000	12753700	13109300	22680900	16741900	12566700	21381700	17803500	10	11	12	9
P49756	RNA-binding protein 25	RBM25	100.186			6073690	24229900	11339600	24599600	17427900	11540000	13443800	10488500	16028100	230516000	7319350	285146000	12	12	12	11
P50579	Methionine aminopeptidase 2	METAP2	52.895			64158800	82402600	161679000	32582800	239054000	233478000	274778000	211241000	309352000	293547000	265067000	349291000	11	10	13	11
P51610	Host cell factor 1	HCFC1	208.734	X	X	1870180	9531480	11189500	6617600	34155900	33019400	35800100	33632200	14251000	24504200	12403100	3881370	9	12	12	10
P53814	Smoothelin	SMTN	99.059			24497800	4011220	5325180	6729500	10196700	15435500	28326700	11212300	15064800	16488200	20875600	13491200	16	19	18	18
P54619	5'-AMP-activated protein kinase subunit gamma-1	PRKAG1	37.579			4337210	7847130	8983920	14548100	62532700	23719600	54946300	97555400	126421000	141497000	93138700	177707000	11	11	12	11
P55265	Double-stranded RNA-specific adenosine deaminase	ADAR	136.067		X	8076170	5015620	23737800	4001150	6947420	8069510	5762890	7300400	7903910	5141490	4006770	5797370	14	13	12	14
P57737	Coronin-7	CORO7	100.607			7049670	19285200	11583600	29642400	24080900	16151300	20781900	18811300	14232300	10233100	10106200	10367100	14	12	13	12
P62258	14-3-3 protein epsilon	YWHAE	29.172			97564700	164482000	134268000	126426000	580815000	899663000	744602000	753763000	611343000	548795000	455916000	472353000	11	11	11	11
P78344	Eukaryotic translation initiation factor 4 gamma 2	EIF4G2	102.363			4952360	9938200	9404720	8585580	158471000	223817000	195989000	171219000	11188500	10922300	18015000	12102500	26	25	29	22
Q00839	Heterogeneous nuclear ribonucleoprotein U	HNRNPU	90.588		X	24860400	33972200	30271800	31506600	121149000	144267000	123979000	162881000	194205000	169186000	68248400	128831000	13	12	13	14
Q08AM6	Protein VAC14 homolog	VAC14	87.975		X	9194450	14771200	13755300	13222700	19334800	20483500	22591800	17113000	18391300	37468200	13778500	16970200	15	17	16	15
Q09161	Nuclear cap-binding protein subunit 1	NCBP1	91.842			6390630	3979740	3558610	6546200	8309590	9000930	5893860	8573120	14891200	42606400	142499000	18068900	11	11	11	10
Q13325	Interferon-induced protein with tetratricopeptide repeats 5	IFIT5	55.845			3990000	7030910	4154480	5231900	12832000	13090400	14209200	13975400	12096000	10623300	7485210	14012500	10	10	10	11
Q13451	Peptidyl-prolyl cis-trans isomerase FKBP5	FKBP5	51.214		X	20042700	10349000	8453470	6865320	6719150	5973640	7057760	9794280	10414600	30557200	27858800	20128900	10	10	9	8
Q13976	cGMP-dependent protein kinase 1	PRKG1	76.365		X	3429170	3669360	6513140	5232240	8638840	9222490	7414500	12595400	18132700	14460100	12864300	10556900	16	17	15	15
Q14185	Dedicator of cytokinesis protein 1	DOCK1	215.349			6506640	24969300	10642300	7430060	1120630	4262390	22875500	3812520	2683870	1541280	1534130	2664510	7	5	6	3
Q14258	E3 ubiquitin/ISG15 ligase TRIM25	TRIM25	70.975			13731100	19292100	12427100	11676900	133935000	167050000	128511000	72645300	117928000	123851000	135640000	113956000	19	18	17	18
Q15008	26S proteasome non-ATPase regulatory subunit 6	PSMD6	45.533			26911100	35374400	26705900	19061600	56197600	51743000	56979200	59589900	65623500	67136300	65077100	83608600	19	20	21	21
Q15393	Splicing factor 3B subunit 3	SF3B3	135.578			4416050	6299690	7458030	6755100	10019400	11208500	12241900	14465300	34944700	17671800	31134700	24197000	20	17	22	23
Q16401	26S proteasome non-ATPase regulatory subunit 5	PSMD5	56.195			24550600	33180300	36230700	26002600	226948000	336617000	429036000	59488200	82039700	209887000	46479200	88412500	16	15	16	16
Q16610	Extracellular matrix protein 1	ECM1	60.675		X	136352000	211584000	162508000	171582000	784878000	667019000	684421000	799288000	431937000	450358000	424103000	490829000	16	18	15	14
Q16643	Drebrin	DBN1	71.43			857309000	10228900	828695000	410461000	21372400	39208700	42277700	34143400	67964800	56075800	45736500	41383600	19	17	17	15
Q16658	Fascin	FSCN1	54.531			45989000	80123000	18669800	28334400	108692000	111986000	140131000	131277000	136783000	113366000	117570000	123380000	16	16	15	16
Q1KMD3	Heterogeneous nuclear ribonucleoprotein U-like protein 2	HNRNPUL2	85.105			31344700	40188200	28587300	34452300	44381400	18538100	15068400	56157000	43488700	53574800	41043200	35498700	16	14	14	12
Q3YEC7	Rab-like protein 6	RABL6	79.549			75769300	224534000	179759000	122218000	148142000	573661000	455593000	479805000	53637700	61767100	67175700	69738700	17	16	19	18
Q5M775	Cytospin-B	SPECC1	118.587			4763550	9504010	6739670	9461470	31717100	36331800	74271100	69399600	12218500	12775100	13186100	9585640	18	19	17	15
Q5T0F9	Coiled-coil and C2 domain-containing protein 1B	CC2D1B	94.224			17849200	3976210	17676000	12708600	7780830	9928480	9142720	11648900	32050800	22205300	24212500	29092200	13	16	17	13
Q6KC79	Nipped-B-like protein	NIPBL	316.058		X	346250	23946200	1537720	18483300	109315000	112590000	44067600	16693500	1782850		101783000		3		5
Q7Z460	CLIP-associating protein 1	CLASP1	169.453			8176610	21530000	5695870	19853400	1101590000	2299510000	2667750000	519387000	17586100	22567900	61982800	15468200	20	25	27	20
Q86UT6	NLR family member X1	NLRX1	107.615			12411800	24449800	15258500	21512100	14415600	19486600	16197100	20802000	15256900	15015500	16840300	9399490	22	23	22	19
Q86YS7	C2 domain-containing protein 5	C2CD5	110.448			26884600	46197300	40074000	45838700	4886440	6442320	5399170	5965690	14998100	9859410	14223800	4456360	17	13	12	12
Q8IWV8	E3 ubiquitin-protein ligase UBR2	UBR2	200.54			1470820	6440140	4643330	3863370	2348230	2734550	6312380	6397890	2471830	7449870	41497.3	6952320	4	6	4	7
Q8IY33	MICAL-like protein 2	MICALL2	97.503			13232300	14274600	8660100	4230620	19693800	41426900	51187000	46507300	19638000	20012100	60685700	16325700	19	19	19	22
Q8IYI6	Exocyst complex component 8	EXOC8	81.799		X	8541400	6938020	10022400	9903270	7073670	12061900	18644000	17529600	6822690	5237090	6620470	7775090	12	17	17	13
Q8IZ83	Aldehyde dehydrogenase family 16 member A1	ALDH16A1	85.127			24778900	14310600	16740100	24576000	63917500	61877800	44924600	62488200	55863100	137731000	41182400	53192100	15	15	14	14
Q8IZY2	Phospholipid-transporting ATPase ABCA7	ABCA7	234.353		X	2941820	5668830	13246700	4663820	5009820	5697960	66659600	5618480	3374510	52668700	4536060	3328790	10	12	7	8
Q8N1F7	Nuclear pore complex protein Nup93	NUP93	93.489		X	7344280	15557700	5061650	7391350	213391000	198087000	278165000	268752000	106673000	3533900	138043000	164613000	13	7	9	12
Q8N3P4	Vacuolar protein sorting-associated protein 8 homolog	VPS8	161.754			8724810	35010300	9007090	736144	9644000	14682500	5455190	5444990	3143990	8018340	2040610	7144660	5	5	7	5
Q8NBF2	NHL repeat-containing protein 2	NHLRC2	79.446		X	129028000	197270000	125635000	155746000	20490600	9143510	9281580	11954300	23260100	52664100	45909700	37547900	13	12	13	14
Q8TDB6	E3 ubiquitin-protein ligase DTX3L	DTX3L	83.556			7301840	23443800	23923600	25845300	23490100	21171400	22913200	603533000	7028000	6166330	7156930	4923020	14	15	17	12
Q8TEB1	DDB1- and CUL4-associated factor 11	DCAF11	61.67			8812860	9489180	4276450	8881130	13532500	50924900	12502200	16879800	14601500	12015100	13437000	13898800	14	12	15	12
Q92621	Nuclear pore complex protein Nup205	NUP205	227.922		X	6313090	4097740	4371560	1432570	8411840	4744740	5090170	2530760	1182510	1032190	4938530	4400840	9	9	7	8
Q969R2	Oxysterol-binding protein 2	OSBP2	101.268			9429020	8149120	5261770	32941400	708788000	14935100	762011000	11442700	7782790	7776870	6924360	13942000	13	14	13	16
Q96B97	SH3 domain-containing kinase-binding protein 1	SH3KBP1	73.126		X	8018460	10090100	8784160	10088400	36606400	50950800	17000900	61830600	10975300	4276220	7320360	8851260	13	14	13	14
Q96BJ3	Axin interactor, dorsalization-associated protein	AIDA	35.021			15513700	19190700	15140900	21198800	189080000	182350000	193387000	219517000	114038000	111195000	123311000	131191000	13	13	11	13
Q96CV9	Optineurin	OPTN	65.922		X	12664100	17923500	10728200	21554500	23717000	1787330000	2028350000	1655310000	13654600	13884100	37440300	160772000	20	19	18	21
Q96N67	Dedicator of cytokinesis protein 7	DOCK7	242.565		X	22677500	4713420	23898900	18131000	5968930	8819250	5312030	10516900	21044900	18973800	23078700	15717700	18	16	25	12
Q96SB3	Neurabin-2	PPP1R9B	89.336			4961440	12284100	35180100	33977700	7147760	22942800	12120200	10182700	5595480	16874600	14368300	4109860	16	17	16	12
Q96T76	MMS19 nucleotide excision repair protein homolog	MMS19	113.292			2009490	9340120	6757840	11300200	27102000	35089300	77202400	35548100	9687860	104902000	23547000	115545000	16	16	15	18
Q99570	Phosphoinositide 3-kinase regulatory subunit 4	PIK3R4	153.106			12601500	34454400	22765700	10286300	93955700	75715700	6636710	89021100	172153000	32537700	12938500	5884500	20	17	21	16
Q99832	T-complex protein 1 subunit eta	CCT7	59.365			30842700	47254700	28653600	37230700	131774000	132640000	138659000	153197000	71124800	57575400	56778800	70990500	18	16	17	18
Q9BY44	Eukaryotic translation initiation factor 2A	EIF2A	64.99			1307860	2279580	948747	1991260	18211100	27061500	20202200	19286300	9278040	630719000	11439600	10308300	17	19	19	18
Q9BZF1	Oxysterol-binding protein-related protein 8	OSBPL8	101.197			26204600	33419700	31453300	32432300	15162100	16926600	16390100	13960700	16952000	16915400	19264800	8864880	14	15	16	16
Q9BZH6	WD repeat-containing protein 11	WDR11	136.687		X	6318760	4541520	3329460	12207100	32765500	11780600	61781600	26308300	17048000	12154400	11745500	6637020	14	20	15	15
Q9BZI7	Regulator of nonsense transcripts 3B	UPF3B	57.76		X	8884100	15062700	11738500	15202600	37706300	41647600	45409800	48295600	18337400	21782300	99496200	22441600	11	11	11	11
Q9BZL4	Protein phosphatase 1 regulatory subunit 12C	PPP1R12C	84.883			20817200	32202800	5274130	23958000	7009240	9416260	10406300	9730540	17825000	11493500	6863660	14009700	19	18	18	18
Q9H223	EH domain-containing protein 4	EHD4	61.177			19636300	29122200	28360700	30236800	25978800	28091500	35351200	10584200	27100100	28579700	28235100	20082700	14	12	14	11
Q9H267	Vacuolar protein sorting-associated protein 33B	VPS33B	70.588		X	5902670	10095700	9445190	14270000	83292800	370104000	14482600	76631600	71245100	17309600	27890100	4684120	16	16	20	14
Q9H269	Vacuolar protein sorting-associated protein 16 homolog	VPS16	94.691		X	6195610	2832380	5516360	4336410	5531140	7158840	5164120	5404080	51327600	7133590	84693300	90367300	17	13	17	15
Q9H4A4	Aminopeptidase B	RNPEP	72.598			17449600	19591600	9699230	9868420	5549280	5280060	5202620	7499870	42141600	38047700	37703900	44826600	15	13	13	16
Q9HAU5	Regulator of nonsense transcripts 2	UPF2	147.81			18339200	20116600	5318880	18381700	8067510	15058200	7992840	49670600	11831600	6695770	42952400	45599600	18	17	24	18
Q9HBI1	Beta-parvin	PARVB	41.715			39321600	125482000	58831100	74426300	271161000	366892000	291546000	280247000	308206000	237687000	319683000	192155000	14	13	13	14
Q9NR09	Baculoviral IAP repeat-containing protein 6	BIRC6	530.279			4909220	29003100	13493100	2769250	7191660	5162720	6644750	9102460	3500140	27453200	40745700	6960070	10	11	13	6
Q9NSD9	Phenylalanine--tRNA ligase beta subunit	FARSB	66.117		X	14777200	10541000	4612970	5939240	11405500	13255700	16918100	16595300	17777300	28384000	36795900	26400400	17	16	19	19
Q9NTJ4	Alpha-mannosidase 2C1	MAN2C1	115.836		X	6375470	6007170	5589050	3214850	7216970	27876700	4575050	6408870	5359470	25525400	7832580	15562500	11	12	14	11
Q9NUB1	Acetyl-coenzyme A synthetase 2-like, mitochondrial	ACSS1	74.857			7045780	4224700	5656990	6413950	10010500	18301300	11054300	9142200	16245500	16402000	22183700	8330540	13	13	13	9
Q9NVG8	TBC1 domain family member 13	TBC1D13	46.555			128737000	151350000	160002000	209148000	392928000	238932000	366469000	274070000	89337200	51808000	169352000	69903900	6	6	7	6
Q9P107	GEM-interacting protein	GMIP	106.683			14617600	22264900	2358430	5395520	3851410	3108040	5212060	8054870	8985870	8908720	8093050	9512840	11	8	14	9
Q9P260	RAB11-binding protein RELCH	RELCH	134.633			19878900	18714500	24589200	20176000	4790750	65888500	84270000	44706100	8908120	4714540	6031880	4642020	17	18	15	14
Q9UBF2	Coatomer subunit gamma-2	COPG2	97.623			3124990	5431610	3962120	2161700	4690250	5696980	5594830	4459000	10414100	6916010	5811190	5220410	13	14	12	8
Q9UBW5	Bridging integrator 2	BIN2	61.877			47889000	107586000	26248300	34579100	111743000	148322000	184066000	149072000	223213000	157056000	210769000	120351000	18	16	15	16
Q9UH65	Switch-associated protein 70	SWAP70	68.998			12379100	11868700	10108300	3834400	7758490	8718640	8771330	8789820	12840600	9284740	10769100	17907000	12	12	11	13
Q9UHB6	LIM domain and actin-binding protein 1	LIMA1	85.228		X	18376500	2656490	14440600	3387220	15510200	26909600	22617300	25001500	24246400	19303800	20805500	18846400	17	19	20	14
Q9UIG0	Tyrosine-protein kinase BAZ1B	BAZ1B	170.906			3309190	2910980	2902440	1626450	12696200	7082860	9692740	4795080	24290000	22535000	20883700	24270100	5	6	8	7
Q9UKU0	Long-chain-fatty-acid--CoA ligase 6	ACSL6	77.753			9406430	9799590	2847410	15339700	43412400	39472700	13787800	12186500	19999400	16886700	33063900	17078000	16	19	16	16
Q9Y5L0	Transportin-3	TNPO3	104.205		X	28215300	34413400	27282400	17392900	11590800	89389300	149000000	7241860	11114800	8979890	5738540	9631630	16	19	14	17
Q9Y606	Pseudouridylate synthase 1 homolog	PUS1	47.471		X	21640400	34282000	11498800	18703200	9637640	10410100	17622800	13953000	19014400	14276300	16018100	16158100	12	11	15	12
Q9Y6D5	Brefeldin A-inhibited guanine nucleotide-exchange protein 2	ARFGEF2	202.043		X	5992200	7427400	6455080	4073650	290960000	28104900	46598900	209276000	16921800	433981000	390404000	389689000	20	21	19	16
A1IGU5	Rho guanine nucleotide exchange factor 37	ARHGEF37	76.279			14116700	22935000	19406300	25386400	27646100	19681900	22479400	5689670	7321440	48602400	25530400	107637000	11	11	14	12
O00154	Cytosolic acyl coenzyme A thioester hydrolase	ACOT7	41.792			2688290	11507000	718478	2533810	20589000	16128100	13992900	12488300	18325400	15582000	15552300	30181700	5	7	6	9
O00186	Syntaxin-binding protein 3	STXBP3	67.766			5951670	28035400	15284000	14943300	20303100	21764900	22941100	22997700	28579500	24199600	41730800	20957600	14	14	14	14
O00232	26S proteasome non-ATPase regulatory subunit 12	PSMD12	52.906		X	19262900	14541500	18702600	25505100	57725800	66971300	63506400	194867000	54232700	52258100	47190200	52118000	17	18	17	17
O14727	Apoptotic protease-activating factor 1	APAF1	141.843			4715300	3683880	9364000	320588	5364600	2919640	3571160	2765810	2064450	45323500	32931300	997610	4	5	8	3
O14744	Protein arginine N-methyltransferase 5	PRMT5	72.684			14984700	41943600	23990600	21572500	21047600	20659800	32206400	48346700	15490200	16656400	19927200	20421000	15	16	17	16
O15084	Serine/threonine-protein phosphatase 6 regulatory ankyrin repeat subunit A	ANKRD28	112.967			4342250	3879020	5283830	10743600	11308200	12883100	29272700	14805300	16768300	15051900	12726100	12766500	13	12	12	13
O15372	Eukaryotic translation initiation factor 3 subunit H	EIF3H	39.931			10821200	16641600	7107820	8332840	79001300	75458600	56111300	32666000	178231000	173631000	183193000	190128000	13	14	15	14
O15484	Calpain-5	CAPN5	73.171		X	8943940	8080250	9777350	4946830	24034500	62078600	73775500	31934600	13800500	14065800	14319000	14575700	17	17	14	17
O43852	Calumenin	CALU	37.104			7417930	11743200	8473880	5326630	8278400	10422600	11818300	6683290	4477610	14670200	5931950	4105750	8	10	9	8
O60331	Phosphatidylinositol 4-phosphate 5-kinase type-1 gamma	PIP5K1C	73.26		X	309719000	223892000	192729000	147535000	30088200	37573300	51408200	53201100	25142700	20788500	25033900	23636000	10	11	11	9
O60488	Long-chain-fatty-acid--CoA ligase 4	ACSL4	79.189		X	38391100	55023700	116074000	76686900	48855100	54404300	40068800	64189400	56819100	23095200	34488500	22734100	20	22	22	21
O60674	Tyrosine-protein kinase JAK2	JAK2	130.674		X	2146880	8653910	2371340	1211560	14461300	9091510	10470000	6488240	5431670	30079200	75926400	46077900	9	10	10	6
O60884	DnaJ homolog subfamily A member 2	DNAJA2	45.748			24046800	31252600	23848300	29848000	142711000	334214000	425899000	225134000	177011000	101008000	196038000	515554000	16	16	15	15
O75822	Eukaryotic translation initiation factor 3 subunit J	EIF3J	29.063			223085000	281230000	220540000	263504000	645890000	505442000	672686000	615898000	708193000	477516000	535720000	668151000	15	16	15	18
O76003	Glutaredoxin-3	GLRX3	37.432			17120900	20474400	16367500	15280600	59363800	63466000	62197200	70019600	45112600	38137300	31174200	54651000	10	10	10	10
O95340	Bifunctional 3'-phosphoadenosine 5'-phosphosulfate synthase 2	PAPSS2	69.498		X	25888800	26177500	29885100	25976100	2021580	302746000	250917000	675750000	48931400	4474060	13535800	824726	10	7	13	5
O95810	Caveolae-associated protein 2	CAVIN2	47.173			167248000	249749000	236253000	286279000	435480000	777059000	1097130000	867170000	1121040000	988350000	1392890000	447214000	15	15	15	14
P00338	L-lactate dehydrogenase A chain	LDHA	36.688		X	49055800	45534500	25954100	28821400	107007000	132600000	133552000	135053000	71031000	59708600	48491200	61389000	13	14	12	13
P00918	Carbonic anhydrase 2	CA2	29.243		X	1330450000	2244370000	1632070000	1902910000	7095250000	5935870000	6263460000	6602400000	3601970000	5955110000	3357780000	6163370000	18	17	14	19
P02649	Apolipoprotein E	APOE	36.153		X	315842000	248630000	872631000	419966000	4351990000	4859670000	4827840000	4526390000	1794030000	1848700000	1466470000	1235170000	19	21	20	20
P02774	Vitamin D-binding protein	GC	52.918			86480600	84341200	78182500	97300500	753362000	726304000	471693000	477852000	481107000	473481000	573370000	539718000	14	15	15	15
P04406	Glyceraldehyde-3-phosphate dehydrogenase	GAPDH	36.054			8399680	108037000	26142500	19283300	1425010000	1605010000	1648920000	1227380000	663589000	554595000	692392000	689109000	12	12	14	12
P05106	Integrin beta-3	ITGB3	87.058		X	59183000	61140900	82543200	62534400	242343000	365346000	350617000	335573000	180745000	192888000	202521000	117299000	11	13	12	12
P05546	Heparin cofactor 2	SERPIND1	57.071		X	227378000	99570500	174259000	90633500	363964000	775841000	420187000	816339000	215766000	188079000	210575000	184115000	18	18	17	17
P05556	Integrin beta-1	ITGB1	88.417			46008200	76482700	65250400	48444400	200512000	97626000	48421200	32296600	170097000	109496000	72954500	128741000	14	13	14	14
P07358	Complement component C8 beta chain	C8B	66.946		X	37891900	30945900	34400800	57879100	150147000	927979000	592464000	610929000	226853000	198956000	149501000	73808000	16	16	15	14
P07451	Carbonic anhydrase 3	CA3	29.558			90332700	88461700	68150500	72055300	219578000	236034000	253824000	272299000	146177000	122547000	135888000	171942000	11	11	10	11
P09543	2',3'-cyclic-nucleotide 3'-phosphodiesterase	CNP	47.58		X	51893300	121974000	63503100	66507200	322153000	285969000	351528000	307046000	267542000	279732000	235972000	280210000	22	27	24	23
P09871	Complement C1s subcomponent	C1S	76.687		X	139143000	143308000	99100000	152452000	187266000	154075000	137983000	273708000	148298000	130035000	129987000	125993000	15	15	15	15
P09917	Polyunsaturated fatty acid 5-lipoxygenase	ALOX5	77.982		X	8833900	9657120	2085730	10754000	83413700	21580800	8251740	9083870	214788000	2499770	470843000	316808000	12	8	10	12
P10643	Complement component C7	C7	93.519		X	45300600	48840300	43052500	60720100	262319000	531115000	471942000	342435000	135481000	106768000	129778000	103008000	13	13	13	12
P11215	Integrin alpha-M	ITGAM	127.182			4844900	163673	291552	3217780	5018230	10961800	47216700	33883900	3890550	3089640	850515	5398930	8	10	5	7
P11216	Glycogen phosphorylase, brain form	PYGB	96.699			30678000	6800470	31180900	7742080	17200900	42894500	55194200	31548600	16215500	18380100	13910600	13100500	18	21	17	14
P11274	Breakpoint cluster region protein	BCR	142.823		X	5078070	11525100	1926790	1969480	9450870	4472340	3163400	4200770	3599320	2538950	3727220	1918730	4	8	5	6
P13645	Keratin, type I cytoskeletal 10	KRT10	58.827		X	1397800000	67009200	1407740000	1663270000	53306800	68884200	113077000	127515000	31258600	112874000	55879000	132081000	11	15	12	15
P19320	Vascular cell adhesion protein 1	VCAM1	81.276			4527190	11617700	1907270	3937140	15686100	94214600	7029720	101796000	47002600	15902000	11229100	11616800	10	10	10	11
P20073	Annexin A7	ANXA7	52.739			33789200	51287600	29857200	19387500	82256700	66082400	55328700	47867600	46348000	46578500	28480100	55623300	12	12	12	13
P22102	Trifunctional purine biosynthetic protein adenosine-3	GART	107.766			5132920	810160	1338460	25004800	88746300	12939200	11967300	27877200	16546700	22071000	193232000	275655000	14	15	14	11
P22234	Bifunctional phosphoribosylaminoimidazole carboxylase/phosphoribosylaminoimidazole succinocarboxamide synthetase	PAICS	47.077		X	11716100	31801100	13856100	15696700	103530000	111320000	81373400	98006200	79820500	56890600	57493800	62916500	11	12	12	13
P23919	Thymidylate kinase	DTYMK	23.82		X	25284500	39380600	19388500	44278800	89542900	117053000	118879000	73519800	63525300	59262200	58072300	43345100	13	13	12	12
P24557	Thromboxane-A synthase	TBXAS1	60.519		X	22936400	19589400	27851500	10876800	36192000	45114500	44233800	37880200	81689400	307106000	229305000	34503000	18	18	16	17
P25311	Zinc-alpha-2-glycoprotein	AZGP1	34.26			135236000	208911000	189129000	181352000	208241000	184107000	188967000	150817000	96104900	66299100	113384000	96926900	13	13	13	13
P27105	Stomatin	STOM	31.73			326543000	477491000	498269000	532898000	4399470000	4437980000	4947340000	4654640000	4159010000	3553380000	3069730000	2548900000	16	14	13	16
P28288	ATP-binding cassette sub-family D member 3	ABCD3	75.478		X	1452570	3574330	2969450	3343970	35376400	6187480	6996530	7439540	8754810	25661400	16406200	2700420	12	12	14	10
P28838	Cytosol aminopeptidase	LAP3	56.168			145802	6860140	259401000	246425000	60096000	9221460	79506800	64489200	39449800	76108700	56439000	9491620	14	14	14	15
P30566	Adenylosuccinate lyase	ADSL	54.89		X	11954300	25027800	16753700	17610900	110060000	62475400	83044900	96674300	65527200	72583200	45773700	63784800	12	12	12	12
P32121	Beta-arrestin-2	ARRB2	46.107			6334550	9186200	6630690	5423200	33430700	33804900	34757700	34543600	22708600	31362000	20543400	20780100	11	10	12	11
P33992	DNA replication licensing factor MCM5	MCM5	82.284		X	1590060	3647150	3507900	3286590	16693200	10411000	9607260	3555640	24681600	6773170	17252100	30256400	8	7	12	6
P35232	Prohibitin 1	PHB1	29.801		X	14143900	23903200	20648000	23124800	46141400	58681300	59696000	71079900	76601800	70967300	84480200	45561900	13	13	14	12
P35573	Glycogen debranching enzyme	AGL	174.768		X	8234780	3897650	2015310	6107210	17995700	29412400	9336880	17476600	11563300	6860570	13351300	2706300	11	7	8	9
P35658	Nuclear pore complex protein Nup214	NUP214	213.623		X	5888170	3962980	8568640	9684680	20302400	2605460	37059100	6526620	1068670	3309090	1481330	497833	5	4	5	3
P35858	Insulin-like growth factor-binding protein complex acid labile subunit	IGFALS	66.033		X	21699000	27457300	25908200	30509000	193560000	151666000	162368000	157487000	102028000	82853600	99885800	73304200	20	19	19	19
P36871	Phosphoglucomutase-1	PGM1	61.45		X	30690200	40444200	35688100	33919700	5687850	8322090	8224100	7327720	22235300	24939500	26229700	19731200	16	17	17	14
P42166	Lamina-associated polypeptide 2, isoform alpha	TMPO	75.492			10176500	18652400	12949600	11217300	49964700	57740200	37211200	62037800	28718800	28886900	30889500	28974800	13	11	10	12
P42898	Methylenetetrahydrofolate reductase (NADPH)	MTHFR	74.597		X	3820660	8240260	1861370	2858000	4128460	16195900	6347600	15792200	16425700	3857770	37633200	3050800	9	8	7	3
P43034	Platelet-activating factor acetylhydrolase IB subunit beta	PAFAH1B1	46.639		X	94993900	176142000	115762000	145052000	88295700	92672600	106989000	103965000	69229300	63330200	64728000	74681000	17	17	16	18
P43490	Nicotinamide phosphoribosyltransferase	NAMPT	55.523			4581050	5912420	9704000	11540400	10368200	140696000	52405700	79942900	26751500	422582000	3403590	139668000	16	12	10	14
P48147	Prolyl endopeptidase	PREP	80.699			1600420	2096750	133983	1765110	6931300	10377700	7537680	6231890	5578260	7439610	6079420	5137600	16	16	14	14
P48553	Trafficking protein particle complex subunit 10	TRAPPC10	142.191		X	4592100	3971590	2883890	6955580	3985170	9012340	6304830	16496300	5648860	5465050	6640120	5448830	13	12	8	7
P49591	Serine--tRNA ligase, cytoplasmic	SARS1	58.778		X	5019120	35371800	14717000	26885400	35141000	113768000	382176000	182403000	42759800	35203500	130350000	42280800	12	11	12	12
P51149	Ras-related protein Rab-7a	RAB7A	23.488		X	13411400	17524200	20988400	17881000	50959200	72162400	67010800	61437500	41220400	37600800	31809700	33214700	13	13	12	12
P51784	Ubiquitin carboxyl-terminal hydrolase 11	USP11	109.817			315737000	522754000	269698000	2860290	4102720	7545160	8102960	530795000	5834590	2049430	13975300	2628810	8	6	5	7
P60228	Eukaryotic translation initiation factor 3 subunit E	EIF3E	52.223			8787450	6535740	9308910	7664490	32889400	34343900	39682700	41637000	24530300	52476700	99800500	32756100	20	18	20	19
P61978	Heterogeneous nuclear ribonucleoprotein K	HNRNPK	50.979		X	33561900	58981100	56513600	58184300	267441000	230351000	214411000	292195000	115987000	117072000	138268000	145172000	16	18	14	17
P62195	26S proteasome regulatory subunit 8	PSMC5	45.624			13752300	18771500	18078800	15444300	1431810000	82486100	86576200	131275000	50654900	52999100	45093900	58144700	18	17	17	18
P63010	AP-2 complex subunit beta	AP2B1	104.551			23153500	125576000	47303700	64452900	229108000	253662000	348807000	263275000	112381000	118084000	114231000	128062000	21	21	21	21
P69905	Hemoglobin subunit alpha	HBA2	15.257		X	52961200000	60261800000	52958900000	49938900000	57316100000	63644500000	70467800000	59214500000	83363800000	74496000000	75222700000	78382600000	16	16	15	15
P78347	General transcription factor II-I	GTF2I	112.418			9573260	16681900	2257880	5091150	101059000	15078700	12403300	3529220	11578500	1664940	2889520	3326260	5	7	5	5
P78362	SRSF protein kinase 2	SRPK2	77.527			29674600	19889500	23687100	12710300	3887490	17642000	20119800	11677400	15911000	31946800	9736580	3978400	4	4	6	3
P78509	Reelin	RELN	388.395		X	551792	40558500	21406000	150114	281707000	244822000	3222630	18647500	1869430	19760600		18230.7	2	4		1
Q01804	OTU domain-containing protein 4	OTUD4	124.046			13648700	24198900	20932000	19668200	10263500	23415800	21565400	20305400	39818900	26735400	38988200	29707900	7	7	13	8
Q05193	Dynamin-1	DNM1	97.409		X	15280800	21961900	6370520	22221700	188279000	23453100	135693000	2170610000	15175800	11712500	17186800	14737000	18	19	20	15
Q10567	AP-1 complex subunit beta-1	AP1B1	104.607		X	44017600	22193700	16037100	12841000	94738100	143486000	110327000	141735000	51760000	65465900	45424000	51884900	15	18	18	17
Q12768	WASH complex subunit 5	WASHC5	134.289		X	1406090	101288	2951490	8531100	2970700	10117400	16459900	9007230	4985750	5588210	10103700	4025640	10	16	19	12
Q12802	A-kinase anchor protein 13	AKAP13	307.555			393604	15530000	7314800	6466440	8942250	39655400	6396830	6337040	10039700	12547600	8998300	11618200	8	12	13	9
Q12959	Disks large homolog 1	DLG1	100.456			46849000	73307100	52582200	62735500	39472800	2180510000	2522570000	541041000	16090700	18177300	10326900	19145400	15	14	15	15
Q13177	Serine/threonine-protein kinase PAK 2	PAK2	58.044		X	16738500	17454000	14300600	15005800	51274000	100163000	75521700	108773000	47526800	32459400	49725900	50657500	13	11	13	13
Q13283	Ras GTPase-activating protein-binding protein 1	G3BP1	52.164			13580600	26904500	56863900	32465600	73747900	72795600	76066000	66942700	49799000	37603700	36036500	43640300	12	12	12	13
Q13418	Integrin-linked protein kinase	ILK	51.419			108862000	121081000	120862000	145377000	696726000	888019000	791303000	958741000	605411000	739758000	867617000	463093000	17	19	20	17
Q13469	Nuclear factor of activated T-cells, cytoplasmic 2	NFATC2	100.145		X	4564100	10662700	10274100	1986900	16027800	4356360	4234700	3809530	1352860	2133110	2233040	2817530	4	4	2	4
Q13561	Dynactin subunit 2	DCTN2	44.23			4156670	5695850	7842400	7128330	526568000	143597000	320260000	36012100	137649000	81588500	165869000	168765000	16	16	15	16
Q14694	Ubiquitin carboxyl-terminal hydrolase 10	USP10	87.137			3614090	8033060	7379920	7262430	4385020	8095120	6556120	7047300	13714900	14645300	13362700	16428300	8	8	9	8
Q14738	Serine/threonine-protein phosphatase 2A 56 kDa regulatory subunit delta isoform	PPP2R5D	69.993		X	113086000	207857000	5054300	5624920	52577100	62921000	72416700	94776000	48643900	53290400	45519700	66745100	15	14	13	15
Q15334	Lethal(2) giant larvae protein homolog 1	LLGL1	115.419			6396370	2339380	1164150	134814000	6683060	18007100	7206440	7071920	7874180	6483550	11565500	6939920	13	14	13	12
Q15435	Protein phosphatase 1 regulatory subunit 7	PPP1R7	41.564			22744000	20207800	13562800	22295500	75237500	84694100	78550700	79680300	65338900	60845000	57431800	69477700	15	17	14	17
Q15582	Transforming growth factor-beta-induced protein ig-h3	TGFBI	74.68		X	5117850	3065000	4741850	18080400	83712300	58048800	45515300	22842300	10787600	11993500	12937100	9700300	18	17	19	18
Q15642	Cdc42-interacting protein 4	TRIP10	68.351			27903400	23297700	23530900	24520800	10215800	37475200	46318400	31320300	11012700	8697210	8025980	101398000	10	11	12	7
Q15811	Intersectin-1	ITSN1	195.424			1862180	8702100	2985570	10508900	24871500	13161000	10673000	29042900	5862120	5761080	6472380	6598470	17	20	19	20
Q16706	Alpha-mannosidase 2	MAN2A1	131.144			13171100	14093800	16249000	21394900	628741000	45265800	54477400	40577200	39354100	15075600	40233200	10625000	15	17	13	12
Q16795	NADH dehydrogenase [ubiquinone] 1 alpha subcomplex subunit 9, mitochondrial	NDUFA9	42.509		X	6732980	5405390	2021920	8312180	46911300	62541500	76533400	43420000	52124200	64690200	76895000	37777900	15	15	15	15
Q29RF7	Sister chromatid cohesion protein PDS5 homolog A	PDS5A	150.829			2748630	3281300	1562250	3732730	2702350	5973790	3582020	4467880	6128220	5117410	4810880	7039980	8	6	8	4
Q2NKX8	DNA excision repair protein ERCC-6-like	ERCC6L	141.104			12839000	8293140	13255900	11088200	3723290	1478510	1051890	2718460	2662400	1388610	1871850	713771	6	3	7	4
Q5T1M5	FK506-binding protein 15	FKBP15	133.63			3247240	8854250	3132350	4059460	8942870	9479910	16174500	13123500	10954300	14382700	12175600	7695510	18	17	18	17
[truncated: 6,881 more rows]
